# Supplementary material for: A brainstem–hypothalamus neuronal circuit reduces feeding upon heat exposure
Source: Nature. 2024 Mar 27;628(8009):826–34. doi: 10.1038/s41586-024-07232-3 (PMC11041654; doi:10.1038/s41586-024-07232-3)
Supplement: Supplementary file 14 — Source Data Fig. 1 [file 41586_2024_7232_MOESM14_ESM.xlsx]

## Sheet: Fig. 1b
	25˚C									40˚C
Males	3.6	3.5	4.3	3.8	4.51	2.95	3.82	3.17		2.5	3.2	3.5	3	2.93	1.62	1.94	1.61
Females	3.67	4.08	6.31	5.76	3.88	4.39	3.8	4.21		2.43	3.22	3.29	3.48	3.98	3.75	3.08	3.76
Statistics
Table Analyzed	Food intake_WT_males and females
Two-way RM ANOVA	Matching: Across row
Assume sphericity?	Yes
Alpha	0.05
Source of Variation	% of total variation	P value	P value summary	Significant?
Gender x Temperature	0.00597	0.9422	ns	No
Gender	17.9	0.0136	*	Yes
Temperature	35.32	<0.0001	****	Yes
Subject	31.44	0.0958	ns	No
ANOVA table	SS	DF	MS	F (DFn, DFd)	P value
Gender x Temperature	0.0018	1	0.0018	F (1, 14) = 0.005450	P=0.9422
Gender	5.396	1	5.396	F (1, 14) = 7.969	P=0.0136
Temperature	10.65	1	10.65	F (1, 14) = 32.24	P<0.0001
Subject	9.479	14	0.6771	F (14, 14) = 2.050	P=0.0958
Residual	4.624	14	0.3303
Compare each cell mean with the other cell mean in that row
Number of families	1
Number of comparisons per family	2
Alpha	0.05
Bonferroni's multiple comparisons test	Mean Diff.	95.00% CI of diff.	Below threshold?	Summary	Adjusted P Value
25˚C - 40˚C
Males	1.169	0.4476 to 1.890	Yes	**	0.0023
Females	1.139	0.4176 to 1.860	Yes	**	0.0028
Test details	Mean 1	Mean 2	Mean Diff.	SE of diff.	N1	N2	t	DF
25˚C - 40˚C
Males	3.706	2.538	1.169	0.2874	8	8	4.067	14
Females	4.513	3.374	1.139	0.2874	8	8	3.963	14

## Sheet: Fig. 1c
Time	Mouse	Averaged Temperature		Table Analyzed	Average Temperature
-30	1	36.025									Number of families	1
-15	1	36.825		Repeated measures ANOVA summary							Number of comparisons per family	9
-1	1	36.725		Assume sphericity?	No						Alpha	0.05
60	1	37.65		F	18.03
75	1	36.375		P value	0.0003						Bonferroni's multiple comparisons test	Mean Diff.	95.00% CI of diff.	Below threshold?	Summary	Adjusted P Value	C-?
90	1	36.35		P value summary	***						-1 vs. 60	-1.3	-2.119 to -0.4806	Yes	**	0.0038	D	60
105	1	36.5		Statistically significant (P < 0.05)?	Yes						-1 vs. 75	0.03542	-0.4458 to 0.5167	No	ns	>0.9999	E	75
120	1	36.2		Geisser-Greenhouse's epsilon	0.1967						-1 vs. 90	0.1177	-0.4201 to 0.6555	No	ns	>0.9999	F	90
135	1	36.4		R squared	0.7203						-1 vs. 105	0.03958	-0.3586 to 0.4378	No	ns	>0.9999	G	105
150	1	36.275									-1 vs. 120	0.04896	-0.4671 to 0.5650	No	ns	>0.9999	H	120
165	1	36.525		Was the matching effective?							-1 vs. 135	0.07187	-0.4142 to 0.5579	No	ns	>0.9999	I	135
180	1	36.4		F	5.37						-1 vs. 150	0.04271	-0.4549 to 0.5403	No	ns	>0.9999	J	150
-30	2	36		P value	<0.0001						-1 vs. 165	0.03646	-0.5323 to 0.6052	No	ns	>0.9999	K	165
-15	2	36.575		P value summary	****						-1 vs. 180	0.01458	-0.5144 to 0.5435	No	ns	>0.9999	L	180
-1	2	36.5		Is there significant matching (P < 0.05)?	Yes
60	2	38.375		R squared	0.143						Test details	Mean 1	Mean 2	Mean Diff.	SE of diff.	n1	n2	t	DF
75	2	36.375									-1 vs. 60	36.28	37.58	-1.3	0.2076	8	8	6.262	7
90	2	36.2		ANOVA table	SS	DF	MS	F (DFn, DFd)			-1 vs. 75	36.28	36.25	0.03542	0.1219	8	8	0.2905	7
105	2	36.5		Treatment (between columns)	13.1	9	1.456	F (1.770, 12.39) = 18.03			-1 vs. 90	36.28	36.17	0.1177	0.1363	8	8	0.8638	7
120	2	36.2		Individual (between rows)	3.036	7	0.4337	F (7, 63) = 5.370			-1 vs. 105	36.28	36.24	0.03958	0.1009	8	8	0.3923	7
135	2	36.3667		Residual (random)	5.088	63	0.08075				-1 vs. 120	36.28	36.23	0.04896	0.1308	8	8	0.3744	7
150	2	36.25		Total	21.23	79					-1 vs. 135	36.28	36.21	0.07187	0.1232	8	8	0.5836	7
165	2	36.125									-1 vs. 150	36.28	36.24	0.04271	0.1261	8	8	0.3387	7
180	2	36.1		Data summary							-1 vs. 165	36.28	36.25	0.03646	0.1441	8	8	0.253	7
-30	3	36.1		Number of treatments (columns)	10						-1 vs. 180	36.28	36.27	0.01458	0.134	8	8	0.1088	7
-15	3	36.525		Number of subjects (rows)	8
-1	3	36.475		Number of missing values	0
60	3	37.25
75	3	36.2
90	3	36.225
105	3	36.3
120	3	36.2
135	3	36
150	3	36.125
165	3	36.025
180	3	36.1
-30	4	35.6333
-15	4	35.8
-1	4	36.1
60	4	37.3333
75	4	36.3333
90	4	35.8
105	4	36.1
120	4	36
135	4	35.775
150	4	36.075
165	4	36.15
180	4	36.2
-30	5	35.6667
-15	5	35.8
-1	5	36.1
60	5	37.0333
75	5	36.7
90	5	36.85
105	5	36.675
120	5	36.8
135	5	36.5
150	5	36.775
165	5	36.9
180	5	36.8
-30	6	35.7
-15	6	36.0667
-1	6	36
60	6	37.1667
75	6	35.8
90	6	35.7
105	6	35.975
120	6	36.025
135	6	35.975
150	6	35.95
165	6	35.85
180	6	36.2
-30	7	35.9333
-15	7	36.0667
-1	7	36.3333
60	7	38.825
75	7	35.9667
90	7	36.025
105	7	35.925
120	7	36.25
135	7	36.15
150	7	36.225
165	7	36.1
180	7	36.15
-30	8	35.7333
-15	8	36.0333
-1	8	36.0333
60	8	37.0333
75	8	36.2333
90	8	36.175
105	8	35.975
120	8	36.2
135	8	36.525
150	8	36.25
165	8	36.3
180	8	36.2

## Sheet: Fig. 1e_1
	25˚C					40˚C
Males	6	5	3			33	23	23
Females	3	5	1	4		24	15	24	16
Table Analyzed	All B-2.1mm cFOS						Compare cell means regardless of rows and columns
Two-way ANOVA	Ordinary						Number of families	1
Alpha	0.05						Number of comparisons per family	6
							Alpha	0.05
Source of Variation	% of total variation	P value	P value summary	Significant?
Interaction	1.571	0.2492	ns	No			Bonferroni's multiple comparisons test	Predicted (LS) mean diff.	95.00% CI of diff.	Below threshold?	Summary	Adjusted P Value
Gender	3.767	0.0874	ns	No
Temperature	85.73	<0.0001	****	Yes			Males:25˚C vs. Males:40˚C	-21.67	-32.13 to -11.21	Yes	***	0.0003
							Males:25˚C vs. Females:25˚C	1.417	-8.367 to 11.20	No	ns	>0.9999
ANOVA table	SS (Type III)	DF	MS	F (DFn, DFd)	P value		Males:25˚C vs. Females:40˚C	-15.08	-24.87 to -5.299	Yes	**	0.003
Interaction	22.88	1	22.88	F (1, 10) = 1.497	P=0.2492		Males:40˚C vs. Females:25˚C	23.08	13.30 to 32.87	Yes	****	<0.0001
Gender	54.86	1	54.86	F (1, 10) = 3.589	P=0.0874		Males:40˚C vs. Females:40˚C	6.583	-3.201 to 16.37	No	ns	0.3121
Temperature	1249	1	1249	F (1, 10) = 81.70	P<0.0001		Females:25˚C vs. Females:40˚C	-16.5	-25.56 to -7.442	Yes	***	0.0008
Residual	152.8	10	15.28
Difference between column means							Test details	Predicted (LS) mean 1	Predicted (LS) mean 2	Predicted (LS) mean diff.	SE of diff.	N1	N2	t	DF
Predicted (LS) mean of 25˚C	3.958
Predicted (LS) mean of 40˚C	23.04						Males:25˚C vs. Males:40˚C	4.667	26.33	-21.67	3.192	3	3	6.788	10
Difference between predicted means	-19.08						Males:25˚C vs. Females:25˚C	4.667	3.25	1.417	2.986	3	4	0.4745	10
SE of difference	2.111						Males:25˚C vs. Females:40˚C	4.667	19.75	-15.08	2.986	3	4	5.052	10
95% CI of difference	-23.79 to -14.38						Males:40˚C vs. Females:25˚C	26.33	3.25	23.08	2.986	3	4	7.731	10
							Males:40˚C vs. Females:40˚C	26.33	19.75	6.583	2.986	3	4	2.205	10
Difference between row means							Females:25˚C vs. Females:40˚C	3.25	19.75	-16.5	2.764	4	4	5.969	10
Predicted (LS) mean of Males	15.5
Predicted (LS) mean of Females	11.5
Difference between predicted means	4
SE of difference	2.111
95% CI of difference	-0.7043 to 8.704
Interaction CI
Mean diff, A1 - B1	-21.67
Mean diff, A2 - B2	-16.5
(A1 -B1) - (A2 - B2)	-5.167
95% CI of difference	-14.58 to 4.242
(B1 - A1) - (B2 - A2)	5.167
95% CI of difference	-4.242 to 14.58
Data summary
Number of columns (Temperature)	2
Number of rows (Gender)	2
Number of values	14
