# Supplementary material for: A brainstem–hypothalamus neuronal circuit reduces feeding upon heat exposure
Source: Nature. 2024 Mar 27;628(8009):826–34. doi: 10.1038/s41586-024-07232-3 (PMC11041654; doi:10.1038/s41586-024-07232-3)
Supplement: Supplementary file 15 — Source Data Fig. 3 [file 41586_2024_7232_MOESM15_ESM.xlsx]

## Sheet: Fig. 3b_2
α-tanycytes	β-tanycytes			Table Analyzed	EPSCs frequency
0.065	0.112
0.421	0.291			Column B	β-tanycytes n=11
0.491	0.119			vs.	vs.
0.146	0.02			Column A	α-tanycytes n=11
0.087	0.977
0.342	0.11			Unpaired t test
0.094	0.108			P value	0.6394
0.249	0.044			P value summary	ns
0.03	0.048			Significantly different (P < 0.05)?	No
0.345	0.124			One- or two-tailed P value?	Two-tailed
0.227	0.047			t, df	t=0.4757, df=20
				How big is the difference?
				Mean of column A	0.227
				Mean of column B	0.1818
				Difference between means (B - A) ± SEM	-0.04518 ± 0.09497
				95% confidence interval	-0.2433 to 0.1529
				R squared (eta squared)	0.01119
				F test to compare variances
				F, DFn, Dfd	3.068, 10, 10
				P value	0.0915
				P value summary	ns
				Significantly different (P < 0.05)?	No
				Data analyzed
				Sample size, column A	11
				Sample size, column B	11

## Sheet: Fig. 3b_3
α-tanycytes n=11	β-tanycytes n=11			Table Analyzed	EPSCs amplitude
7.19243	11.248
8.45771	15.564			Column B	β-tanycytes n=11
9.54913	12.4669			vs.	vs.
8.46593	6.714			Column A	α-tanycytes n=11
6.71403	11.7076
6.71403	7.57858			Unpaired t test
8.07829	8.94095			P value	0.007
7.65183	8.61289			P value summary	**
6.38127	8.24			Significantly different (P < 0.05)?	Yes
6.68006	8.83525			One- or two-tailed P value?	Two-tailed
7.58847	11.1272			t, df	t=3.006, df=20
				How big is the difference?
				Mean of column A	7.588
				Mean of column B	10.09
				Difference between means (B - A) ± SEM	2.506 ± 0.8336
				95% confidence interval	0.7668 to 4.244
				R squared (eta squared)	0.3112
				F test to compare variances
				F, DFn, Dfd	6.976, 10, 10
				P value	0.005
				P value summary	**
				Significantly different (P < 0.05)?	Yes
				Data analyzed
				Sample size, column A	11
				Sample size, column B	11

## Sheet: Fig. 3d_2
Event log: date_slice_neuron patched_frame_video recording_time event	Time interval between AP and tanycyte response in ms			Time interval between AP and tanycyte response
20200530_A1s2_c10002_239fmr_rec102_5400ms	175		Number of values	30
20200530_A1s2_c10002_284fmr_rec103_8400ms	76
20200530_A1s2_c10004_217fmr_rec109_4800ms	233		Minimum	76
20200530_A1s2_c10004_281fmr_rec110_12600ms	81.6		Maximum	916
20200530_A1s2_c10004_30fmr_rec104_18000ms	250		Range	840
20200530_A1s3_c10001_54fmr_rec111_14400ms	240
20200530_A2s1_c10003_212fmr_rec73_7200ms	189		Mean	305.2
20200530_s1_c20002a1_115fmr_rec30_9600ms	237		Std. Deviation	193.1
20200530_s1_c20002a1_143fmr_rec31_1800ms	436		Std. Error of Mean	35.25
20200530_s1_c20002a1_241fmr_rec33_12000ms	637
20200530_s1_c20002a1_28fmr_rec28_8400ms	234		Coefficient of variation	63.25%
20200530_s1_c20002a1_73fmr_rec29_11200ms	436
20200530_s1_c20003_188fmr_rec40_11400ms	381
20200530_s1_c20003_222fmr_rec41_1200ms	228
20210128_11_S1_C2_360frm_rec58_18300ms	134
20210128_11_S1_C2_71frm_rec57_6600ms	435
20210128_11_S1_C2_71frm_rec58_6900ms	734
20210128_9_S1_C3_124frm_rec44_22500ms	338
20210128_9_S1_C3_431frm_rec46_24161ms	438
20210128_9_S1_C3_657frm_rec48_1363ms	287
20210227_1_S1_C1_112frm_rec1_25200ms	416
20210227_6_S1_C2_112frm_rec20_11700ms	323
20210227_6_S1_C2_135frm_rec24_10500ms	334
20210227_6_S1_C2_278frm_rec21_11700ms	916
20210227_6_S1_C2_504frm_rec23_1500ms	123
20210307_1_c1_S1_80fmr_rec0_9300ms	238
20210307_14_c1_S1_51fmr_rec2_900ms	127
20210307_17_c1_S1_115fmr_rec2_19800ms	174
20210307_21_c1_S1_84fmr_rec2_7500ms	130
20210307_3_c1_S1_31fmr_rec2_3600ms	176

## Sheet: Fig. 3g_1
recording ID	Time lag (ms)	Amplitude (pA)		Statistics	Time lag (ms)	Amplitude (pA)
20230120_S1C2_#41_s2_5s	52.47	7.36		average	134.814	7.03058
20230120_S1C2_#41_s2_9s	1	9.541		stdev	178.827	2.22123
20230120_S1C2_#41_s2_9s	56.24	10.36		sem	25.5466	0.317318
20230120_S1C2_#43_s4_7s	13.03	11.18		25% Percentile	25.1	5.609
20230120_S1C2_#43_s4_7s	125.2	6.406		Median	67.1	6.562
20230120_S1C2_#43_s4_11s	9.85	9.209		75% Percentile	203.2	7.928
20230120_S1C2_#43_s5_5s	38.06	9.178
20230120_S1C2_#43_s5_10s	40.12	9.405
20230120_S1C2_#44_s1_6s	208.7	5.636
20230120_S1C2_#44_s5_5s	20.32	7.094
20230120_S1C2_#44_s5_6s	16.2	6.679
20230120_S1C2_#44_s5_9s	15.17	5.316
20230123_S1C2_#16_s20_5	6.659	6.393
20230123_S1C2_#16_s20_5	58.69	8.429
20230123_S1C2_#16_s24_5	13.73	4.915
20230123_S1C2_#17_s5_10	21.86	4.85
20230123_S1C2_#17_s5_10	241.3	5.266
20230123_S1C4_#33_s2_12s	91.12	5.588
20230123_S1C4_#33_s3_12s	399.6	5.954
20230123_S1C4_#33_s4_5s	79.28	7.207
20230123_S1C4_#33_s4_11s	918.7	7.844
20230123_S1C4_#33_s5_6s	38.61	5.294
20230123_S1C4_#33_s5_7s	114.8	6.951
20230123_S1C4_#33_s5_8s	49.93	4.294
20230123_S1C4_#33_s5_8s	182.7	9.337
20230123_S1C4_#33_s5_12s	25.74	6.815
20230123_S1C4_#33_s6_7s	23.17	6.202
20230123_S1C4_#33_s6_8s	81.85	6.883
20230123_S1C4_#33_s6_12s	207.2	4.597
20230123_S1C4_F2#2_s2_10-20	32.37	5.839
20230123_S1C4_F2#2_s2_10-20	21.04	5.793
20230123_S1C4_F2#2_s2_10-20	31.96	6.542
20230126_S1C2_F4#4_s1_9s	201.9	9.801
20230126_S1C2_F4#4_s1_11s	4.167	4.728
20230126_S1C2_F4#4_s1_12s	254	5.022
20230126_S1C2_F4#4_s1_13s	30.83	8.178
20230126_S1C2_F4#4_s2_8s	245.1	6.148
20230126_S1C2_F4#4_s2_10s	75.5	6.048
20230126_S1C2_F4#4_s2_13s	84.17	6.581
20230126_S1C2_F4#4_s2_14s	639.2	7.014
20230126_S1C2_F4#4_s9_7s	46.67	7.44
20230126_S1C2_F4#4_s9_14s	27.08	17.92
20230126_S1C2_F4#5_s9_8s	111.8	6.054
20230126_S1C2_F4#5_s5_5s	191.3	6.354
20230126_S1C2_F4#5_s6_7s	311.8	7.564
20230125_S2C2_F4#10_s2_16s	152.6	5.269
20230125_S2C2_F4#10_s4_5s	257	4.326
20230125_S2C2_F4#21_s9_6s	406	5.616
20230125_S2C3_F4#27_s1_11s	311.7	8.312
20230125_S4C1_F4#35_s1_10s	153.2	6.797
mean
stdev
sem
