# Supplementary material for: A brainstem–hypothalamus neuronal circuit reduces feeding upon heat exposure
Source: Nature. 2024 Mar 27;628(8009):826–34. doi: 10.1038/s41586-024-07232-3 (PMC11041654; doi:10.1038/s41586-024-07232-3)
Supplement: Supplementary file 16 — Source Data Fig. 4 [file 41586_2024_7232_MOESM16_ESM.xlsx]

## Sheet: Fig. 4b
	25˚C	40˚C		Table Analyzed	Males+Females_acuteHeat_VegfaFISH
male	73	523
male	186	791		Column B	40˚C
male	50	590		vs.	vs.
female	177	633		Column A	25˚C
female	156	560
female	338	866		Unpaired t test
				P value	<0.0001
				P value summary	****
				Significantly different (P < 0.05)?	Yes
				One- or two-tailed P value?	Two-tailed
				t, df	t=7.120, df=10
				How big is the difference?
				Mean of column A	163.3
				Mean of column B	660.5
				Difference between means (B - A) ± SEM	497.2 ± 69.82
				95% confidence interval	341.6 to 652.7
				R squared (eta squared)	0.8353
				F test to compare variances
				F, DFn, Dfd	1.798, 5, 5
				P value	0.5351
				P value summary	ns
				Significantly different (P < 0.05)?	No
				Data analyzed
				Sample size, column A	6
				Sample size, column B	6

## Sheet: Fig. 4e
	25˚C									38˚C
ACSF	-35.385	-32.94	-32.18	-34.1455	-36.865	-36.86	-41.71	-32.45		-33.215	-24.0435	-28.42	-31.178	-32.25	-32.25	-31.06	-21.94
Axitinib 40µM	-34.8375	-36.91	-40.185	-26.94	-35.62	-47.55	-41.585	-30.285		-33.253	-36.365	-31.94	-29.53	-36.165	-41.455	-38.81	-26.135
Table Analyzed	spike threshold n=8						Compare each cell mean with the other cell mean in that row
Two-way RM ANOVA	Matching: Across row						Number of families	1
Assume sphericity?	Yes						Number of comparisons per family	2
Alpha	0.05						Alpha	0.05
Source of Variation	% of total variation	P value	P value summary	Significant?			Bonferroni's multiple comparisons test	Mean Diff.	95.00% CI of diff.	Below threshold?	Summary	Adjusted P Value
treatment x temperature	2.666	0.0661	ns	No
treatment	8.782	0.1846	ns	No			24˚C - 38˚C
temperature	16.02	0.0002	***	Yes			ACSF n=8*8	-6.022	-9.129 to -2.916	Yes	***	0.0005
Subject	63.14	0.0005	***	Yes			Axitinib 40µM n=8*8	-2.532	-5.639 to 0.5743	No	ns	0.1201
ANOVA table	SS	DF	MS	F (DFn, DFd)	P value
treatment x temperature	24.36	1	24.36	F (1, 14) = 3.974	P=0.0661		Test details	Mean 1	Mean 2	Mean Diff.	SE of diff.	N1	N2	t	DF
treatment	80.24	1	80.24	F (1, 14) = 1.947	P=0.1846
temperature	146.4	1	146.4	F (1, 14) = 23.88	P=0.0002		24˚C - 38˚C
Subject	576.9	14	41.21	F (14, 14) = 6.723	P=0.0005		ACSF n=8*8	-35.32	-29.29	-6.022	1.238	8	8	4.865	14
Residual	85.82	14	6.13				Axitinib 40µM n=8*8	-36.74	-34.21	-2.532	1.238	8	8	2.046	14
Difference between row means
Mean of ACSF n=8*8	-32.31
Mean of Axitinib 40µM n=8*8	-35.47
Difference between means	3.167
SE of difference	2.27
95% CI of difference	-1.701 to 8.035
Difference between column means
Mean of 24˚C	-36.03
Mean of 38˚C	-31.75
Difference between means	-4.277
SE of difference	0.8754
95% CI of difference	-6.155 to -2.400
Interaction CI
Mean diff, A1 - B1	-6.022
Mean diff, A2 - B2	-2.532
(A1 -B1) - (A2 - B2)	-3.49
95% CI of difference	-7.245 to 0.2650
(B1 - A1) - (B2 - A2)	3.49
95% CI of difference	-0.2650 to 7.245
Data summary
Number of columns (temperature)	2
Number of rows (treatment)	2
Number of subjects (Subject)	16
Number of missing values	0

## Sheet: Fig. 4g
Ctrl-GFP	Vegfa-RNAi
1568	667
1125	359
2943	455
1443	479
Table Analyzed	RNAi_VegfaFISH
Column B	Vegfa-RNAi
vs.	vs.
Column A	Ctrl-GFP
Unpaired t test
P value	0.02
P value summary	*
Significantly different (P < 0.05)?	Yes
One- or two-tailed P value?	Two-tailed
t, df	t=3.143, df=6
How big is the difference?
Mean of column A	1770
Mean of column B	490
Difference between means (B - A) ± SEM	-1280 ± 407.2
95% confidence interval	-2276 to -283.4
R squared (eta squared)	0.6221
F test to compare variances
F, DFn, Dfd	38.92, 3, 3
P value	0.0134
P value summary	*
Significantly different (P < 0.05)?	Yes
Data analyzed
Sample size, column A	4
Sample size, column B	4

## Sheet: Fig. 4h
	RNA-CtrlGFP									RNAi-Vegfa
25˚C	2.9	3.1	3.4	3.4	4.42	3.52	2.91	3.04		2.9	3.3	3.4	7.7	3.54	3.14	3.81	3.87
40˚C	0.1	2	1.6	1.5	2.63	2.97	2.82	0.89		3	2.3	5.3	5.2	2.17	2.5	1.98	1.9
Table Analyzed	Food intake RNAiCtrl vs RNAiVegfa						Compare each cell mean with the other cell mean in that column
Two-way RM ANOVA	Matching: Stacked						Number of families	1
Assume sphericity?	Yes						Number of comparisons per family	2
Alpha	0.05						Alpha	0.05
Source of Variation	% of total variation	P value	P value summary	Significant?			Bonferroni's multiple comparisons test	Mean Diff.	95.00% CI of diff.	Below threshold?	Summary	Adjusted P Value
temperature x group	1.262	0.3161	ns	No
temperature	20.22	0.001	***	Yes			25 - 40
group	11.67	0.0936	ns	No			RNAi-Vegfa	0.9137	-0.1253 to 1.953	No	ns	0.089
Subject	50.5	0.0216	*	Yes			RNA-CtrlGFP	1.523	0.4834 to 2.562	Yes	**	0.005
ANOVA table	SS	DF	MS	F (DFn, DFd)	P value
temperature x group	0.7412	1	0.7412	F (1, 14) = 1.081	P=0.3161		Test details	Mean 1	Mean 2	Mean Diff.	SE of diff.	N1	N2	t	DF
temperature	11.87	1	11.87	F (1, 14) = 17.31	P=0.0010
group	6.854	1	6.854	F (1, 14) = 3.236	P=0.0936		25 - 40
Subject	29.65	14	2.118	F (14, 14) = 3.089	P=0.0216		RNAi-Vegfa	3.958	3.044	0.9137	0.414	8	8	2.207	14
Residual	9.6	14	0.6857				RNA-CtrlGFP	3.336	1.814	1.523	0.414	8	8	3.677	14
Difference between row means
Mean of 25	3.647
Mean of 40	2.429
Difference between means	1.218
SE of difference	0.2928
95% CI of difference	0.5902 to 1.846
Difference between column means
Mean of RNAi-Vegfa	3.501
Mean of RNA-CtrlGFP	2.575
Difference between means	0.9256
SE of difference	0.5145
95% CI of difference	-0.1779 to 2.029
Interaction CI
Mean diff, A1 - B1	0.6213
Mean diff, A2 - B2	1.23
(A1 -B1) - (A2 - B2)	-0.6088
95% CI of difference	-1.865 to 0.6471
(B1 - A1) - (B2 - A2)	0.6088
95% CI of difference	-0.6471 to 1.865
Data summary
Number of columns (group)	2
Number of rows (temperature)	2
Number of subjects (Subject)	16
Number of missing values	0

## Sheet: Fig. 4k
	25˚C				40˚C
GFP	4.3	3.56	3.86		2.34	2.31	2.22
TeLC-GFP	3.81	3.99	3.31	3.48	3.67	4.83	4.35	3.33
Table Analyzed	3V						Compare each cell mean with the other cell mean in that row
Two-way RM ANOVA	Matching: Across row						Number of families	1
Assume sphericity?	Yes						Number of comparisons per family	2
Alpha	0.05						Alpha	0.05
Source of Variation	% of total variation	P value	P value summary	Significant?			Bonferroni's multiple comparisons test	Predicted (LS) mean diff.	95.00% CI of diff.	Significant?	Summary	Adjusted P Value
Interaction	43	0.0045	**	Yes
GFP vs. TeLC-GFP	23.72	0.0371	*	Yes			25˚C - 40˚C
temp	15.76	0.0314	*	Yes			GFP	1.617	0.6331 to 2.600	Yes	**	0.0069
Subject	14.92	0.2949	ns	No			TeLC-GFP	-0.3975	-1.249 to 0.4543	No	ns	0.3998
ANOVA table	SS	DF	MS	F (DFn, DFd)	P value
Interaction	3.477	1	3.477	F (1, 5) = 23.98	P=0.0045		Test details	Predicted (LS) mean 1	Predicted (LS) mean 2	Predicted (LS) mean diff.	SE of diff.	N1	N2	t	DF
GFP vs. TeLC-GFP	1.918	1	1.918	F (1, 5) = 7.948	P=0.0371
temp	1.274	1	1.274	F (1, 5) = 8.786	P=0.0314		25˚C - 40˚C
Subject	1.207	5	0.2413	F (5, 5) = 1.664	P=0.2949		GFP	3.907	2.29	1.617	0.3109	3	3	5.199	5
Residual	0.7251	5	0.145				TeLC-GFP	3.648	4.045	-0.3975	0.2693	4	4	1.476	5
Difference between row means
Mean of GFP	3.098
Mean of TeLC-GFP	3.846
Difference between means	-0.7479
SE of difference	0.2653
95% CI of difference	-1.430 to -0.06595
Difference between column means
Mean of 25˚C	3.777
Mean of 40˚C	3.168
Difference between means	0.6096
SE of difference	0.2057
95% CI of difference	0.08092 to 1.138
Interaction CI
Mean diff, A1 - B1	1.617
Mean diff, A2 - B2	-0.3975
(A1 -B1) - (A2 - B2)	2.014
95% CI of difference	0.9568 to 3.071
(B1 - A1) - (B2 - A2)	-2.014
95% CI of difference	-3.071 to -0.9568
Data summary
Number of columns (temp)	2
Number of rows (GFP vs. TeLC-GFP)	2
Number of subjects (Subject)	7
