# Supplementary material for: A brainstem–hypothalamus neuronal circuit reduces feeding upon heat exposure
Source: Nature. 2024 Mar 27;628(8009):826–34. doi: 10.1038/s41586-024-07232-3 (PMC11041654; doi:10.1038/s41586-024-07232-3)
Supplement: Supplementary file 17 — Source Data Fig. 5 [file 41586_2024_7232_MOESM17_ESM.xlsx]

## Sheet: Fig. 5b
GFP	TeLC-GFP
29	10		Table Analyzed	cFOS 3V
33	14
26	16		Column B	TeLC-GFP
			vs.	vs.
			Column A	GFP
			Unpaired t test
			P value	0.004
			P value summary	**
			Significantly different (P < 0.05)?	Yes
			One- or two-tailed P value?	Two-tailed
			t, df	t=5.954, df=4
			How big is the difference?
			Mean of column A	29.33
			Mean of column B	13.33
			Difference between means (B - A) ± SEM	-16.00 ± 2.687
			95% confidence interval	-23.46 to -8.539
			R squared (eta squared)	0.8986
			F test to compare variances
			F, DFn, Dfd	1.321, 2, 2
			P value	0.8615
			P value summary	ns
			Significantly different (P < 0.05)?	No
			Data analyzed
			Sample size, column A	3
			Sample size, column B	3

## Sheet: Fig. 5c
	25˚C			40˚C
GFP	3.46	4.2	3.9	2.23	2.36	2.95
TeLC-GFP	3.3	4.29	3.09	2.9	3.72	3.43
Table Analyzed	PBN						Compare each cell mean with the other cell mean in that row
Two-way RM ANOVA	Matching: Across row						Number of families	1
Assume sphericity?	Yes						Number of comparisons per family	2
Alpha	0.05						Alpha	0.05
Source of Variation	% of total variation	P value	P value summary	Significant?			Bonferroni's multiple comparisons test	Predicted (LS) mean diff.	95.00% CI of diff.	Significant?	Summary	Adjusted P Value
Interaction	20.29	0.0421	*	Yes
GFP vs. TeLC-GFP	4.691	0.4551	ns	No			25˚C - 40˚C
Temperature	38.18	0.0156	*	Yes			GFP	1.34	0.3921 to 2.288	Yes	*	0.0156
Subject	27.49	0.1605	ns	No			TeLC-GFP	0.21	-0.7379 to 1.158	No	ns	0.9638
ANOVA table	SS	DF	MS	F (DFn, DFd)	P value
Interaction	0.9577	1	0.9577	F (1, 4) = 8.682	P=0.0421		Test details	Predicted (LS) mean 1	Predicted (LS) mean 2	Predicted (LS) mean diff.	SE of diff.	N1	N2	t	DF
GFP vs. TeLC-GFP	0.2214	1	0.2214	F (1, 4) = 0.6826	P=0.4551
Temperature	1.802	1	1.802	F (1, 4) = 16.34	P=0.0156		25˚C - 40˚C
Subject	1.298	4	0.3244	F (4, 4) = 2.941	P=0.1605		GFP	3.853	2.513	1.34	0.2712	3	3	4.942	4
Residual	0.4412	4	0.1103				TeLC-GFP	3.56	3.35	0.21	0.2712	3	3	0.7744	4
Difference between row means
Mean of GFP	3.183
Mean of TeLC-GFP	3.455
Difference between means	-0.2717
SE of difference	0.3288
95% CI of difference	-1.185 to 0.6413
Difference between column means
Mean of 25˚C	3.707
Mean of 40˚C	2.932
Difference between means	0.775
SE of difference	0.1917
95% CI of difference	0.2426 to 1.307
Interaction CI
Mean diff, A1 - B1	1.34
Mean diff, A2 - B2	0.21
(A1 -B1) - (A2 - B2)	1.13
95% CI of difference	0.06525 to 2.195
(B1 - A1) - (B2 - A2)	-1.13
95% CI of difference	-2.195 to -0.06525
Data summary
Number of columns (Temperature)	2
Number of rows (GFP vs. TeLC-GFP)	2
Number of subjects (Subject)	6

## Sheet: Fig. 5h
Mouse ID	Treatment	Time (h)	Cum. time eating (s)
THAR-23964	Baseline	0	0
THAR-23696	Baseline	0	0
THAR-24052	Baseline	0	0
THAR-23783	Baseline	0	0
THAR-23964	Baseline	1	0
THAR-23696	Baseline	1	0
THAR-24052	Baseline	1	12.92
THAR-23783	Baseline	1	446.44
THAR-23964	Baseline	3	84.32
THAR-23696	Baseline	3	95.52
THAR-24052	Baseline	3	218.76
THAR-23783	Baseline	3	865
THAR-23964	Baseline	6	448.24
THAR-23696	Baseline	6	563.88
THAR-24052	Baseline	6	775.8
THAR-23783	Baseline	6	1370.12
THAR-23964	Baseline	12	1454.08
THAR-23696	Baseline	12	1705.28
THAR-24052	Baseline	12	1337.76
THAR-23783	Baseline	12	1265.96
THAR-23964	Baseline	24	2915.16
THAR-23696	Baseline	24	3693.32
THAR-24052	Baseline	24	2275
THAR-23783	Baseline	24	3808.8
THAR-23964	CNO 3 mg/Kg	0	0
THAR-23696	CNO 3 mg/Kg	0	0
THAR-24052	CNO 3 mg/Kg	0	0
THAR-23783	CNO 3 mg/Kg	0	0
THAR-23964	CNO 3 mg/Kg	1	0.84
THAR-23696	CNO 3 mg/Kg	1	3.92
THAR-24052	CNO 3 mg/Kg	1	0.48
THAR-23783	CNO 3 mg/Kg	1	0
THAR-23964	CNO 3 mg/Kg	3	103.72
THAR-23696	CNO 3 mg/Kg	3	85.68
THAR-24052	CNO 3 mg/Kg	3	5.44
THAR-23783	CNO 3 mg/Kg	3	262.68
THAR-23964	CNO 3 mg/Kg	6	228.04
THAR-23696	CNO 3 mg/Kg	6	178.8
THAR-24052	CNO 3 mg/Kg	6	280.24
THAR-23783	CNO 3 mg/Kg	6	835
THAR-23964	CNO 3 mg/Kg	12	440.24
THAR-23696	CNO 3 mg/Kg	12	709.96
THAR-24052	CNO 3 mg/Kg	12	744.32
THAR-23783	CNO 3 mg/Kg	12	1739.16
THAR-23964	CNO 3 mg/Kg	24	1357.56
THAR-23696	CNO 3 mg/Kg	24	1515.8
THAR-24052	CNO 3 mg/Kg	24	1736.92
THAR-23783	CNO 3 mg/Kg	24	3044.68
THAR-23964	4-OH tamoxifen 50 mg/Kg	0	0
THAR-23696	4-OH tamoxifen 50 mg/Kg	0	0
THAR-24052	4-OH tamoxifen 50 mg/Kg	0	0
THAR-23783	4-OH tamoxifen 50 mg/Kg	0	0
THAR-23964	4-OH tamoxifen 50 mg/Kg	1	168.64
THAR-23696	4-OH tamoxifen 50 mg/Kg	1	59.08
THAR-24052	4-OH tamoxifen 50 mg/Kg	1	0
THAR-23783	4-OH tamoxifen 50 mg/Kg	1	0
THAR-23964	4-OH tamoxifen 50 mg/Kg	3	1022.16
THAR-23696	4-OH tamoxifen 50 mg/Kg	3	222.08
THAR-24052	4-OH tamoxifen 50 mg/Kg	3	479.76
THAR-23783	4-OH tamoxifen 50 mg/Kg	3	301.8
THAR-23964	4-OH tamoxifen 50 mg/Kg	6	3358.8
THAR-23696	4-OH tamoxifen 50 mg/Kg	6	1051
THAR-24052	4-OH tamoxifen 50 mg/Kg	6	1585.48
THAR-23783	4-OH tamoxifen 50 mg/Kg	6	1415.56
THAR-23964	4-OH tamoxifen 50 mg/Kg	12	4631
THAR-23696	4-OH tamoxifen 50 mg/Kg	12	2330.04
THAR-24052	4-OH tamoxifen 50 mg/Kg	12	2008.04
THAR-23783	4-OH tamoxifen 50 mg/Kg	12	2478.08
THAR-23964	4-OH tamoxifen 50 mg/Kg	24	6034.96
THAR-23696	4-OH tamoxifen 50 mg/Kg	24	3644.72
THAR-24052	4-OH tamoxifen 50 mg/Kg	24	2418.64
THAR-23783	CNO 3 mg/Kg + 4-OH tamoxifen 50 mg/Kg	24	3585.12
THAR-23964	CNO 3 mg/Kg + 4-OH tamoxifen 50 mg/Kg	0	0
THAR-23696	CNO 3 mg/Kg + 4-OH tamoxifen 50 mg/Kg	0	0
THAR-24052	CNO 3 mg/Kg + 4-OH tamoxifen 50 mg/Kg	0	0
THAR-23783	CNO 3 mg/Kg + 4-OH tamoxifen 50 mg/Kg	0	0
THAR-23964	CNO 3 mg/Kg + 4-OH tamoxifen 50 mg/Kg	1	38.6
THAR-23696	CNO 3 mg/Kg + 4-OH tamoxifen 50 mg/Kg	1	0.72
THAR-24052	CNO 3 mg/Kg + 4-OH tamoxifen 50 mg/Kg	1	0
THAR-23783	CNO 3 mg/Kg + 4-OH tamoxifen 50 mg/Kg	1	0
THAR-23964	CNO 3 mg/Kg + 4-OH tamoxifen 50 mg/Kg	3	367.84
THAR-23696	CNO 3 mg/Kg + 4-OH tamoxifen 50 mg/Kg	3	657.48
THAR-24052	CNO 3 mg/Kg + 4-OH tamoxifen 50 mg/Kg	3	832.52
THAR-23783	CNO 3 mg/Kg + 4-OH tamoxifen 50 mg/Kg	3	306.08
THAR-23964	CNO 3 mg/Kg + 4-OH tamoxifen 50 mg/Kg	6	2016.92
THAR-23696	CNO 3 mg/Kg + 4-OH tamoxifen 50 mg/Kg	6	1507.16
THAR-24052	CNO 3 mg/Kg + 4-OH tamoxifen 50 mg/Kg	6	1396.6
THAR-23783	CNO 3 mg/Kg + 4-OH tamoxifen 50 mg/Kg	6	2312.84
THAR-23964	CNO 3 mg/Kg + 4-OH tamoxifen 50 mg/Kg	12	3405.6
THAR-23696	CNO 3 mg/Kg + 4-OH tamoxifen 50 mg/Kg	12	4096.56
THAR-24052	CNO 3 mg/Kg + 4-OH tamoxifen 50 mg/Kg	12	3169.44
THAR-23783	CNO 3 mg/Kg + 4-OH tamoxifen 50 mg/Kg	12	3472.4
THAR-23964	CNO 3 mg/Kg + 4-OH tamoxifen 50 mg/Kg	24	5084.88
THAR-23696	CNO 3 mg/Kg + 4-OH tamoxifen 50 mg/Kg	24	5152.08
THAR-24052	CNO 3 mg/Kg + 4-OH tamoxifen 50 mg/Kg	24	4289.16
THAR-23783	CNO 3 mg/Kg + 4-OH tamoxifen 50 mg/Kg	24	4408.8

## Sheet: Fig. 5i
	Baseline					CNO 3 mg/Kg					4-OH Tamoxifen 50 mg/Kg					CNO 3 mg/Kg + 4-OH Tamoxifen 50 mg/Kg
Start-1:00:00	0	0	12.92	446.44		0.84	3.92	0.48	0		168.64	59.08	0	0		38.6	0.72	0	0
1:00:00-2:00:00	42.48	18.24	0	11.52		10.64	79.16	2.84	57.08		246.16	0	0	196.68		40.36	286.4	1.44	0.84
2:00:00-3:00:00	41.84	77.28	205.84	407.04		92.24	2.6	2.12	205.6		607.36	163	479.76	105.12		288.88	370.36	831.08	305.24
3:00:00-4:00:00	156.2	238.04	328.92	298		66.12	6.76	31.16	60.16		914.52	247.08	320.84	127.72		689.24	70.44	164.8	507.48
4:00:00-5:00:00	32.76	122.88	127.2	7.44		51.88	86.36	0	76.36		696.08	350.16	682.52	744.04		505.96	327.48	239.44	1172.96
5:00:00-6:00:00	174.96	107.44	100.92	199.68		6.32	0	243.64	435.8		726.04	231.68	102.36	242		453.88	451.76	159.84	326.32
6:00:00-7:00:00	88.84	258.2	271.56	62.36		10.08	57.52	59.68	6.4		613.68	432.68	184	11.24		226.4	354.64	348.64	753.12
7:00:00-8:00:00	288.44	141.28	77.36	198.08		136.92	0	0	399.08		3.32	295.32	100.68	461.96		0	815.08	217.64	137.76
8:00:00-9:00:00	335.08	177.64	62.56	8.08		0	165.44	179.32	3.68		9.76	213.76	81.68	208.28		0	18.08	481.76	3.72
9:00:00-10:00:00	0	216.08	69.76	17.12		12.2	184.64	87.4	484.32		0	3.36	3.6	17		297.24	611.92	340.72	0
10:00:00-11:00:00	278.44	5.48	36.84	56.64		0	8.88	138.16	0		261.8	127.04	17.92	7.12		405.68	266.76	220	2.64
11:00:00-12:00:00	15.04	342.72	56.8	0		53.84	118.6	0	10.68		552.28	265.96	34.68	356.92		497.96	523.64	164.08	262.32
12:00:00-13:00:00	423.76	239.68	6.92	31.32		296.68	306.52	287.92	27.92		711.8	311.56	97.48	0		953.2	175.88	750.96	0
13:00:00-14:00:00	577.28	699.36	354.88	785.32		343.72	165.04	123.56	350.6		515.8	668.88	275.72	408.76		677.68	570.96	240.36	0.24
14:00:00-15:00:00	134	876.24	78.56	457.4		0	89.24	0.04	39.64		0	57	3.56	0		0	0	99.76	865.96
15:00:00-16:00:00	41	147.6	76.76	5.16		16.48	0	164.2	0		0	0	2.48	317.72		0	0	5.12	0
16:00:00-17:00:00	0	0	40.64	0		0	0	0	529.52		0	0.6	0	0		0	0	0	0
17:00:00-18:00:00	0	0	86.64	122.04		1.16	0	3.48	0		0	111.16	5.88	120		0	31.96	0	56.16
18:00:00-19:00:00	70.92	3.2	1.16	21.16		0	0	0	14.68		0	18.52	0.92	0		0	0	12.16	11
19:00:00-20:00:00	0	0	6.8	0		96.24	54.36	215.88	6.52		2	0	5.12	0		0	0	0	0
20:00:00-21:00:00	19.24	0	17.68	11.92		1.44	0	0	0.32		0	5.72	0	10.12		0	0	0	1.56
21:00:00-22:00:00	0	0	200.52	223.36		0	0	5	0		5.72	3.16	19.44	0		6.72	276	11.36	0
22:00:00-23:00:00	185.24	5.04	0	0		155.04	0	0	7.72		0	79	0	250.44		0	0	0	0
23:00:00-24:00:00	9.64	16.92	53.76	438.72		5.72	186.76	192.04	328.6		0	0	0	0		3.08	0	0	1.48
Mouse I.D.	M1	M2	M3	M4		M1	M2	M3	M4		M1	M2	M3	M4		M1	M2	M3	M4
Cumulative time eat	2915.16	3693.32	2275	3808.8		1357.56	1515.8	1736.92	3044.68		6034.96	3644.72	2418.64	3585.12		5084.88	5152.08	4289.16	4408.8
Table Analyzed	eating 24hr RM						Compare column means (main column effect)
Two-way RM ANOVA	Matching: Both factors						Number of families	1
Assume sphericity?	No						Number of comparisons per family	6
Alpha	0.05						Alpha	0.05
Source of Variation	% of total variation	P value	P value summary	Significant?	Geisser-Greenhouse's epsilon		Bonferroni's multiple comparisons test	Mean Diff.	95.00% CI of diff.	Below threshold?	Summary	Adjusted P Value
time	29.54	0.0264	*	Yes	0.1002
treatment	4.227	0.0482	*	Yes	0.4917		baseline vs. CNO1	52.47	2.804 to 102.1	Yes	*	0.0325
time x treatment	19.38	0.2076	ns	No	0.03621		baseline vs. tam	-31.16	-99.07 to 36.75	No	ns	>0.9999
Subject x time	14.29						baseline vs. tam cno	-65.03	-143.4 to 13.32	No	ns	0.166
Subject x treatment	1.854						CNO1 vs. tam	-83.63	-150.3 to -16.95	Yes	**	0.0063
Subject	0.8069						CNO1 vs. tam cno	-117.5	-194.9 to -40.14	Yes	***	0.0005
							tam vs. tam cno	-33.87	-97.08 to 29.34	No	ns	0.9124
ANOVA table	SS	DF	MS	F (DFn, DFd)	P value
time	5015761	23	218077	F (2.304, 6.912) = 6.202	P=0.0264
treatment	717600	3	239200	F (1.475, 4.426) = 6.839	P=0.0482		Test details	Mean 1	Mean 2	Mean Diff.	SE of diff.	N1	N2	t	DF
time x treatment	3289759	69	47678	F (2.498, 7.495) = 1.944	P=0.2076
Subject x time	2426135	69	35161				baseline vs. CNO1	132.2	79.74	52.47	18.43	96	96	2.847	95
Subject x treatment	314789	9	34977				baseline vs. tam	132.2	163.4	-31.16	25.2	96	96	1.236	95
Subject	136980	3	45660				baseline vs. tam cno	132.2	197.2	-65.03	29.08	96	96	2.236	95
Residual	5075864	207	24521				CNO1 vs. tam	79.74	163.4	-83.63	24.75	96	96	3.38	95
							CNO1 vs. tam cno	79.74	197.2	-117.5	28.71	96	96	4.093	95
Data summary							tam vs. tam cno	163.4	197.2	-33.87	23.46	96	96	1.444	95
Number of columns (treatment)	4
Number of rows (time)	24
Number of subjects (Subject)	4
Number of missing values	0
