# Supplementary material for: A brainstem–hypothalamus neuronal circuit reduces feeding upon heat exposure
Source: Nature. 2024 Mar 27;628(8009):826–34. doi: 10.1038/s41586-024-07232-3 (PMC11041654; doi:10.1038/s41586-024-07232-3)
Supplement: Supplementary file 18 — Source Data Extended Data Fig. 1 [file 41586_2024_7232_MOESM18_ESM.xlsx]

## Sheet: E.D.Fig. 1a
2 h	25°C	40°C		4 h	25°C	40°C		24 h	25°C	40°C
	0.97	0.39			1.56	0.78			3.18	2.5
	0.83	0.29			1.13	0.43			4.2	1.93
	0.75	0.57			1.49	1.15			3.5	4.84
	0.69	0.25			1.25	0.66			4.17	1.28
	Table Analyzed	2h			Table Analyzed	4h			Table Analyzed	24h
	Column B	40°C			Column B	40°C			Column B	40
	vs.	vs.			vs.	vs.			vs.	vs.
	Column A	25°C			Column A	25°C			Column A	25
	Paired t test				Paired t test				Paired t test
	P value	0.0169			P value	0.0081			P value	0.3192
	P value summary	*			P value summary	**			P value summary	ns
	Significantly different (P < 0.05)?	Yes			Significantly different (P < 0.05)?	Yes			Significantly different (P < 0.05)?	No
	One- or two-tailed P value?	Two-tailed			One- or two-tailed P value?	Two-tailed			One- or two-tailed P value?	Two-tailed
	t, df	t=4.836, df=3			t, df	t=6.291, df=3			t, df	t=1.191, df=3
	Number of pairs	4			Number of pairs	4			Number of pairs	4
	How big is the difference?				How big is the difference?				How big is the difference?
	Mean of differences	-0.435			Mean of differences	-0.6025			Mean of differences	-1.125
	SD of differences	0.1799			SD of differences	0.1916			SD of differences	1.889
	SEM of differences	0.08995			SEM of differences	0.09578			SEM of differences	0.9443
	95% confidence interval	-0.7213 to -0.1487			95% confidence interval	-0.9073 to -0.2977			95% confidence interval	-4.130 to 1.880
	R squared (partial eta squared)	0.8863			R squared (partial eta squared)	0.9295			R squared (partial eta squared)	0.3212
	How effective was the pairing?				How effective was the pairing?				How effective was the pairing?
	Correlation coefficient (r)	0.07715			Correlation coefficient (r)	0.7784			Correlation coefficient (r)	-0.579
	P value (one tailed)	0.4614			P value (one tailed)	0.1108			P value (one tailed)	0.2105
	P value summary	ns			P value summary	ns			P value summary	ns
	Was the pairing significantly effective?	No			Was the pairing significantly effective?	No			Was the pairing significantly effective?	No

## Sheet: E.D. Fig. 1b
Males	25˚C									40˚C
Mouse I.D.	M1	M2	M3	M4	M5	M6	M7	M8		M1	M2	M3	M4	M5	M6	M7	M8
ZT12	10555.8	2700.01	2852.13	3619.21	5719.3	7250.4	40338	39152.8		4842.84	899.403	3815.11	3684.83	8306.21	4932.97	5404.43	2914.11
ZT13	8472.99	10097.9	22366.3	10796.7	4620.85	6158.66	38170.1	37047.2		1096.19	945.695	2051.36	1120.34	6347.73	2731.28	15517.2	7114.31
ZT14	3673.07	2034.56	1084.06	13731	1681.23	9984.07	28096.2	10004		1468.29	1669.24	1800.32	1364.61	3306.31	7024.78	2665.21	6054.1
ZT15	10663.9	5751.51	1524.75	16330.1	3697.17	7288.4	2820.65	1512.28		1021.42	6535.47	847.545	2196.16	10237.4	3214.73	28412.7	33446.8
ZT16	3457.63	601.206	844.136	12948.6	8957.42	1270.84	17580.7	10150.4		661.655	17144.7	10620.1	16562.1	9746.25	6221.16	34030.6	3282.87
ZT17	5773.86	825.022	5883.42	672.606	10123.7	14284.4	34098.7	10048.5		1117.44	14876.8	1124.15	12719.6	16742.6	5977.82	30871.2	25394.3
ZT18	12785.6	3059.81	789.376	2675.68	8733.98	12240.8	30518.8	278.257		1287.21	17499.2	6652.63	8590.15	15714	14231.8	31171.5	32828.5
ZT19	4056.82	16936.6	9829.68	14045	5566.16	2985.38	26402.4	5294.63		1080.08	20564.9	17350.5	4851.11	10700.5	16499.9	32075	33564.6
ZT20	11774	12760.3	12015.4	13802.6	2731.07	7176.01	8672.19	39969.8		710.355	18893.5	15460.6	11011.8	2651.57	8055.87	3929.99	38796.9
ZT21	746.134	7844.49	3800.74	8562.7	11738.9	3592.52	23688.4	12288		1412.01	14215.1	9635.73	8382.23	8150.18	6669.41	1006.68	37769.1
ZT22	1788.73	9342.11	905.384	6300.16	3719.54	2266.94	4062.45	320.641		2522.26	2955.23	8628.04	5240.41	2596.4	3056.61	17198.8	36501.6
ZT23	862.18	2102.42	5030.51	1077.64	2244.95	1261.16	1597.53	2298.44		976.927	798.829	1663.76	686.208	5222.01	2162.94	4095.62	3864.14
ZT0	1131.29	667.997	1267.11	936.967	1248.82	8821.12	4720.99	781.082		6274.54	4885.54	1382.83	552.891	1831.6	8167.14	2378.62	1024.51
ZT1	1013.33	895.004	1406.32	730.258	3279.29	1406.32	1377.92	10121.2		1372.62	696.57	3118.87	4529.3	4352.9	2667.63	3984.03	4388.88
ZT2	840.513	8569.07	7400.47	6023.6	2262.76	2606.4	1622.51	11150.2		955.603	597.975	1040.5	905.296	461.761	1133.97	1809.75	15858.1
ZT3	3273.55	648.126	255.065	2539.15	5537.21	2361.06	2976.52	191.216		5848.27	695.609	960.738	936.093	331.995	1203.46	2609.61	104.838
ZT4	1629.43	2687.92	850.293	3371.95	127.21	9031.79	9338.81	13989.5		924.64	3191.37	1211.94	3185.09	6273.86	9589.98	6376.98	3440.56
ZT5	1305.48	560.538	3845.75	917.369	8675.78	3177.19	1433.56	21466.8		2994.48	657.607	2243.48	711.272	4361.12	360.853	2655.73	22047.6
ZT6	3743.91	1278.63	2006.43	3245.98	8053.24	3325.19	3387.44	30373.8		1550.94	715.51	847.756	1493.32	3758.7	1223.18	3030.88	1636.09
ZT7	1074.91	7989.31	671.76	608.944	1256.57	4999.59	8096.86	26051.8		3711.87	7050.12	1217.43	2211.18	4033.03	7421.77	7279.76	2855.71
ZT8	1313.88	488.311	756.042	2450.14	5364.06	2169.41	1555.16	28000		595.277	2768.34	466.071	2224.3	1695.51	1409.22	600.216	13603
Females	25˚C									40˚C
Mouse I.D.	F1	F2	F3	F4	F5	F6	F7	F8		F1	F2	F3	F4	F5	F6	F7	F8
ZT12	2145.03	3903.39	8994.47	13971.8	3464.46	7708.65	7158.72	4847.57		1198.39	1630.34	1207.64	1047.95	437.407	929.465	1076.17	2135.04
ZT13	3639.92	4502.43	6620.45	11588.9	3607.02	8932.11	4773.8	5257.31		810.658	706.579	1165	1132.67	1428.62	2064.82	2180.25	1802.91
ZT14	726.751	3719.08	2803.93	5326.47	5627.55	7695.53	5539.22	8297.4		2498.96	792.687	3400.9	1318.04	1703.23	732.02	1694.55	3181.2
ZT15	3551.71	7296.28	8256.71	14868.3	1162.32	1684.87	5306.86	5730.36		400.276	1967.68	7224.81	5059.55	2525.01	4543.38	2056.78	7414.32
ZT16	2867.58	1570.55	4021.63	9998.3	4171.9	6899.99	10032.1	7156.1		4500.53	680.046	7125.95	1531.77	2422.03	5120.08	5609.52	8444.71
ZT17	5532.2	5640.97	236.276	1196.23	6786	5978.96	11478.5	8331.56		301.322	1105.01	494.554	1728.39	7067.65	6577.24	1697.73	8332.19
ZT18	5183.85	5598.55	6355.32	1951.86	3120.38	4073.2	4656.17	9989.73		855.246	1951.89	1171.51	7551.65	4460.58	276.264	3813.52	6582.09
ZT19	4591.79	7775.83	6823.73	10307.5	241.603	3008.11	247.78	251.74		4815.21	3086.92	1818.43	1365.73	263.446	987.882	233.942	6271.4
ZT20	6410.67	6201.35	7540.03	8647.86	2609.36	3269.68	5194.82	4868.73		8424.78	6197.82	6227.08	2420.04	1133.39	4840.64	2056.87	8683.07
ZT21	5251.99	4448.82	5401.87	8825.65	5035.68	2345.62	6855.78	9084.31		7859.68	2644.71	5394.58	6176.73	2524.52	1316.93	5172.27	12304.7
ZT22	3301.06	1518.16	2777.61	7531.88	6456.75	2197.42	6712.18	8311.73		6471.5	4115.92	5782.52	6842.98	4161.29	6233.84	6967.43	9830.36
ZT23	1527.89	602.151	220.504	6131.83	917.487	454.386	991.876	848.92		5812.1	217.462	1548.22	4374.79	2880.15	3576.55	1642.12	282.175
ZT0	939.173	5218.12	943.407	258.485	448.2	5216.16	519.854	828.065		3307.11	345.81	275.078	254.464	241.349	857.48	466.334	2776.93
ZT1	732.785	192.516	375.798	635.396	2671.54	474.893	212.53	1488.64		298.063	1739.43	723.868	1745.64	316.299	2657.14	400.747	3768.75
ZT2	171.939	1866.7	654.291	1971.63	1953.7	181.292	4321.56	2424.02		641.661	261.641	436.205	2722.88	6000.07	3519.3	4814.8	242.925
ZT3	459.445	196.584	1353.36	1523.48	186.722	3088.82	1728.55	256.064		432.834	379.395	1165.94	326.737	448.173	194.563	345.853	441.447
ZT4	2114.5	1228.67	5494.2	514.89	848.548	893.167	560.239	630.528		1898.5	2253.68	352.599	357.741	222.174	224.158	407.184	743.929
ZT5	4309.96	202.668	755.603	219.879	3879.01	3720.86	1813.72	1410.86		220.918	1076.38	1703.32	2147.8	4237.35	696.205	1525.23	162.942
ZT6	488.313	1350.21	234.313	1129.3	163.931	162.36	361.408	527.137		1006.8	235.045	5143.57	174.94	314.615	2263.66	1010.28	1854.04
ZT7	373.714	216.023	1168.56	200.449	755.929	799.556	702.666	689.22		282.69	1731.76	229.247	2789.55	226.077	381.797	431.01	1271.08
ZT8	821.058	2355.11	379.16	4754.52	498.954	233.477	2221.89	2262.26		378.161	2111.2	2315.98	313.355	1239.96	361.862	439.594	1401.24
Statistics Males								Statistics Females
Table Analyzed	Distance moved WT males							Table Analyzed	Females WT distance moved
Two-way RM ANOVA	Matching: Stacked							Two-way RM ANOVA	Matching: Stacked
Assume sphericity?	No							Assume sphericity?	No
Alpha	0.05							Alpha	0.05
Source of Variation	% of total variation	P value	P value summary	Significant?	Geisser-Greenhouse's epsilon			Source of Variation	% of total variation	P value	P value summary	Significant?	Geisser-Greenhouse's epsilon
time x temperature	8.144	0.0023	**	Yes				Time x temperature	8.818	<0.0001	****	Yes
time	18.49	0.0007	***	Yes	0.238			Time	36.54	<0.0001	****	Yes	0.2543
temperature	0.02703	0.8976	ns	No				temperature	2.837	0.0228	*	Yes
Subject	22.05	<0.0001	****	Yes				Subject	6.077	0.0003	***	Yes
ANOVA table	SS	DF	MS	F (DFn, DFd)	P value			ANOVA table	SS	DF	MS	F (DFn, DFd)	P value
time x temperature	2086834102	20	104341705	F (20, 280) = 2.223	P=0.0023			Time x temperature	258387008	22	11744864	F (22, 308) = 2.700	P<0.0001
time	4737845813	20	236892291	F (4.759, 66.63) = 5.047	P=0.0007			Time	1070862316	22	48675560	F (5.594, 78.31) = 11.19	P<0.0001
temperature	6925891	1	6925891	F (1, 14) = 0.01716	P=0.8976			temperature	83135320	1	83135320	F (1, 14) = 6.536	P=0.0228
Subject	5649815700	14	403558264	F (14, 280) = 8.598	P<0.0001			Subject	178077771	14	12719841	F (14, 308) = 2.924	P=0.0003
Residual	13142878948	280	46938853					Residual	1339843632	308	4350142
Difference between column means								Difference between column means
Mean of 25˚C	7254							Mean of 25˚C	3342
Mean of 40˚C	6966							Mean of 40˚C	2391
Difference between means	287.1							Difference between means	950.6
SE of difference	2192							SE of difference	371.8
95% CI of difference	-4414 to 4988							95% CI of difference	153.1 to 1748
Data summary								Data summary
Number of columns (temperature)	2							Number of columns (temperature)	2
Number of rows (time)	21							Number of rows (Time)	23
Number of subjects (Subject)	16							Number of subjects (Subject)	16
Number of missing values	0							Number of missing values	0

## Sheet: E.D. Fig. 1c
	25˚C									40˚C
males	-0.5	-0.4	0.4	0.1	0.3	0.2	0.3	-0.2		-1.3	0.5	0	0.5	-0.11	0.3	-0.5	-2.2
females	0.66	0.93	0.51	0.42	0.25	0.79	0.04	0.59		0.06	-0.69	0.24	0.34	-0.04	-0.48	-0.93	0.07
Statistics
Table Analyzed	Body weight_WT_males and females						Compare each cell mean with the other cell mean in that row
Two-way RM ANOVA	Matching: Across row						Number of families	1
Assume sphericity?	Yes						Number of comparisons per family	2
Alpha	0.05						Alpha	0.05
Source of Variation	% of total variation	P value	P value summary	Significant?			Bonferroni's multiple comparisons test	Mean Diff.	95.00% CI of diff.	Below threshold?	Summary	Adjusted P Value
Sex x Temperature	1.67	0.3871	ns	No
Sex	7.068	0.1545	ns	No			25˚C - 40˚C
Temperature	18.26	0.0105	*	Yes			males	0.3763	-0.2723 to 1.025	No	ns	0.3349
Subject	43.67	0.233	ns	No			females	0.7025	0.05397 to 1.351	Yes	*	0.0333
ANOVA table	SS	DF	MS	F (DFn, DFd)	P value
Sex x Temperature	0.2129	1	0.2129	F (1, 14) = 0.7969	P=0.3871		Test details	Mean 1	Mean 2	Mean Diff.	SE of diff.	N1	N2	t	DF
Sex	0.9012	1	0.9012	F (1, 14) = 2.266	P=0.1545
Temperature	2.327	1	2.327	F (1, 14) = 8.713	P=0.0105		25˚C - 40˚C
Subject	5.568	14	0.3977	F (14, 14) = 1.489	P=0.2330		males	0.025	-0.3513	0.3763	0.2584	8	8	1.456	14
Residual	3.74	14	0.2671				females	0.5238	-0.1788	0.7025	0.2584	8	8	2.718	14
Difference between row means
Mean of males	-0.1631
Mean of females	0.1725
Difference between means	-0.3356
SE of difference	0.223
95% CI of difference	-0.8138 to 0.1426
Difference between column means
Mean of 25˚C	0.2744
Mean of 40˚C	-0.265
Difference between means	0.5394
SE of difference	0.1827
95% CI of difference	0.1475 to 0.9313
Interaction CI
Mean diff, A1 - B1	0.3763
Mean diff, A2 - B2	0.7025
(A1 -B1) - (A2 - B2)	-0.3263
95% CI of difference	-1.110 to 0.4576
(B1 - A1) - (B2 - A2)	0.3263
95% CI of difference	-0.4576 to 1.110
Data summary
Number of columns (Temperature)	2
Number of rows (Sex)	2
Number of subjects (Subject)	16
Number of missing values	0

## Sheet: E.D. Fig. 1d
Time	Mouse	T BAT	T Perianal
-30	1	36.8	35.8						Statistics BAT
-15	1	39.1	36.1						Table Analyzed	BAT
-1	1	39.1	35.9
60	1	40.5	37.1						Repeated measures ANOVA summary
75	1	38	35.8						Assume sphericity?	No
90	1	37.6	35.9						F	11.26
105	1	38.4	35.8						P value	0.0004
120	1	37.2	35.8						P value summary	***
135	1	38.3	35.7						Statistically significant (P < 0.05)?	Yes
150	1	37.4	35.9						Geisser-Greenhouse's epsilon	0.2259
165	1	38.3	35.9						R squared	0.6167
180	1	37.8	35.9
-30	2	36.8	35.8						Was the matching effective?
-15	2	38.6	35.9						F	9.591
-1	2	38	35.8						P value	<0.0001
60	2	41.9	38						P value summary	****
75	2	38.2	35.8						Is there significant matching (P < 0.05)?	Yes
90	2	37.4	35.8						R squared	0.2505
105	2	38.3	35.9
120	2	37.6	35.7						ANOVA table	SS	DF	MS	F (DFn, DFd)	P value
135	2	37.9	35.6						Treatment (between columns)	90.11	11	8.192	F (2.485, 17.40) = 11.26	P=0.0004
150	2	37.7	35.7						Individual (between rows)	48.84	7	6.977	F (7, 77) = 9.591	P<0.0001
165	2	37.3	35.7						Residual (random)	56.01	77	0.7274
180	2	36.8	35.8						Total	195	95
-30	3	37.5	35.6
-15	3	38.5	35.9						Data summary
-1	3	38.2	35.9						Number of treatments (columns)	12
60	3	39.5	37.3						Number of subjects (rows)	8
75	3	37.4	35.8						Number of missing values	0
90	3	37.6	35.8
105	3	37.9	35.7
120	3	37.2	35.7						Statistics Perianal
135	3	37.2	35.6						Table Analyzed	perianal
150	3	37	35.8
165	3	37	35.7						Repeated measures ANOVA summary
180	3	37	35.7						Assume sphericity?	No
-30	4	35.5	35.6						F	36.05
-15	4	35.7	35.7						P value	0.0001
-1	4	36	36.1						P value summary	***
60	4	39.6	39.2						Statistically significant (P < 0.05)?	Yes
75	4	37.4	35.7						Geisser-Greenhouse's epsilon	0.13
90	4	35.6	35.6						R squared	0.8374
105	4	37.1	35.7
120	4	37.1	35.6						Was the matching effective?
135	4	36.3	35.6						F	1.071
150	4	37.3	35.6						P value	0.3912
165	4	36.9	35.9						P value summary	ns
180	4	37.4	35.8						Is there significant matching (P < 0.05)?	No
-30	5	35.6	35.6						R squared	0.01712
-15	5	35.7	35.7
-1	5	36	36.1						ANOVA table	SS	DF	MS	F (DFn, DFd)	P value
60	5	40.6	37.4						Treatment (between columns)	30.46	10	3.046	F (1.300, 9.097) = 36.05	P=0.0001
75	5	38.3	35.9						Individual (between rows)	0.6335	7	0.0905	F (7, 70) = 1.071	P=0.3912
90	5	39.7	35.7						Residual (random)	5.915	70	0.0845
105	5	39	35.9						Total	37.01	87
120	5	39.7	35.8
135	5	38.6	35.7						Data summary
150	5	39.1	36						Number of treatments (columns)	11
165	5	40.2	35.7						Number of subjects (rows)	8
180	5	39.4	35.9						Number of missing values	0
-30	6	35.6	35.7
-15	6	36.1	36
-1	6	36	36
60	6	38.5	37.4
75	6	35.7	35.8
90	6	35.6	35.7
105	6	36.2	35.8
120	6	36.2	35.9
135	6	36.2	35.9
150	6	36.5	35.8
165	6	35.9	35.8
180	6	37.3	35.8
-30	7	35.8	35.9
-15	7	36.1	36
-1	7	36	36
60	7	42.1	39.2
75	7	35.9	36
90	7	36.7	35.7
105	7	36.8	35.6
120	7	36.9	35.8
135	7	35.9	36.4
150	7	36.8	35.8
165	7	36.9	35.8
180	7	36.8	35.9
-30	8	35.6	35.7
-15	8	36	36
-1	8	36	36
60	8	40.8	37.2
75	8	37	35.8
90	8	37.2	35.8
105	8	36.2	35.8
120	8	37.5	35.7
135	8	38.4	35.8
150	8	37.8	35.7
165	8	37.5	35.8
180	8	37.4	35.7
