# Supplementary material for: A brainstem–hypothalamus neuronal circuit reduces feeding upon heat exposure
Source: Nature. 2024 Mar 27;628(8009):826–34. doi: 10.1038/s41586-024-07232-3 (PMC11041654; doi:10.1038/s41586-024-07232-3)
Supplement: Supplementary file 19 — Source Data Extended Data Fig. 2 [file 41586_2024_7232_MOESM19_ESM.xlsx]

## Sheet: E.D. Fig. 2a
cFOS+ tanycytes b = -1.94mm	25˚	40˚C	4˚C
	6	18	5
	3	11	6
	6	18	6
Statistics
Table Analyzed	males b-1.94 cFOS						Number of families	1
Data sets analyzed	A-C						Number of comparisons per family	3
							Alpha	0.05
ANOVA summary
F	16.34						Bonferroni's multiple comparisons test	Mean Diff.	95.00% CI of diff.	Below threshold?	Summary	Adjusted P Value
P value	0.0037						25˚ vs. 40˚C	-10.67	-17.54 to -3.794	Yes	**	0.0066	A-B
P value summary	**						25˚ vs. 4˚C	-0.6667	-7.539 to 6.206	No	ns	>0.9999	A-C
Significant diff. among means (P < 0.05)?	Yes						40˚C vs. 4˚C	10	3.127 to 16.87	Yes	**	0.0092	B-C
R squared	0.8449
							Test details	Mean 1	Mean 2	Mean Diff.	SE of diff.	n1	n2	t	DF
Brown-Forsythe test							25˚ vs. 40˚C	5	15.67	-10.67	2.091	3	3	5.102	6
F (DFn, DFd)	0.4746 (2, 6)						25˚ vs. 4˚C	5	5.667	-0.6667	2.091	3	3	0.3189	6
P value	0.6437						40˚C vs. 4˚C	15.67	5.667	10	2.091	3	3	4.783	6
P value summary	ns
Are SDs significantly different (P < 0.05)?	No
Bartlett's test
Bartlett's statistic (corrected)
P value
P value summary
Are SDs significantly different (P < 0.05)?
ANOVA table	SS	DF	MS	F (DFn, DFd)	P value
Treatment (between columns)	214.2	2	107.1	F (2, 6) = 16.34	P=0.0037
Residual (within columns)	39.33	6	6.556
Total	253.6	8
Data summary
Number of treatments (columns)	3
Number of values (total)	9

## Sheet: E.D. Fig. 2b
cFOS+ tanycytes b = -2.30 mm	25˚	40˚C	4˚C
	6	33	11
	5	23	12
	3	23	10
Statistics
Table Analyzed	males B-2.3mm cFOS
Data sets analyzed	A-C
ANOVA summary
F	38.05
P value	0.0004
P value summary	***
Significant diff. among means (P < 0.05)?	Yes
R squared	0.9269
Brown-Forsythe test
F (DFn, DFd)	1.018 (2, 6)
P value	0.4163
P value summary	ns
Are SDs significantly different (P < 0.05)?	No
Bartlett's test
Bartlett's statistic (corrected)
P value
P value summary
Are SDs significantly different (P < 0.05)?
ANOVA table	SS	DF	MS	F (DFn, DFd)	P value
Treatment (between columns)	794.9	2	397.4	F (2, 6) = 38.05	P=0.0004
Residual (within columns)	62.67	6	10.44
Total	857.6	8
Data summary
Number of treatments (columns)	3
Number of values (total)	9
Number of families	1
Number of comparisons per family	3
Alpha	0.05
Bonferroni's multiple comparisons test	Mean Diff.	95.00% CI of diff.	Below threshold?	Summary	Adjusted P Value
25˚ vs. 40˚C	-22.33	-31.01 to -13.66	Yes	***	0.0004	A-B
25˚ vs. 4˚C	-6.333	-15.01 to 2.341	No	ns	0.1599	A-C
40˚C vs. 4˚C	16	7.325 to 24.67	Yes	**	0.0027	B-C
Test details	Mean 1	Mean 2	Mean Diff.	SE of diff.	n1	n2	t	DF
25˚ vs. 40˚C	4.667	27	-22.33	2.639	3	3	8.464	6
25˚ vs. 4˚C	4.667	11	-6.333	2.639	3	3	2.4	6
40˚C vs. 4˚C	27	11	16	2.639	3	3	6.063	6

## Sheet: E.D. Fig. 2c
cFOS+ tanycytes b = -1.94mm	25˚C	40˚C
	7	52
	3	57
	4	46
	4	44
Statistics
Table Analyzed	Females B-1.94mm cFOS
Column B	40
vs.	vs.
Column A	25
Unpaired t test
P value	<0.0001
P value summary	****
Significantly different (P < 0.05)?	Yes
One- or two-tailed P value?	Two-tailed
t, df	t=14.70, df=6
How big is the difference?
Mean of column A	4.5
Mean of column B	49.75
Difference between means (B - A) ± SEM	45.25 ± 3.079
95% confidence interval	37.72 to 52.78
R squared (eta squared)	0.973
F test to compare variances
F, DFn, Dfd	11.64, 3, 3
P value	0.0737
P value summary	ns
Significantly different (P < 0.05)?	No
Data analyzed
Sample size, column A	4
Sample size, column B	4

## Sheet: E.D. Fig. 2d
cFOS+ tanycytes b = -2.30mm	25˚C	40˚C
	3	24
	5	15
	1	24
	4	16
Statistics
Table Analyzed	Females b.-2.3mm cFOS
Column B	40
vs.	vs.
Column A	25
Unpaired t test
P value	0.0007
P value summary	***
Significantly different (P < 0.05)?	Yes
One- or two-tailed P value?	Two-tailed
t, df	t=6.331, df=6
How big is the difference?
Mean of column A	3.25
Mean of column B	19.75
Difference between means (B - A) ± SEM	16.50 ± 2.606
95% confidence interval	10.12 to 22.88
R squared (eta squared)	0.8698
F test to compare variances
F, DFn, Dfd	8.314, 3, 3
P value	0.1155
P value summary	ns
Significantly different (P < 0.05)?	No
Data analyzed
Sample size, column A	4
Sample size, column B	4
