# Supplementary material for: A brainstem–hypothalamus neuronal circuit reduces feeding upon heat exposure
Source: Nature. 2024 Mar 27;628(8009):826–34. doi: 10.1038/s41586-024-07232-3 (PMC11041654; doi:10.1038/s41586-024-07232-3)
Supplement: Supplementary file 20 — Source Data Extended Data Fig. 3 [file 41586_2024_7232_MOESM20_ESM.xlsx]

## Sheet: E.D. Fig. 3a
pERK1/2 intensity in tanycytes b = -1.94mm	25°C	40°C
	4.11033	13.0813
	-0.5945	6.93525
	5.1425	13.4865
Statistics
Table Analyzed	pERK bregma -1.94
Column B	40°C
vs.	vs.
Column A	25°C
Unpaired t test
P value	0.0399
P value summary	*
Significantly different (P < 0.05)?	Yes
One- or two-tailed P value?	Two-tailed
t, df	t=3.002, df=4
How big is the difference?
Mean of column A	2.886
Mean of column B	11.17
Difference between means (B - A) ± SEM	8.282 ± 2.759
95% confidence interval	0.6227 to 15.94
R squared (eta squared)	0.6926
F test to compare variances
F, DFn, Dfd	1.441, 2, 2
P value	0.8194
P value summary	ns
Significantly different (P < 0.05)?	No
Data analyzed
Sample size, column A	3
Sample size, column B	3

## Sheet: E.D.Fig. 3b
pERK1/2 intensity in tanycytes b = -2.30mm	25°C	40°C
	6.9575	16.776
	1.866	11.185
	1.2285	10.6435
Table Analyzed	pERK bregma -2.30
Column B	40°C
vs.	vs.
Column A	25°C
Unpaired t test
P value	0.0235
P value summary	*
Significantly different (P < 0.05)?	Yes
One- or two-tailed P value?	Two-tailed
t, df	t=3.565, df=4
How big is the difference?
Mean of column A	3.351
Mean of column B	12.87
Difference between means (B - A) ± SEM	9.518 ± 2.670
95% confidence interval	2.105 to 16.93
R squared (eta squared)	0.7606
F test to compare variances
F, DFn, Dfd	1.169, 2, 2
P value	0.922
P value summary	ns
Significantly different (P < 0.05)?	No
Data analyzed
Sample size, column A	3
Sample size, column B	3
