# Supplementary material for: A brainstem–hypothalamus neuronal circuit reduces feeding upon heat exposure
Source: Nature. 2024 Mar 27;628(8009):826–34. doi: 10.1038/s41586-024-07232-3 (PMC11041654; doi:10.1038/s41586-024-07232-3)
Supplement: Supplementary file 21 — Source Data Extended Data Fig. 4 [file 41586_2024_7232_MOESM21_ESM.xlsx]

## Sheet: E.D. Fig. 4d
cFOS+ mCherry Slc17a6 neurons	Saline	CNO 5 mg/Kg
	249	1303
	344	600
	420	892
	384	1056
	204	1116
		504
Statistics
Table Analyzed	PBN cFos/mCherry
Column B	CNO 5mg/Kg
vs.	vs.
Column A	Saline
Unpaired t test
P value	0.0027
P value summary	**
Significantly different (P < 0.05)?	Yes
One- or two-tailed P value?	Two-tailed
t, df	t=4.094, df=9
How big is the difference?
Mean of column A	320.2
Mean of column B	911.8
Difference between means (B - A) ± SEM	591.6 ± 144.5
95% confidence interval	264.7 to 918.5
R squared (eta squared)	0.6506
F test to compare variances
F, DFn, Dfd	11.56, 5, 4
P value	0.0343
P value summary	*
Significantly different (P < 0.05)?	Yes
Data analyzed
Sample size, column A	5
Sample size, column B	6
