# Supplementary material for: A brainstem–hypothalamus neuronal circuit reduces feeding upon heat exposure
Source: Nature. 2024 Mar 27;628(8009):826–34. doi: 10.1038/s41586-024-07232-3 (PMC11041654; doi:10.1038/s41586-024-07232-3)
Supplement: Supplementary file 22 — Source Data Extended Data Fig. 5 [file 41586_2024_7232_MOESM22_ESM.xlsx]

## Sheet: E.D. Fig. 5a_1
cFOS+ tanycytes b = -2.30mm	Saline	CNO 5 mg/Kg
	14	29
	12	26
	14	38
	18	35
	17	20
		37
Statistics
Table Analyzed	all tany
Column B	CNO 5 mg/Kg
vs.	vs.
Column A	Saline
Unpaired t test
P value	0.0011
P value summary	**
Significantly different (P < 0.05)?	Yes
One- or two-tailed P value?	Two-tailed
t, df	t=4.732, df=9
How big is the difference?
Mean of column A	15
Mean of column B	30.83
Difference between means (B - A) ± SEM	15.83 ± 3.346
95% confidence interval	8.264 to 23.40
R squared (eta squared)	0.7133
F test to compare variances
F, DFn, Dfd	8.361, 5, 4
P value	0.061
P value summary	ns
Significantly different (P < 0.05)?	No
Data analyzed
Sample size, column A	5
Sample size, column B	6
