# Supplementary material for: A brainstem–hypothalamus neuronal circuit reduces feeding upon heat exposure
Source: Nature. 2024 Mar 27;628(8009):826–34. doi: 10.1038/s41586-024-07232-3 (PMC11041654; doi:10.1038/s41586-024-07232-3)
Supplement: Supplementary file 23 — Source Data Extended Data Fig. 6 [file 41586_2024_7232_MOESM23_ESM.xlsx]

## Sheet: E.D. Fig. 6c
b = -1.94 mm	α1	α2	β1	β2		b = -2.30 mm	α1	α2	β1	β2
	56.9892	57.6687	53.211	32.454			66.8831	66.8831	44.2105	44.2105
	53.1034	50.5319	40.5172	26.6667			61.8497	75.2941	45.098	56.7568
	63.6364	60.1307	70	48.1481			66.1765	51.087	64.1509	56.6667
	50.9091	24.1379	55.7692	21.6216			14.0351	13.7931	6.77966	28.5714
	62.1622	38.8889	55.7692	31.7073			71.4286	78.4314	60.3774	25.5814
	81.5789	68.254	80.7692	40.9091			78.1818	87.037	82.3529	65.5172
	68.6275	49.2754	49.1228	14.2857			28.8136	50	31.5789	43.1373
Statistics
Table Analyzed	Dec2021_VGLUT2 % innervated tanycytes -1.94 mm vs. -2.30 mm
Two-way ANOVA	Ordinary
Alpha	0.05
Source of Variation	% of total variation	P value	P value summary	Significant?
Interaction	6.638	0.274	ns	No
region	0.1043	0.803	ns	No
type	13.71	0.0524	ns	No
ANOVA table	SS	DF	MS	F (DFn, DFd)	P value
Interaction	1370	3	456.8	F (3, 48) = 1.335	P=0.2740
region	21.53	1	21.53	F (1, 48) = 0.06293	P=0.8030
type	2830	3	943.2	F (3, 48) = 2.757	P=0.0524
Residual	16422	48	342.1
Difference between row means
Mean of Bregma -2.30 mm	52.32
Mean of Bregma -1.82 mm	51.08
Difference between means	1.24
SE of difference	4.943
95% CI of difference	-8.699 to 11.18
Data summary
Number of columns (type)	4
Number of rows (region)	2
Number of values	56

## Sheet: E.D. Fig. 6d
b = -1.94 mm	α1	α2	β1	β2		b = -2.30 mm	α1	α2	β1	β2
	2.60377	3.3617	2.13793	1.75			2.24038	2.24038	2.35897	2.35897
	2.25	2.43158	1.70213	2.25			2.69811	3.74016	2.53333	1.85714
	2.53782	2.61957	3.16071	3			2.71111	2	2.36765	3.4902
	2.21429	1.42857	2.2069	1.5			0.75	2.25	2.75	1.2
	3.1087	4.53571	2.55172	1.30769			2.34286	2.975	2.09375	1.18182
	4.04839	2.53488	3.2619	2.66667			2.67442	3.12766	4.38095	1.52632
	2.42857	1.79412	1.78571	1.16667			1.76471	1.5	1.29167	1.5
Statistics
Table Analyzed	Dec2021_Vglut2 innervations -1.94 mm vs. -2.30 mm
Two-way ANOVA	Ordinary
Alpha	0.05
Source of Variation	% of total variation	P value	P value summary	Significant?
Interaction	2.636	0.6969	ns	No
region	1.094	0.4429	ns	No
type	10.24	0.1477	ns	No
ANOVA table	SS (Type III)	DF	MS	F (DFn, DFd)	P value
Interaction	0.9205	3	0.3068	F (3, 47) = 0.4812	P=0.6969
region	0.3818	1	0.3818	F (1, 47) = 0.5988	P=0.4429
type	3.576	3	1.192	F (3, 47) = 1.869	P=0.1477
Residual	29.97	47	0.6376
Difference between row means
Predicted (LS) mean of Bregma -2.30 mm	2.282
Predicted (LS) mean of Bregma -1.82 mm	2.449
Difference between predicted means	-0.1669
SE of difference	0.2156
95% CI of difference	-0.6006 to 0.2669
Data summary
Number of columns (type)	4
Number of rows (region)	2
Number of values	55

## Sheet: E.D. Fig. 6e
cum freq	B.-1.94 α	B.-1.94 β	B.-2.30 α	B.-2.30 β
0.001984	0	0	0	0
0.003968	0	0	0	0		Statistics: Kruskal Wallis
0.005952	0	0	0	0		Table Analyzed	merging alpha and beta tanycytes per region
0.007937	0	0	0	0
0.009921	0	0	0	0		Kruskal-Wallis test			Number of families	1
0.011905	0	0	0	0		P value	<0.0001		Number of comparisons per family	6
0.013889	0	0	0	0		Exact or approximate P value?	Approximate		Alpha	0.05
0.015873	0	0	0	0		P value summary	****
0.017857	0	0	0	0		Do the medians vary signif. (P < 0.05)?	Yes		Dunn's multiple comparisons test	Mean rank diff.	Significant?	Summary	Adjusted P Value
0.019841	0	0	0	0		Number of groups	4		B.-2.30 α vs. B.-2.30 β	301.7	Yes	****	<0.0001	A-B
0.021825	0	0	0	0		Kruskal-Wallis statistic	96.04		B.-2.30 α vs. B.-1.94 α	42.66	No	ns	>0.9999	A-C
0.02381	0	0	0	0					B.-2.30 α vs. B.-1.94 β	228.4	Yes	****	<0.0001	A-D
0.025794	0	0	0	0		Data summary			B.-2.30 β vs. B.-1.94 α	-259	Yes	****	<0.0001	B-C
0.027778	0	0	0	0		Number of treatments (columns)	4		B.-2.30 β vs. B.-1.94 β	-73.28	No	ns	0.2583	B-D
0.029762	0	0	0	0		Number of values (total)	2012		B.-1.94 α vs. B.-1.94 β	185.8	Yes	****	<0.0001	C-D
0.031746	0	0	0	0
0.03373	0	0	0	0					Test details	Mean rank 1	Mean rank 2	Mean rank diff.	n1	n2	Z
0.035714	0	0	0	0					B.-2.30 α vs. B.-2.30 β	1150	847.9	301.7	504	502	8.33
0.037698	0	0	0	0					B.-2.30 α vs. B.-1.94 α	1150	1107	42.66	504	502	1.178
0.039683	0	0	0	0					B.-2.30 α vs. B.-1.94 β	1150	921.2	228.4	504	504	6.313
0.041667	0	0	0	0					B.-2.30 β vs. B.-1.94 α	847.9	1107	-259	502	502	7.145
0.043651	0	0	0	0					B.-2.30 β vs. B.-1.94 β	847.9	921.2	-73.28	502	504	2.023
0.045635	0	0	0	0					B.-1.94 α vs. B.-1.94 β	1107	921.2	185.8	502	504	5.129
0.047619	0	0	0	0
0.049603	0	0	0	0
0.051587	0	0	0	0		Statistics: Kolmogorov-Smirnov
0.053571	0	0	0	0		Table Analyzed	merging alpha and beta per region			Table Analyzed	merging alpha and beta per region
0.055556	0	0	0	0
0.05754	0	0	0	0		Column C	B.-1.94 α			Column A	B.-2.30 α
0.059524	0	0	0	0		vs.	vs.			vs.	vs.
0.061508	0	0	0	0		Column D	B.-1.94 β			Column C	B.-1.94 α
0.063492	0	0	0	0
0.065476	0	0	0	0		Kolmogorov-Smirnov test				Kolmogorov-Smirnov test
0.06746	0	0	0	0		P value	<0.0001			P value	0.7569
0.069444	0	0	0	0		Exact or approximate P value?	Approximate			Exact or approximate P value?	Approximate
0.071429	0	0	0	0		P value summary	****			P value summary	ns
0.073413	0	0	0	0		Significantly different (P < 0.05)?	Yes			Significantly different (P < 0.05)?	No
0.075397	0	0	0	0		Kolmogorov-Smirnov D	0.1475			Kolmogorov-Smirnov D	0.04239
0.077381	0	0	0	0
0.079365	0	0	0	0
0.081349	0	0	0	0		Table Analyzed	merging alpha and beta per region			Table Analyzed	merging alpha and beta per region
0.083333	0	0	0	0
0.085317	0	0	0	0		Column A	B.-2.30 α			Column B	B.-2.30 β
0.087302	0	0	0	0		vs.	vs.			vs.	vs.
0.089286	0	0	0	0		Column B	B.-2.30 β			Column D	B.-1.94 β
0.09127	0	0	0	0
0.093254	0	0	0	0		Kolmogorov-Smirnov test				Kolmogorov-Smirnov test
0.095238	0	0	0	0		P value	<0.0001			P value	0.2407
0.097222	0	0	0	0		Exact or approximate P value?	Approximate			Exact or approximate P value?	Approximate
0.099206	0	0	0	0		P value summary	****			P value summary	ns
0.10119	0	0	0	0		Significantly different (P < 0.05)?	Yes			Significantly different (P < 0.05)?	No
0.103175	0	0	0	0		Kolmogorov-Smirnov D	0.2037			Kolmogorov-Smirnov D	0.06485
0.105159	0	0	0	0
0.107143	0	0	0	0
0.109127	0	0	0	0
0.111111	0	0	0	0
0.113095	0	0	0	0
0.115079	0	0	0	0
0.117063	0	0	0	0
0.119048	0	0	0	0
0.121032	0	0	0	0
0.123016	0	0	0	0
0.125	0	0	0	0
0.126984	0	0	0	0
0.128968	0	0	0	0
0.130952	0	0	0	0
0.132937	0	0	0	0
0.134921	0	0	0	0
0.136905	0	0	0	0
0.138889	0	0	0	0
0.140873	0	0	1	0
0.142857	0	0	1	0
0.144841	0	0	1	0
0.146825	0	0	1	0
0.14881	0	0	1	0
0.150794	0	0	1	0
0.152778	0	0	1	0
0.154762	0	0	1	0
0.156746	0	0	1	0
0.15873	0	0	1	0
0.160714	0	0	1	0
0.162698	0	0	1	0
0.164683	0	0	1	0
0.166667	0	0	1	0
0.168651	0	0	1	0
0.170635	0	0	1	0
0.172619	0	0	1	0
0.174603	0	0	1	0
0.176587	0	0	1	0
0.178571	0	0	1	0
0.180556	0	0	1	0
0.18254	1	0	1	0
0.184524	1	0	1	0
0.186508	1	0	1	0
0.188492	1	0	1	0
0.190476	1	0	1	0
0.19246	1	0	1	0
0.194444	1	0	1	0
0.196429	1	0	1	0
0.198413	1	0	1	0
0.200397	1	0	1	0
0.202381	1	0	1	0
0.204365	1	0	1	0
0.206349	1	0	1	0
0.208333	1	0	1	0
0.210317	1	0	1	0
0.212302	1	0	1	0
0.214286	1	0	1	0
0.21627	1	0	1	0
0.218254	1	0	1	0
0.220238	1	0	1	0
0.222222	1	0	1	0
0.224206	1	0	1	0
0.22619	1	0	1	0
0.228175	1	0	1	0
0.230159	1	0	1	0
0.232143	1	0	1	0
0.234127	1	0	1	0
0.236111	1	0	1	0
0.238095	1	0	1	0
0.240079	1	0	1	0
0.242063	1	0	1	0
0.244048	1	0	1	0
0.246032	1	0	1	0
0.248016	1	0	1	0
0.25	1	0	1	0
0.251984	1	0	1	0
0.253968	1	0	1	0
0.255952	1	0	1	0
0.257937	1	0	1	0
0.259921	1	0	1	0
0.261905	1	0	1	0
0.263889	1	0	1	0
0.265873	1	0	1	0
0.267857	1	0	1	0
0.269841	1	0	1	0
0.271825	1	0	1	0
0.27381	1	0	1	0
0.275794	1	0	1	0
0.277778	1	0	1	0
0.279762	1	1	1	0
0.281746	1	1	1	0
0.28373	1	1	1	0
0.285714	1	1	1	0
0.287698	1	1	1	0
0.289683	1	1	1	0
0.291667	1	1	1	0
0.293651	1	1	1	0
0.295635	1	1	1	0
0.297619	1	1	1	0
0.299603	1	1	1	0
0.301587	1	1	1	0
0.303571	1	1	1	0
0.305556	1	1	1	0
0.30754	1	1	1	0
0.309524	1	1	2	0
0.311508	1	1	2	0
0.313492	1	1	2	0
0.315476	1	1	2	0
0.31746	1	1	2	0
0.319444	1	1	2	0
0.321429	2	1	2	0
0.323413	2	1	2	0
0.325397	2	1	2	0
0.327381	2	1	2	0
0.329365	2	1	2	0
0.331349	2	1	2	0
0.333333	2	1	2	0
0.335317	2	1	2	0
0.337302	2	1	2	0
0.339286	2	1	2	0
0.34127	2	1	2	0
0.343254	2	1	2	1
0.345238	2	1	2	1
0.347222	2	1	2	1
0.349206	2	1	2	1
0.35119	2	1	2	1
0.353175	2	1	2	1
0.355159	2	1	2	1
0.357143	2	1	2	1
0.359127	2	1	2	1
0.361111	2	1	2	1
0.363095	2	1	2	1
0.365079	2	1	2	1
0.367063	2	1	2	1
0.369048	2	1	2	1
0.371032	2	1	2	1
0.373016	2	1	2	1
0.375	2	1	2	1
0.376984	2	1	2	1
0.378968	2	1	2	1
0.380952	2	1	2	1
0.382937	2	1	2	1
0.384921	2	1	2	1
0.386905	2	1	2	1
0.388889	2	1	2	1
0.390873	2	1	2	1
0.392857	2	1	2	1
0.394841	2	1	2	1
0.396825	2	1	2	1
0.39881	2	1	2	1
0.400794	2	1	2	1
0.402778	2	1	2	1
0.404762	2	1	2	1
0.406746	2	1	2	1
0.40873	2	1	2	1
0.410714	2	1	2	1
0.412698	2	1	2	1
0.414683	2	1	2	1
0.416667	2	1	2	1
0.418651	2	1	2	1
0.420635	2	1	2	1
0.422619	2	1	2	1
0.424603	2	1	2	1
0.426587	2	1	2	1
0.428571	2	1	2	1
0.430556	2	1	2	1
0.43254	2	1	2	1
0.434524	2	1	2	1
0.436508	2	1	2	1
0.438492	2	1	2	1
0.440476	2	1	2	1
0.44246	2	1	2	1
0.444444	2	1	2	1
0.446429	2	1	2	1
0.448413	2	1	2	1
0.450397	2	1	2	1
0.452381	2	1	2	1
0.454365	2	1	2	1
0.456349	2	1	3	1
0.458333	2	1	3	1
0.460317	2	1	3	1
0.462302	2	1	3	1
0.464286	2	1	3	1
0.46627	2	1	3	1
0.468254	2	1	3	1
0.470238	2	2	3	1
0.472222	2	2	3	1
0.474206	2	2	3	1
0.47619	2	2	3	1
0.478175	3	2	3	1
0.480159	3	2	3	1
0.482143	3	2	3	1
0.484127	3	2	3	1
0.486111	3	2	3	1
0.488095	3	2	3	1
0.490079	3	2	3	1
0.492063	3	2	3	1
0.494048	3	2	3	1
0.496032	3	2	3	2
0.498016	3	2	3	2
0.5	3	2	3	2
0.501984	3	2	3	2
0.503968	3	2	3	2
0.505952	3	2	3	2
0.507937	3	2	3	2
0.509921	3	2	3	2
0.511905	3	2	3	2
0.513889	3	2	3	2
0.515873	3	2	3	2
0.517857	3	2	3	2
0.519841	3	2	3	2
0.521825	3	2	3	2
0.52381	3	2	3	2
0.525794	3	2	3	2
0.527778	3	2	3	2
0.529762	3	2	3	2
0.531746	3	2	3	2
0.53373	3	2	3	2
0.535714	3	2	3	2
0.537698	3	2	3	2
0.539683	3	2	3	2
0.541667	3	2	3	2
0.543651	3	2	3	2
0.545635	3	2	3	2
0.547619	3	2	3	2
0.549603	3	2	3	2
0.551587	3	2	3	2
0.553571	3	2	3	2
0.555556	3	2	3	2
0.55754	3	2	4	2
0.559524	3	2	4	2
0.561508	3	2	4	2
0.563492	3	2	4	2
0.565476	3	2	4	2
0.56746	3	2	4	2
0.569444	3	2	4	2
0.571429	3	2	4	2
0.573413	3	2	4	2
0.575397	4	2	4	2
0.577381	4	2	4	2
0.579365	4	2	4	2
0.581349	4	2	4	2
0.583333	4	2	4	2
0.585317	4	2	4	2
0.587302	4	2	4	2
0.589286	4	2	4	2
0.59127	4	2	4	2
0.593254	4	2	4	2
0.595238	4	2	4	2
0.597222	4	2	4	2
0.599206	4	2	4	2
0.60119	4	2	4	2
0.603175	4	3	4	2
0.605159	4	3	4	2
0.607143	4	3	4	2
0.609127	4	3	4	2
0.611111	4	3	4	2
0.613095	4	3	4	2
0.615079	4	3	4	2
0.617063	4	3	4	2
0.619048	4	3	4	2
0.621032	4	3	4	2
0.623016	4	3	4	2
0.625	4	3	4	2
0.626984	4	3	4	2
0.628968	4	3	4	2
0.630952	4	3	4	2
0.632937	4	3	4	2
0.634921	4	3	4	2
0.636905	4	3	4	2
0.638889	4	3	4	2
0.640873	4	3	4	2
0.642857	4	3	4	2
0.644841	4	3	4	2
0.646825	4	3	4	2
0.64881	4	3	4	3
0.650794	4	3	4	3
0.652778	4	3	4	3
0.654762	4	3	5	3
0.656746	4	3	5	3
0.65873	4	3	5	3
0.660714	4	3	5	3
0.662698	4	3	5	3
0.664683	4	3	5	3
0.666667	4	3	5	3
0.668651	4	3	5	3
0.670635	4	3	5	3
0.672619	4	3	5	3
0.674603	4	3	5	3
0.676587	4	3	5	3
0.678571	4	3	5	3
0.680556	4	3	5	3
0.68254	4	3	5	3
0.684524	4	3	5	3
0.686508	5	3	5	3
0.688492	5	3	5	3
0.690476	5	3	5	3
0.69246	5	3	5	3
0.694444	5	3	5	3
0.696429	5	3	5	3
0.698413	5	3	5	3
0.700397	5	3	5	3
0.702381	5	4	5	3
0.704365	5	4	5	3
0.706349	5	4	5	3
0.708333	5	4	5	3
0.710317	5	4	5	3
0.712302	5	4	5	3
0.714286	5	4	5	3
0.71627	5	4	5	3
0.718254	5	4	5	3
0.720238	5	4	5	3
0.722222	5	4	6	3
0.724206	5	4	6	3
0.72619	5	4	6	3
0.728175	5	4	6	3
0.730159	5	4	6	3
0.732143	5	4	6	3
0.734127	5	4	6	3
0.736111	5	4	6	4
0.738095	5	4	6	4
0.740079	5	4	6	4
0.742063	5	4	6	4
0.744048	5	4	6	4
0.746032	5	4	6	4
0.748016	6	4	6	4
0.75	6	4	6	4
0.751984	6	4	6	4
0.753968	6	4	6	4
0.755952	6	4	6	4
0.757937	6	4	6	4
0.759921	6	4	6	4
0.761905	6	4	6	4
0.763889	6	4	6	4
0.765873	6	4	6	4
0.767857	6	4	6	4
0.769841	6	4	6	4
0.771825	6	4	6	4
0.77381	6	5	6	4
0.775794	6	5	7	4
0.777778	6	5	7	4
0.779762	6	5	7	4
0.781746	6	5	7	4
0.78373	6	5	7	4
0.785714	6	5	7	4
0.787698	6	5	7	4
0.789683	7	5	7	4
0.791667	7	5	7	4
0.793651	7	5	7	4
0.795635	7	5	7	4
0.797619	7	5	7	4
0.799603	7	5	7	4
0.801587	7	5	7	4
0.803571	7	5	7	4
0.805556	7	5	7	4
0.80754	7	5	8	4
0.809524	7	5	8	4
0.811508	7	5	8	4
0.813492	7	5	8	5
0.815476	7	5	8	5
0.81746	8	5	8	5
0.819444	8	5	8	5
0.821429	8	5	8	5
0.823413	8	5	8	5
0.825397	8	5	8	5
0.827381	8	5	8	5
0.829365	8	5	8	5
0.831349	8	5	8	5
0.833333	8	5	8	5
0.835317	8	6	9	5
0.837302	8	6	9	5
0.839286	8	6	9	5
0.84127	8	6	9	5
0.843254	8	6	9	5
0.845238	8	6	9	5
0.847222	8	6	9	5
0.849206	8	6	9	5
0.85119	9	6	9	5
0.853175	9	6	9	5
0.855159	9	6	9	5
0.857143	9	6	9	5
0.859127	9	6	10	5
0.861111	9	6	10	5
0.863095	9	6	10	5
0.865079	9	6	10	5
0.867063	9	6	10	5
0.869048	10	6	10	5
0.871032	10	6	10	5
0.873016	10	6	10	5
0.875	10	6	10	6
0.876984	10	6	10	6
0.878968	10	7	10	6
0.880952	10	7	10	6
0.882937	10	7	11	6
0.884921	10	7	11	6
0.886905	10	7	11	6
0.888889	10	7	11	6
0.890873	10	7	11	6
0.892857	10	7	11	6
0.894841	11	7	11	6
0.896825	11	7	11	6
0.89881	11	7	11	6
0.900794	11	7	11	6
0.902778	11	7	11	6
0.904762	11	7	12	6
0.906746	11	8	12	6
0.90873	11	8	12	6
0.910714	11	8	12	6
0.912698	11	8	12	6
0.914683	12	8	12	6
0.916667	12	8	12	6
0.918651	12	8	12	7
0.920635	12	8	12	7
0.922619	12	8	13	7
0.924603	12	8	13	7
0.926587	13	8	13	7
0.928571	13	9	13	7
0.930556	14	9	13	7
0.93254	14	9	13	7
0.934524	14	9	13	7
0.936508	14	9	14	7
0.938492	14	9	14	7
0.940476	14	9	14	7
0.94246	15	9	14	7
0.944444	15	9	14	8
0.946429	15	9	14	8
0.948413	15	10	14	8
0.950397	15	10	14	8
0.952381	16	10	14	8
0.954365	16	10	14	8
0.956349	16	10	15	8
0.958333	16	10	15	9
0.960317	17	10	15	9
0.962302	17	10	15	9
0.964286	17	10	15	9
0.96627	17	10	15	9
0.968254	18	11	16	9
0.970238	18	11	16	9
0.972222	18	11	16	10
0.974206	19	11	16	10
0.97619	20	11	16	10
0.978175	20	12	16	10
0.980159	20	12	17	12
0.982143	20	12	17	12
0.984127	21	12	17	12
0.986111	21	12	17	12
0.988095	21	13	17	13
0.990079	22	13	19	14
0.992063	24	14	19	14
0.994048	26	14	21	15
0.996032	31	14	22	16
0.998016		14	22
1		14	23

## Sheet: E.D. Fig. 6h
α-tanycytes	β-tanycytes
-59.04	-68.8934
-73.0395	-71.3776
-63.5202	-69.3512
-68.8825	-70.8008
-70.0291	-62.6862
-71.7294	-67.5751
-72.4851	-70.5658
-68.8389	-66.5497
-72.0593	-54.6234
-73.9155	-73.2483
-70.9839	-70.4193
-72.3267	-61.9232
-61.7943	-61.4716
-57.6996	-56.0455
-72.049	-65.2954
-73.645	-68.2831
-72.5922	-69.577
-59.7992	-67.3981
-60.791	-66.8243
-80.6732	-68.6676
-64.7125
-61.203
-55.3284
Statistics
Table Analyzed	Vm a vs b
Column B	β-tanycytes n=20
vs.	vs.
Column A	α-tanycytes n=23
Unpaired t test
P value	0.536
P value summary	ns
Significantly different (P < 0.05)?	No
One- or two-tailed P value?	Two-tailed
t, df	t=0.6242, df=41
How big is the difference?
Mean of column A	-67.7
Mean of column B	-66.58
Difference between means (B - A) ± SEM	1.123 ± 1.799
95% confidence interval	-2.510 to 4.756
R squared (eta squared)	0.009413
F test to compare variances
F, DFn, Dfd	1.770, 22, 19
P value	0.213
P value summary	ns
Significantly different (P < 0.05)?	No
Data analyzed
Sample size, column A	23
Sample size, column B	20

## Sheet: E.D. Fig. 6i
α-tanycytes n=23	β-tanycytes n=20
234.453	82.6005
55.7346	43.5621
122.313	71.4429
47.4781	57.9841
102.437	155.478
66.9472	126.439
71.4689	79.7628
100.119	157.107
81.4464	81.6146
303.141	52.2392
82.0227	39.3307
215.888	89.2196
42.4814	96.0296
75.0983	124.873
81.5802	115.396
49.9052	90.4477
172.604	113.801
201.753	152.98
234.885	90.4819
139.721	61.455
105.594
238.292
187.411
Statistics
Table Analyzed	Rm a vs b
Column B	β-tanycytes n=20
vs.	vs.
Column A	α-tanycytes n=23
Unpaired t test
P value	0.0545
P value summary	ns
Significantly different (P < 0.05)?	No
One- or two-tailed P value?	Two-tailed
t, df	t=1.980, df=41
How big is the difference?
Mean of column A	131
Mean of column B	94.11
Difference between means (B - A) ± SEM	-36.88 ± 18.63
95% confidence interval	-74.50 to 0.7458
R squared (eta squared)	0.08723
F test to compare variances
F, DFn, Dfd	4.443, 22, 19
P value	0.0018
P value summary	**
Significantly different (P < 0.05)?	Yes
Data analyzed
Sample size, column A	23
Sample size, column B	20

## Sheet: E.D. Fig. 6j
α-tanycytes n=23	β-tanycytes n=20
11.0088	21.5972
14.2724	19.1662
15.3752	10.9877
13.6439	16.7836
15.3071	12.7431
15.0936	12.7271
16.0315	14.0249
20.1081	13.6726
18.8128	15.4463
18.2667	11.7197
18.8402	16.7005
23.2316	16.5965
24.1312	14.7773
19.1133	15.6717
30.1628	15.8505
29.1693	13.9087
7.02653	17.6573
13.4311	15.7177
11.4704	13.2658
9.95597	11.5093
9.23961
12.5089
11.5061
Statistics
Table Analyzed	Cm a vs b
Column B	β-tanycytes n=20
vs.	vs.
Column A	α-tanycytes n=23
Unpaired t test
P value	0.3429
P value summary	ns
Significantly different (P < 0.05)?	No
One- or two-tailed P value?	Two-tailed
t, df	t=0.9596, df=41
How big is the difference?
Mean of column A	16.42
Mean of column B	15.03
Difference between means (B - A) ± SEM	-1.396 ± 1.455
95% confidence interval	-4.334 to 1.542
R squared (eta squared)	0.02196
F test to compare variances
F, DFn, Dfd	5.087, 22, 19
P value	0.0007
P value summary	***
Significantly different (P < 0.05)?	Yes
Data analyzed
Sample size, column A	23
Sample size, column B	20

## Sheet: E.D. Fig. 6k
α-tanycytes n=23	β-tanycytes n=20
2.58105	1.78394
0.795468	0.834922
1.88059	0.784992
0.647786	0.97318
1.568	1.98127
1.01047	1.60921
1.14575	1.11866
2.0132	2.14806
1.53224	1.26064
5.53739	0.612227
1.54532	0.656841
5.01544	1.48073
1.02513	1.41906
1.43538	1.95698
2.46069	1.82909
1.4557	1.25801
1.21281	2.00942
2.70977	2.40449
2.69423	1.20032
1.39106	0.707307
0.975653
2.98078
2.15636
M.B. generated the data
Statistics
Table Analyzed	tau a vs b
Column B	β-tanycytes n=20
vs.	vs.
Column A	α-tanycytes n=23
Unpaired t test
P value	0.0552
P value summary	ns
Significantly different (P < 0.05)?	No
One- or two-tailed P value?	Two-tailed
t, df	t=1.974, df=41
How big is the difference?
Mean of column A	1.99
Mean of column B	1.401
Difference between means (B - A) ± SEM	-0.5885 ± 0.2982
95% confidence interval	-1.191 to 0.01372
R squared (eta squared)	0.08675
F test to compare variances
F, DFn, Dfd	5.087, 22, 19
P value	0.0007
P value summary	***
Significantly different (P < 0.05)?	Yes
Data analyzed
Sample size, column A	23
Sample size, column B	20

## Sheet: E.D. Fig. 6m
Failure rate/10 stimulations		Statistics	Failure rate			number of events	time binning (ms)
80		average	77.1429
80		st.dev	10.556			Recording ID	10	50	100	200	300	400	500	600	700	800	900
80		sem	3.7321			20230120_S1C2_#41_s1_5s	1	2
80		25% Percentile	70			20230120_S1C2_#43_s4_11s	2		1
70		Median	80			20230120_S1C2_#44_s5_5s	1	1
80		75% Percentile	85			20230120_S1C2_#44_s1_6s				1
90						20230120_S1C2_#44_s5_5s		3
80						20230123_S1C2_#16_s24_5	2	1
80						20230123_S1C2_#17_s5_10	1			1
80						20230123_S1C4_#33_s2_12s		4	3	2	1						1
70						20230123_S1C4_F2#2_s2_10-20		3
60						20230126_S1C2_F4#4_s1_9s	1	1	1	2
60						20230126_S1C2_F4#4_s9_7s		2	2		1
60						20230125_S2C2_F4#10_s2_16s			1
60						20230125_S2C2_F4#10_s4_5s				1
70						20230125_S2C2_F4#21_s9_6s						1
80						20230125_S2C3_F4#27_s1_11s			1		1
90						20230125_S4C1_F4#35_s1_10s
90
90						sum of events	8	17	9	7	3	1	0	0	0	0	1
90
