# Supplementary material for: A brainstem–hypothalamus neuronal circuit reduces feeding upon heat exposure
Source: Nature. 2024 Mar 27;628(8009):826–34. doi: 10.1038/s41586-024-07232-3 (PMC11041654; doi:10.1038/s41586-024-07232-3)
Supplement: Supplementary file 24 — Source Data Extended Data Fig. 8 [file 41586_2024_7232_MOESM24_ESM.xlsx]

## Sheet: E.D. Fig. 8a
	ependymocytes	astrocytes	tanyctes 2	neurons 1	neurons 2
Col23a1	2.854	1.972	0.235	4.011	4.635
Rax	3.089	2.524	0.131	3.587	2.86
Fgf10	2.168	1.679	0.477	2.458	2.949
Lhx2	1.637	1.613	0.17	2.152	2.853
Vegfa	2.045	1.184	1.417	0.755	1.694
Slc16a2	0.931	1.698	0	3.377	3.677
Gdf11	0.386	1.17	0	0.651	1.192
Fezf2	1.113	0.863	0.308	-0.855	1.16
Nmb	-1.739	0	-0.864	0.711	0.663
Fgf1	-0.733	-0.849	0.721	0	1.284
Oxt	0.153	0	0	-8.768	0
Trh	0.045	0	-0.033	-0.203	-0.362
Pmch	0	0	-0.128	-6.813	0
Avp	0	0	0	-1.56161	-5.816
Adcyap1	0	0	0	-0.49	-0.093
Nms	-0.004	0	0	0	-3.275
Bdnf	0	-0.197	-0.021	0	-0.789
Grp	0	0	0	0	-1.25
Vip	-0.034	0	0	0	-4.981
Agrp	0	0	0	0	0
Scgn	0	0	0	-0.614	0
Npy	-1.785	0	0	0	0
Agt	-2.1	-6.231	-1.066	0	0
Pdyn	-0.399	0	0	-4.937	-0.083
Th	0	0	0	-3.891	-0.303
Sst	-0.249	0	0	-5.137	0
Cck	-0.05	0	-0.1	-1.156	-2.842
Pomc	-0.871	0	0	-5.659	-0.499
Pdgfa	-0.287	1.323	0.596	-0.644	0.559
Pdgfc	1.125	0.438	0	1.613	1.566
Gck	-0.233	0.21	0.153	-0.659	-0.527
Sema3a	0	0	-0.148	-0.304	-0.066
Vegfb	-0.601	0	0	-1.095	0
Tgfb3	1.421	1.651	1.274	1.258	1.698
Tgfb2	-0.283	0.529	-0.186	1.635	2.116

## Sheet: E.D. Fig. 8b
	ependymocytes	astrocytes	tanyctes 2	neurons 1	neurons 2
Vamp8	-0.209	0	-0.984	1.849	1.686
Vamp5	0	0	-0.774	0.402	0.369
Vamp3	-0.324	0	0.16	0	0.185
Vamp4	0	0	0	-1.391	-0.527
Vamp2	0.22	0	-0.346	-2.818	-1.885
Vamp1	-0.201	0	0	-0.585	0
Snap23	0	0	-0.273	0.689	0.859
Snap47	-0.393	0	-0.249	-3.066	-1.546
Snap91	-0.457	0	0.151	-2.026	-1.787
Snap25	0	-0.349	0.101	-4.649	-3.998
Snap29	0	0	0	-0.575	-0.261
Stx6	0	0.403	0.122	-0.385	-0.395
Stx1a	0.065	0	0	-1.172	-1.067
Stxbp1	0	0.457	0.121	-3.135	-2.478
Stx12	0	0	0	-1.801	-0.832
Stx5a	-0.277	0	0	0	-0.236
Stx17	-0.799	0	-0.171	0	-0.425
Stxbp5l	0	0	0.067	-0.491	-0.976
Stx7	-0.401	-0.433	0	-2.146	-0.72
Stxbp5	-0.346	0	0	-1.984	-0.643
Stxbp4	-0.723	0	0.179	0.502	0.509
Stxbp6	0.814	0.625	0.617	-2.025	0.867
Stxbp3	-0.777	0	0	1.056	0.732
Stx18	-0.364	0.443	0.112	-0.892	0
Stx1b	0	0	0.201	-1.165	-0.998
Stx4a	-0.257	0.577	-0.191	-0.392	0
Stx3	-0.169	0.392	0	-1.208	-0.533
Stx2	-0.292	0	0.218	-0.566	-0.296
Stx16	-0.25	0	0.109	0	-0.333
Syt10	-2.032	0	0.132	0	-3.447
Syt14	0	0	0.15	-0.612	0
Syt5	-0.792	0	0.64	-3.797	-2.371
Syt11	0	-0.851	-0.304	-1.788	-0.823
Syt2	0	0	0	0	0.075
Syt17	0	0	0.097	-0.808	-0.726
Syt9	-0.254	0	0.048	-0.925	-0.459
Syt12	0	-0.542	-0.691	0	-0.078
Syt7	-0.509	0	0.032	-1.175	-0.29
Syt16	-0.256	-0.386	0.011	-1.289	-0.785
Syt3	0	0	-0.309	-1.662	-0.33
Syt4	-1.258	0	0.147	-4.429	-3.995
Syt6	0	0	-0.008	-0.391	-0.452
Syt1	-0.217	0	0.137	-4.183	-3.647
Syt13	0	0	0	-1.007	-2.837
Cplx2	-0.926	-0.407	0.507	-1.877	-0.639
Cplx1	0	-0.268	0	-1.829	-0.968
Nsf	-0.41	0	0	-2.837	-2.181
Gria1	0.525	-2.291	-0.309	-1.969	-0.702
Gria2	1.743	0.474	1.497	-2.262	-1.65
Gria4	0	-0.461	0	-1.81	-1.443
Gria3	0	0	-2.416	-2.453	-0.294
