# Supplementary material for: A brainstem–hypothalamus neuronal circuit reduces feeding upon heat exposure
Source: Nature. 2024 Mar 27;628(8009):826–34. doi: 10.1038/s41586-024-07232-3 (PMC11041654; doi:10.1038/s41586-024-07232-3)
Supplement: Supplementary file 25 — Source Data Extended Data Fig. 9 [file 41586_2024_7232_MOESM25_ESM.xlsx]

## Sheet: E.D. Fig. 9a_1
ddCt	25˚C	40˚C
	0.906692	4.21644
	1.04065	2.06131
	1.00092	2.1218
	1.05174	1.78764
Table Analyzed	Vegfa qPCR
Column B	40°C
vs.	vs.
Column A	25°C
Unpaired t test
P value	0.0332
P value summary	*
Significantly different (P < 0.05)?	Yes
One- or two-tailed P value?	Two-tailed
t, df	t=2.751, df=6
How big is the difference?
Mean of column A	1
Mean of column B	2.547
Difference between means (B - A) ± SEM	1.547 ± 0.5622
95% confidence interval	0.1710 to 2.923
R squared (eta squared)	0.5578
F test to compare variances
F, DFn, Dfd	290.0, 3, 3
P value	0.0007
P value summary	***
Significantly different (P < 0.05)?	Yes
Data analyzed
Sample size, column A	4
Sample size, column B	4

## Sheet: E.D. Fig. 9b_1
25˚C	40˚C		Table Analyzed	WT-heat-VEGFA
8.024	10.119
5.448	18.186		Column B	40˚C
2.609	8.437		vs.	vs.
2.611	10.519		Column A	25˚C
			Unpaired t test
			P value	0.0303
			P value summary	*
			Significantly different (P < 0.05)?	Yes
			One- or two-tailed P value?	Two-tailed
			t, df	t=2.821, df=6
			How big is the difference?
			Mean of column A	4.673
			Mean of column B	11.82
			Difference between means (B - A) ± SEM	7.142 ± 2.531
			95% confidence interval	0.9480 to 13.34
			R squared (eta squared)	0.5702
			F test to compare variances
			F, DFn, Dfd	2.780, 3, 3
			P value	0.4233
			P value summary	ns
			Significantly different (P < 0.05)?	No
			Data analyzed
			Sample size, column A	4
			Sample size, column B	4

## Sheet: E.D. Fig. 9c_1
Saline	CNO 5 mg/Kg
1.144	20.675		Table Analyzed	Chemogenetics
7.663	26.1
11.854	19.986		Column B	CNO 5 mg/Kg
			vs.	vs.
			Column A	Saline
			Unpaired t test
			P value	0.0138
			P value summary	*
			Significantly different (P < 0.05)?	Yes
			One- or two-tailed P value?	Two-tailed
			t, df	t=4.190, df=4
			How big is the difference?
			Mean of column A	6.887
			Mean of column B	22.25
			Difference between means (B - A) ± SEM	15.37 ± 3.667
			95% confidence interval	5.185 to 25.55
			R squared (eta squared)	0.8145
			F test to compare variances
			F, DFn, Dfd	2.597, 2, 2
			P value	0.556
			P value summary	ns
			Significantly different (P < 0.05)?	No
			Data analyzed
			Sample size, column A	3
			Sample size, column B	3

## Sheet: E.D. Fig. 9d
VEGF (pg) ELISA	25˚C	40˚C
	57.087	45.2226
	13.0192	47.765
	47.765	59.6294
		22.3413
Statistics
Table Analyzed	VEGF ELISA
Column B	40˚C
vs.	vs.
Column A	25˚C
Unpaired t test
P value	0.7717
P value summary	ns
Significantly different (P < 0.05)?	No
One- or two-tailed P value?	Two-tailed
t, df	t=0.3064, df=5
How big is the difference?
Mean of column A	39.29
Mean of column B	43.74
Difference between means (B - A) ± SEM	4.449 ± 14.52
95% confidence interval	-32.88 to 41.78
R squared (eta squared)	0.01843
F test to compare variances
F, DFn, Dfd	2.220, 2, 3
P value	0.512
P value summary	ns
Significantly different (P < 0.05)?	No
Data analyzed
Sample size, column A	3
Sample size, column B	4

## Sheet: E.D. Fig. 9j
	hours	25˚C				38˚C
ctrl 2h	2	0.5	0.63	0.47	0.94	0.22	0.24	0.25	0.4		Table Analyzed	Food intake
ctrl 4h	4	1.27	1.39	1.13	1.83	0.91	1.09	0.78	0.82
ctrl 24h	24	4.18	3.86	4.33	4.58	3.01	2.34	2.83	2.88		Mixed-effects model (REML)	Matching: Stacked
dmso 2h	2	0.99	0.8	0.52	0.71	0.01	0.02	0.3	0.03		Assume sphericity?	No
dmso 4h	4	1.64	1.53	0.83	1.45	0.2	0.96	0.51	0.34		Alpha	0.05
dmso 24h	24	3.38	4.26	3.14	3.92	2	1.99	2.42	1.93
tranilast 2h	2	0.64	0.85	0.75	0.47	0.45	0.37	0.19	0.25		Fixed effects (type III)	P value	P value summary	Statistically significant (P < 0.05)?	F (DFn, DFd)	Geisser-Greenhouse's epsilon
tranilast 4h	4	1.31	2	1.45	1.32	0.71	0.78	0.42	0.61		treatment/time	<0.0001	****	Yes	F (3.440, 20.64) = 174.9	0.43
tranilast 24h	24	3.79	4.09	4.44	4.9	2.75	2.73	2.08	2.25		Temperature	<0.0001	****	Yes	F (1, 6) = 129.7
											treatment/time x Temperature	<0.0001	****	Yes	F (8, 48) = 8.200
											Random effects	SD	Variance
											Subject	0.07426	0.005515
											Residual	0.2752	0.07574
											Was the matching effective?
											Chi-square, df	0.7714, 1
											P value	0.3798
											P value summary	ns
											Is there significant matching (P < 0.05)?	No
											Difference between column means
											Predicted mean of 25˚C	2.064
											Predicted mean of 38˚C	1.113
											Difference between predicted means	0.9506
											SE of difference	0.08346
											95% CI of difference	0.7463 to 1.155
											Data summary
											Number of columns (Temperature)	2
											Number of rows (treatment/time)	9
											Number of subjects (Subject)	8
											Number of missing values	0
											Compare each cell mean with the other cell mean in that row
											Number of families	1
											Number of comparisons per family	9
											Alpha	0.05
											Bonferroni's multiple comparisons test	Mean Diff.	95.00% CI of diff.	Significant?	Summary	Adjusted P Value
											25˚C - 38˚C
											ctrl 2h	0.3575	-0.2856 to 1.001	No	ns	0.3391
											ctrl 4h	0.505	-0.3663 to 1.376	No	ns	0.3258
											ctrl 24h	1.473	0.5853 to 2.360	Yes	**	0.0038
											dmso 2h	0.665	0.1317 to 1.198	Yes	*	0.0182
											dmso 4h	0.86	-0.1810 to 1.901	No	ns	0.1168
											dmso 24h	1.59	0.1172 to 3.063	Yes	*	0.0376
											tranilast 2h	0.3625	-0.08187 to 0.8069	No	ns	0.1185
											tranilast 4h	0.89	-0.03925 to 1.819	No	ns	0.0589
											tranilast 24h	1.853	0.5500 to 3.155	Yes	**	0.0097
											Test details	Mean 1	Mean 2	Mean Diff.	SE of diff.	N1	N2	t	DF
											25˚C - 38˚C
											ctrl 2h	0.635	0.2775	0.3575	0.1151	4	4	3.106	3.868
											ctrl 4h	1.405	0.9	0.505	0.1663	4	4	3.037	4.194
											ctrl 24h	4.238	2.765	1.473	0.2101	4	4	7.008	5.996
											dmso 2h	0.755	0.09	0.665	0.1202	4	4	5.53	5.443
											dmso 4h	1.363	0.5025	0.86	0.2456	4	4	3.502	5.946
											dmso 24h	3.675	2.085	1.59	0.2781	4	4	5.718	4.136
											tranilast 2h	0.6775	0.315	0.3625	0.1002	4	4	3.616	5.448
											tranilast 4h	1.52	0.63	0.89	0.1809	4	4	4.919	4.31
											tranilast 24h	4.305	2.453	1.853	0.2928	4	4	6.326	5.414
