# Supplementary material for: A brainstem–hypothalamus neuronal circuit reduces feeding upon heat exposure
Source: Nature. 2024 Mar 27;628(8009):826–34. doi: 10.1038/s41586-024-07232-3 (PMC11041654; doi:10.1038/s41586-024-07232-3)
Supplement: Supplementary file 26 — Source Data Extended Data Fig. 10 [file 41586_2024_7232_MOESM26_ESM.xlsx]

## Sheet: E.D. Fig. 10a
siRNA-Ctrl	siRNA-Vegfa
13.052	9.913		Table Analyzed	VEGFA-siRNAs
14.085	10.717
12.484	2.055		Column B	siRNA-Vegfa
23.938	3.758		vs.	vs.
			Column A	siRNA-Ctrl
			Unpaired t test
			P value	0.0368
			P value summary	*
			Significantly different (P < 0.05)?	Yes
			One- or two-tailed P value?	Two-tailed
			t, df	t=2.675, df=6
			How big is the difference?
			Mean of column A	15.89
			Mean of column B	6.611
			Difference between means (B - A) ± SEM	-9.279 ± 3.468
			95% confidence interval	-17.77 to -0.7926
			R squared (eta squared)	0.544
			F test to compare variances
			F, DFn, Dfd	1.548, 3, 3
			P value	0.7285
			P value summary	ns
			Significantly different (P < 0.05)?	No
			Data analyzed
			Sample size, column A	4
			Sample size, column B	4

## Sheet: E.D. Fig. 10b
day	RNAi-Ctrl				RNAi-Vegfa
0	6.21	6.19	6.86	6.81	6.05	6.5	8.54	6.12
1	2.59	3.44	2.32	3.07	2.61	2.71	4.49	2.89
2	2.09	2.21	2.35	1.87	2.63	4.49	2.9	3.03
3	3.14	3.79	2.87	2.89	2.54	3.14	3.81	3.87
4	1.85	3.69	3.27	1.46	2.17	2.5	1.98	1.9
Statistics
Table Analyzed	Food intake time line post injection prior heat exposure RNAi Ctrl vs. Vegfa
Two-way RM ANOVA	Matching: Stacked
Assume sphericity?	No
Alpha	0.05
Source of Variation	% of total variation	P value	P value summary	Significant?	Geisser-Greenhouse's epsilon
time x Group	2.141	0.2462	ns	No
time	83.95	<0.0001	****	Yes	0.5666
Group	0.7487	0.3487	ns	No
Subject	4.348	0.1095	ns	No
ANOVA table	SS	DF	MS	F (DFn, DFd)	P value
time x Group	2.488	4	0.622	F (4, 24) = 1.457	P=0.2462
time	97.58	4	24.39	F (2.266, 13.60) = 57.15	P<0.0001
Group	0.8702	1	0.8702	F (1, 6) = 1.033	P=0.3487
Subject	5.054	6	0.8424	F (6, 24) = 1.974	P=0.1095
Residual	10.24	24	0.4268
Difference between column means
Mean of Ctrl-RNAi	3.449
Mean of Vegfa-RNAi	3.744
Difference between means	-0.295
SE of difference	0.2902
95% CI of difference	-1.005 to 0.4152
Data summary
Number of columns (Group)	2
Number of rows (time)	5
Number of subjects (Subject)	8
Number of missing values	0

## Sheet: E.D. Fig. 10c
Day	RNai-Ctrl								RNAi-Vegfa
0	24.4	25.6	25.2	26.4	25.2	28.5	27.9	27.3	26.1	23.9	26.6	25.2	25.7	26	31.35	27.06
1	26.2	25.8	25.2	25.8	25.6	28	27	26.7	25.9	25.6	25.1	24.2	24.6	25.7	30.8	26.8
2	26.6	26.1	25.1	26.2	24.9	28.2	27.6	27.6	25.8	25.5	25.9	24.8	25	25.9	31.8	27.5
3	28	24.1	24	24.2	26	27.5	28.4	27.5	25.7	25.6	26.2	25.1	25	26	32.3	27.7
4	26.1	26.1	26.4	23.7	25.3	27.6	27.6	27	27	26	27.2	26	25	26.1	33.2	28.2
Statisitcs
Table Analyzed	Weight time line post injection RNAi Ctrl vs Vegfa							Compare each cell mean with the other cell mean in that row
Two-way RM ANOVA	Matching: Stacked							Number of families	1
Assume sphericity?	No							Number of comparisons per family	5
Alpha	0.05							Alpha	0.05
Source of Variation	% of total variation	P value	P value summary	Significant?	Geisser-Greenhouse's epsilon			Bonferroni's multiple comparisons test	Mean Diff.	95.00% CI of diff.	Significant?	Summary	Adjusted P Value
Interaction	1.611	0.0847	ns	No
Time	1.13	0.2283	ns	No	0.6658			RNai-Ctrl - RNAi-Vegfa
Group	0.745	0.733	ns	No				Row 1	-0.1763	-3.003 to 2.650	No	ns	>0.9999
Subject	86.1	<0.0001	****	Yes				Row 2	0.2	-2.352 to 2.752	No	ns	>0.9999
								Row 3	0.0125	-2.840 to 2.865	No	ns	>0.9999
ANOVA table	SS	DF	MS	F (DFn, DFd)	P value			Row 4	-0.4875	-3.737 to 2.762	No	ns	>0.9999
Interaction	4.23	4	1.057	F (4, 56) = 2.166	P=0.0847			Row 5	-1.113	-4.300 to 2.075	No	ns	>0.9999
Time	2.967	4	0.7417	F (2.663, 37.28) = 1.519	P=0.2283
Group	1.956	1	1.956	F (1, 14) = 0.1211	P=0.7330
Subject	226.1	14	16.15	F (14, 56) = 33.07	P<0.0001			Test details	Mean 1	Mean 2	Mean Diff.	SE of diff.	N1	N2	t	DF
Residual	27.35	56	0.4883
								RNai-Ctrl - RNAi-Vegfa
Difference between column means								Row 1	26.31	26.49	-0.1763	0.9285	8	8	0.1898	12.22
Mean of RNai-Ctrl	26.32							Row 2	26.29	26.09	0.2	0.7977	8	8	0.2507	9.597
Mean of RNAi-Vegfa	26.63							Row 3	26.54	26.53	0.0125	0.9114	8	8	0.01372	10.6
Difference between means	-0.3128							Row 4	26.21	26.7	-0.4875	1.082	8	8	0.4507	13.21
SE of difference	0.8986							Row 5	26.23	27.34	-1.113	1.013	8	8	1.098	10.35
95% CI of difference	-2.240 to 1.615
Data summary
Number of columns (Group)	2
Number of rows (Time)	5
Number of subjects (Subject)	16

## Sheet: E.D. Fig. 10d
	Vegfa									Ctrl
25˚C	0	0.1	0.5	0	0	0.3	0.3	0.1		-0.5	-0.4	0.4	0.1	0.3	0.2	0.3	-0.2
40˚C	-0.3	-0.2	0.1	0.1	0	-0.2	-1.8	-0.7		-1.3	0.5	0	0.5	-0.11	0.3	-0.5	-2.2
Statistics
Table Analyzed	Body weeight difference acute heat exposure						Compare each cell mean with the other cell mean in that column
Two-way RM ANOVA	Matching: Stacked						Number of families	1
Assume sphericity?	Yes						Number of comparisons per family	2
Alpha	0.05						Alpha	0.05
Source of Variation	% of total variation	P value	P value summary	Significant?			Bonferroni's multiple comparisons test	Mean Diff.	95.00% CI of diff.	Below threshold?	Summary	Adjusted P Value
temperature x treatment	0.4329	0.6902	ns	No
temperature	13.9	0.0369	*	Yes			25˚C - 40˚C
treatment	0.2154	0.8074	ns	No			Vegfa	0.5375	-0.1657 to 1.241	No	ns	0.1514
Subject	48.84	0.2984	ns	No			Ctrl	0.3763	-0.3270 to 1.079	No	ns	0.4015
ANOVA table	SS	DF	MS	F (DFn, DFd)	P value
temperature x treatment	0.052	1	0.052	F (1, 14) = 0.1656	P=0.6902		Test details	Mean 1	Mean 2	Mean Diff.	SE of diff.	N1	N2	t	DF
temperature	1.67	1	1.67	F (1, 14) = 5.317	P=0.0369
treatment	0.02588	1	0.02588	F (1, 14) = 0.06175	P=0.8074		25˚C - 40˚C
Subject	5.867	14	0.419	F (14, 14) = 1.334	P=0.2984		Vegfa	0.1625	-0.375	0.5375	0.2802	8	8	1.918	14
Residual	4.397	14	0.3141				Ctrl	0.025	-0.3513	0.3763	0.2802	8	8	1.343	14
Difference between row means
Mean of 25˚C	0.09375
Mean of 40˚C	-0.3631
Difference between means	0.4569
SE of difference	0.1981
95% CI of difference	0.03190 to 0.8818
Difference between column means
Mean of Vegfa	-0.1063
Mean of Ctrl	-0.1631
Difference between means	0.05688
SE of difference	0.2289
95% CI of difference	-0.4340 to 0.5477
Interaction CI
Mean diff, A1 - B1	0.1375
Mean diff, A2 - B2	-0.02375
(A1 -B1) - (A2 - B2)	0.1613
95% CI of difference	-0.6887 to 1.011
(B1 - A1) - (B2 - A2)	-0.1613
95% CI of difference	-1.011 to 0.6887
Data summary
Number of columns (treatment)	2
Number of rows (temperature)	2
Number of subjects (Subject)	16
Number of missing values	0

## Sheet: E.D. Fig. 10e
	Ctrl-RNAi 25˚C									Vegfa-RNAi 25˚C									Ctrl-RNAi 40˚C									Vegfa-RNAi 40˚C
ZT12	14792.8	5648.87	12799.4	10451.4	2259.06	15469.6	4604.47	5142.9		8441.73	3261.36	2703.56	995.005	3687.87	16512	3063.71	2657.91		4034.81	4809.09	11698.6	5683.19	9138.2	3497.79	3442.03	4780.95		913.079	969.172	873.612	1130.36	2457.41	4281.35	4254.79	4779.53
ZT13	18572.7	18799.6	25378.9	25621.4	9683.69	24138.6	18634.7	18651.9		3277.87	1788.31	3869.08	4211.8	5322.95	36151.2	7432.54	2227.26		3121.79	2610.83	2616.87	2904.71	1249.14	3407.49	1333.31	3864.76		1580.19	689.674	869.838	539.816	919.88	1707.48	2223.58	2791.5
ZT14	31028.9	28778.1	30943.4	26038.3	6641.31	41153.1	21198.5	25670.7		2224.29	16731	2268.29	2404.33	7657.53	30637.5	8452.04	5590.36		1392.87	2433.21	3276.26	3761.78	2118.12	5053.75	1472.35	3680.1		385.953	423.143	1021.58	1514.82	836.374	258.776	1031.16	2058.17
ZT15	32779.4	33712.9	12741.1	2189.69	11546.6	33308.9	34823.2	23762.3		1372.73	2833.6	1868.37	1245.84	18320.1	36716.1	4361.19	5514.54		977.913	3503	3642.43	9584.03	1615.94	14403.3	4187.89	2719.78		2090.66	126.387	1210.5	738.402	1041.49	411.083	1476.51	1157.01
ZT16	31456.5	16635.2	14797.1	12148.6	11494.4	5627.47	34147.7	2221.67		4813.95	7855.97	1498.61	3451.83	50336.3	6744.27	4917.26	4549.91		1858.66	1476.14	2845.26	1577.83	1733.57	27521.2	4255.5	11491.4		8028.58	158.351	2295.67	1021.01	3781.75	995.566	720.782	310.135
ZT17	25975.8	2412.77	24839.2	1504.58	856.482	35244.6	18136.9	6039.67		4636.01	21363	4431.2	4670.18	47308.2	27058.1	9991.33	4393.59		1759.46	24030.5	1578.26	15230.9	1305.92	31008	3961.53	15167.1		2527.58	158.351	1014.93	972.711	1168.39	2697.08	2769.93	693.471
ZT18	3259.94	21496.6	7143.47	5624.72	2513.79	28556.6	3805.57	7945.07		7699.25	19521.1	5024.45	4923.52	44670.5	33251.7	5462.18	10520.4		1798.14	29750.7	10582.8	4574.79	1818.53	24582.7	1502.65	3008.54		10668.9	6605.34	5403.14	4428.71	6776.52	5672.41	6572.13	2844.5
ZT19	20695.2	24064.2	6375.65	3756.04	12382.2	16657.8	26904.7	643.601		9371.54	18809.1	2232.89	6609.03	44836.5	26976.5	6520.15	8478.1		2233.16	14727	2798.39	3440.1	6634.11	7494.95	1239.82	25052.1		8130.34	5117.96	5383.97	4891.87	5881.03	2952.05	4965.28	2874.96
ZT20	24011	31753.8	9050.49	9198.37	4116.07	5116.71	29140.1	12346.6		23378.4	16102.9	6630.15	6893.71	41763.4	22812.5	7790.19	8578.69		1941.37	6565.3	2088.41	14006.8	3598.83	18851.2	1251.89	10618.7		11620.9	11952.4	3980.76	5442.74	8249.2	4336.67	6452.67	2786.47
ZT21	16978.9	18538.1	9865.46	19408.5	19306	25241.4	28594.4	9826.99		21169.9	3484.61	5564.99	5898.29	44733.5	24700.1	12114.7	9301.69		2828.85	23642.9	2652.22	23554.3	4254.75	24491.4	1249.84	4322.99		15845.8	12649.5	7763.14	5786.16	10511.1	5765.76	15272.2	910.487
ZT22	12201.9	15534.2	9871.4	7748.06	14645.3	15226.1	13846.7	13220.8		11377.8	2543.15	2852.5	725.86	15387.6	6492.66	1842.48	5298.41		3023.52	18042.1	8605.12	10666.8	14635.6	20622	1251.84	26916.5		8125.11	3781.14	4632.24	6418.74	5739.31	14760.5	9159.13	2192.65
ZT23	3136.93	2094.08	2349.69	4125.24	5881.1	2227.83	2487.85	1600.57		1277.72	1416.19	1309.32	2069.12	3223.05	1577.41	881.375	1888.08		1567.45	5946.42	8714.29	7915.76	13159	8958.32	1282.75	7197.08		6602.41	977.407	467.005	1316.4	2340.81	8333.53	4088.78	1282.84
ZT0	3594.25	8495.14	1472.24	2662.12	194.948	7256.27	5060.92	387.867		2597.77	1241.96	631.326	663.313	8308.53	7698.34	6831.23	8212.27		3684.43	1835.76	4407.79	1772.25	1703.25	1657.64	1287.12	494.468		541.829	590.874	968.526	383.816	621.261	2144	7836.43	1494.95
ZT1	2786.28	1877.6	1139.15	4944.11	9086.26	2549.32	3533.85	534.315		690.21	843.65	3127.41	3513.53	1449.14	2508.08	667.36	1004.42		2908.32	2715.47	1976.92	5509.03	4103.44	2929.9	1299.67	4495.77		1482.31	4329.35	471.223	3216.63	2374.88	14285.6	4367.96	2325.12
ZT2	2825.08	2893.52	8767.43	1732.95	637.651	2202.21	3864.87	7617.42		3056.7	1144.81	1165.91	1162.47	3677.78	2672.65	8549.95	7182.56		3959.02	1767.1	2281.99	2008.25	3635.01	5378.78	1286.32	636.958		224.369	692.348	2028.17	431.381	844.067	2251.49	8095.6	3901.09
ZT3	7374.77	1765.02	2138.78	2301.58	502.821	11390.9	8499.25	1839.26		2362.28	3402.68	967.933	1366.59	11352.1	6209.25	3464.61	2740.77		4130.93	5286.2	4843.78	3414.45	2256.52	1699.16	1289.23	143.46		364.018	2344.38	409.98	378.213	874.148	1916.05	5201.09	3734.65
ZT4	2106.72	1241.56	1498.77	5339.45	346.708	4769.17	3969.86	687.503		893.62	1726.1	3093.08	1458.31	626.65	1321.59	6698.46	1212.71		4490.23	1089.94	3051.51	3393.61	5826.7	4646.7	408.543	5140.24		1268.63	794.876	1879.36	855.911	1199.69	5671.79	4965.97	1924.95
ZT5	1905.11	5270.44	1690.89	1745.65	4634.06	2137.28	2223.41	651.36		1271.42	1389.18	536.254	1477.68	5619.18	4201.44	3279.61	6175.9		5292.24	2603.88	3799.27	3099.66	1605.22	1716.44	1605.22	495.075		837.815	1030.94	473.05	711.639	763.361	5122.61	6407.42	9991.96
ZT6	5195.59	1803.82	6200.65	2036.15	1199.43	3903.18	1684.37	9013.68		1422.86	700.943	1235.04	528.673	2538.41	3405.49	4393.74	2973.07		3620.17	1508.76	1391.26	3352.44	746.58	3391.35	746.58	1162.62		835.984	388.779	1258.53	690.992	793.571	1438.78	3487.73	5033.16
ZT7	2636.17	925.904	1634.37	5114.7	2445.7	2658.48	7721.38	470.278		611.366	1240.99	683.489	1343.52	3915.59	1292.53	2793.9	2893.49		3128.25	3182.89	4903.85	2273.21	1360.66	3790.06	619.112	619.112		682.856	1314.45	415.734	456.898	717.485	7067.72	1285.95	2978.88
ZT8	2974.73	1893.18	3323.37	1313.11	665.636	1253.09	2844.84	884.183		2162.01	891.015	1604.4	690.873	3538.59	3792.02	5595.96	2233.94		2940.24	1753.91	1094.71	4733.14	1813.58	1927.45	2435.38	2435.38		513.157	1018.8	1058.03	1078.72	917.177	2622.32	1094.12	4169.3
ZT9	4588.53	2205.94	1300.46	2779.87	4076.39	7134.03	1963.02	4628.19		450.887	765.037	1279.23	1765.31	7161.19	563.722	1829.39	4806.56		3523.85	1626.54	1457.58	2286.82	319.527	4132.18	1457.58	755.207		932.298	1018.8	2562.41	834.234	1442.98	2419.79	8258.26	3791.26
Statistics
Table Analyzed	Distance covered ctrl vs Vegfa						Compare the control mean (A1) with the other cell means
Three-way ANOVA	Matching by factor: Time						Number of families	1
Assume sphericity?	Yes						Number of comparisons per family	87
Alpha	0.05						Alpha	0.05
Source of Variation	% of total variation	P value	P value summary	Significant?			Bonferroni's multiple comparisons test	Mean Diff.	95.00% CI of diff.	Below threshold?	Summary	Adjusted P Value
Time	21.31	<0.0001	****	Yes
Genotype	6.587	0.0014	**	Yes			0:00:00-1:00:00:Ctrl-GFP 25˚C vs. 0:00:00-1:00:00:VegfaRNAi 25˚C	3731	-7462 to 14924	No	ns	>0.9999
Temperature	2.04	0.058	ns	No			0:00:00-1:00:00:Ctrl-GFP 25˚C vs. 0:00:00-1:00:00:Ctrl-GFP 40˚C	3010	-8183 to 14204	No	ns	>0.9999
Time x Genotype	9.706	<0.0001	****	Yes			0:00:00-1:00:00:Ctrl-GFP 25˚C vs. 0:00:00-1:00:00:VegfaRNAi 40˚C	6439	-4754 to 17632	No	ns	>0.9999
Time x Temperature	3.518	0.0002	***	Yes			0:00:00-1:00:00:Ctrl-GFP 25˚C vs. 1:00:00-2:00:00:Ctrl-GFP 25˚C	-11039	-20821 to -1258	Yes	**	0.0091
Genotype x Temperature	0.02603	0.8249	ns	No			0:00:00-1:00:00:Ctrl-GFP 25˚C vs. 1:00:00-2:00:00:VegfaRNAi 25˚C	860.9	-10332 to 12054	No	ns	>0.9999
Time x Genotype x Temperature	2.962	0.0027	**	Yes			0:00:00-1:00:00:Ctrl-GFP 25˚C vs. 1:00:00-2:00:00:Ctrl-GFP 40˚C	6257	-4936 to 17451	No	ns	>0.9999
Subject	14.62						0:00:00-1:00:00:Ctrl-GFP 25˚C vs. 1:00:00-2:00:00:VegfaRNAi 40˚C	7481	-3712 to 18674	No	ns	>0.9999
							0:00:00-1:00:00:Ctrl-GFP 25˚C vs. 2:00:00-3:00:00:Ctrl-GFP 25˚C	-17535	-27317 to -7754	Yes	****	<0.0001
ANOVA table	SS	DF	MS	F (DFn, DFd)	P value		0:00:00-1:00:00:Ctrl-GFP 25˚C vs. 2:00:00-3:00:00:VegfaRNAi 25˚C	-599.6	-11793 to 10593	No	ns	>0.9999
Time	10196866832	21	485565087	F (21, 588) = 15.21	P<0.0001		0:00:00-1:00:00:Ctrl-GFP 25˚C vs. 2:00:00-3:00:00:Ctrl-GFP 40˚C	5998	-5196 to 17191	No	ns	>0.9999
Genotype	3151738035	1	3151738035	F (1, 28) = 12.62	P=0.0014		0:00:00-1:00:00:Ctrl-GFP 25˚C vs. 2:00:00-3:00:00:VegfaRNAi 40˚C	7955	-3238 to 19148	No	ns	>0.9999
Temperature	975996351	1	975996351	F (1, 28) = 3.908	P=0.0580		0:00:00-1:00:00:Ctrl-GFP 25˚C vs. 3:00:00-4:00:00:Ctrl-GFP 25˚C	-14212	-23993 to -4431	Yes	****	<0.0001
Time x Genotype	4644215125	21	221153101	F (21, 588) = 6.927	P<0.0001		0:00:00-1:00:00:Ctrl-GFP 25˚C vs. 3:00:00-4:00:00:VegfaRNAi 25˚C	-133	-11326 to 11060	No	ns	>0.9999
Time x Temperature	1683093422	21	80147306	F (21, 588) = 2.510	P=0.0002		0:00:00-1:00:00:Ctrl-GFP 25˚C vs. 3:00:00-4:00:00:Ctrl-GFP 40˚C	3817	-7376 to 15010	No	ns	>0.9999
Genotype x Temperature	12455396	1	12455396	F (1, 28) = 0.04987	P=0.8249		0:00:00-1:00:00:Ctrl-GFP 25˚C vs. 3:00:00-4:00:00:VegfaRNAi 40˚C	7865	-3328 to 19058	No	ns	>0.9999
Time x Genotype x Temperature	1417349752	21	67492845	F (21, 588) = 2.114	P=0.0027		0:00:00-1:00:00:Ctrl-GFP 25˚C vs. 4:00:00-5:00:00:Ctrl-GFP 25˚C	-7170	-16951 to 2611	No	ns	0.9927
Subject	6993022070	28	249750788				0:00:00-1:00:00:Ctrl-GFP 25˚C vs. 4:00:00-5:00:00:VegfaRNAi 25˚C	-1625	-12818 to 9568	No	ns	>0.9999
Residual	18773320729	588	31927416				0:00:00-1:00:00:Ctrl-GFP 25˚C vs. 4:00:00-5:00:00:Ctrl-GFP 40˚C	2301	-8892 to 13494	No	ns	>0.9999
							0:00:00-1:00:00:Ctrl-GFP 25˚C vs. 4:00:00-5:00:00:VegfaRNAi 40˚C	6732	-4461 to 17925	No	ns	>0.9999
Data summary							0:00:00-1:00:00:Ctrl-GFP 25˚C vs. 5:00:00-6:00:00:Ctrl-GFP 25˚C	-5480	-15262 to 4301	No	ns	>0.9999
Number of columns	2 x 2						0:00:00-1:00:00:Ctrl-GFP 25˚C vs. 5:00:00-6:00:00:VegfaRNAi 25˚C	-6585	-17778 to 4608	No	ns	>0.9999
Number of rows (Time)	22						0:00:00-1:00:00:Ctrl-GFP 25˚C vs. 5:00:00-6:00:00:Ctrl-GFP 40˚C	-2859	-14052 to 8334	No	ns	>0.9999
Number of subjects (Subject)	32						0:00:00-1:00:00:Ctrl-GFP 25˚C vs. 5:00:00-6:00:00:VegfaRNAi 40˚C	7396	-3797 to 18589	No	ns	>0.9999
Number of missing values	0						0:00:00-1:00:00:Ctrl-GFP 25˚C vs. 6:00:00-7:00:00:Ctrl-GFP 25˚C	-1147	-10929 to 8634	No	ns	>0.9999
							0:00:00-1:00:00:Ctrl-GFP 25˚C vs. 6:00:00-7:00:00:VegfaRNAi 25˚C	-7488	-18681 to 3705	No	ns	>0.9999
							0:00:00-1:00:00:Ctrl-GFP 25˚C vs. 6:00:00-7:00:00:Ctrl-GFP 40˚C	-806.3	-11999 to 10387	No	ns	>0.9999
							0:00:00-1:00:00:Ctrl-GFP 25˚C vs. 6:00:00-7:00:00:VegfaRNAi 40˚C	2775	-8418 to 13968	No	ns	>0.9999
							0:00:00-1:00:00:Ctrl-GFP 25˚C vs. 7:00:00-8:00:00:Ctrl-GFP 25˚C	-5039	-14820 to 4743	No	ns	>0.9999
							0:00:00-1:00:00:Ctrl-GFP 25˚C vs. 7:00:00-8:00:00:VegfaRNAi 25˚C	-6583	-17776 to 4610	No	ns	>0.9999
							0:00:00-1:00:00:Ctrl-GFP 25˚C vs. 7:00:00-8:00:00:Ctrl-GFP 40˚C	943.6	-10249 to 12137	No	ns	>0.9999
							0:00:00-1:00:00:Ctrl-GFP 25˚C vs. 7:00:00-8:00:00:VegfaRNAi 40˚C	3871	-7322 to 15064	No	ns	>0.9999
							0:00:00-1:00:00:Ctrl-GFP 25˚C vs. 8:00:00-9:00:00:Ctrl-GFP 25˚C	-6696	-16477 to 3086	No	ns	>0.9999
							0:00:00-1:00:00:Ctrl-GFP 25˚C vs. 8:00:00-9:00:00:VegfaRNAi 25˚C	-7848	-19041 to 3345	No	ns	>0.9999
							0:00:00-1:00:00:Ctrl-GFP 25˚C vs. 8:00:00-9:00:00:Ctrl-GFP 40˚C	1531	-9662 to 12724	No	ns	>0.9999
							0:00:00-1:00:00:Ctrl-GFP 25˚C vs. 8:00:00-9:00:00:VegfaRNAi 40˚C	2043	-9150 to 13236	No	ns	>0.9999
							0:00:00-1:00:00:Ctrl-GFP 25˚C vs. 9:00:00-10:00:00:Ctrl-GFP 25˚C	-9574	-19355 to 207.5	No	ns	0.0652
							0:00:00-1:00:00:Ctrl-GFP 25˚C vs. 9:00:00-10:00:00:VegfaRNAi 25˚C	-6975	-18168 to 4218	No	ns	>0.9999
							0:00:00-1:00:00:Ctrl-GFP 25˚C vs. 9:00:00-10:00:00:Ctrl-GFP 40˚C	-1979	-13172 to 9214	No	ns	>0.9999
							0:00:00-1:00:00:Ctrl-GFP 25˚C vs. 9:00:00-10:00:00:VegfaRNAi 40˚C	-417	-11610 to 10776	No	ns	>0.9999
							0:00:00-1:00:00:Ctrl-GFP 25˚C vs. 10:00:00-11:00:00:Ctrl-GFP 25˚C	-3891	-13672 to 5891	No	ns	>0.9999
							0:00:00-1:00:00:Ctrl-GFP 25˚C vs. 10:00:00-11:00:00:VegfaRNAi 25˚C	3081	-8112 to 14274	No	ns	>0.9999
							0:00:00-1:00:00:Ctrl-GFP 25˚C vs. 10:00:00-11:00:00:Ctrl-GFP 40˚C	-4074	-15267 to 7119	No	ns	>0.9999
							0:00:00-1:00:00:Ctrl-GFP 25˚C vs. 10:00:00-11:00:00:VegfaRNAi 40˚C	2045	-9148 to 13238	No	ns	>0.9999
							0:00:00-1:00:00:Ctrl-GFP 25˚C vs. 11:00:00-12:00:00:Ctrl-GFP 25˚C	5908	-3873 to 15690	No	ns	>0.9999
							0:00:00-1:00:00:Ctrl-GFP 25˚C vs. 11:00:00-12:00:00:VegfaRNAi 25˚C	7191	-4002 to 18384	No	ns	>0.9999
							0:00:00-1:00:00:Ctrl-GFP 25˚C vs. 11:00:00-12:00:00:Ctrl-GFP 40˚C	2053	-9140 to 13246	No	ns	>0.9999
							0:00:00-1:00:00:Ctrl-GFP 25˚C vs. 11:00:00-12:00:00:VegfaRNAi 40˚C	5720	-5473 to 16913	No	ns	>0.9999
							0:00:00-1:00:00:Ctrl-GFP 25˚C vs. 12:00:00-13:00:00:Ctrl-GFP 25˚C	5256	-4526 to 15037	No	ns	>0.9999
							0:00:00-1:00:00:Ctrl-GFP 25˚C vs. 12:00:00-13:00:00:VegfaRNAi 25˚C	4373	-6820 to 15566	No	ns	>0.9999
							0:00:00-1:00:00:Ctrl-GFP 25˚C vs. 12:00:00-13:00:00:Ctrl-GFP 40˚C	6791	-4402 to 17984	No	ns	>0.9999
							0:00:00-1:00:00:Ctrl-GFP 25˚C vs. 12:00:00-13:00:00:VegfaRNAi 40˚C	7073	-4120 to 18266	No	ns	>0.9999
							0:00:00-1:00:00:Ctrl-GFP 25˚C vs. 13:00:00-14:00:00:Ctrl-GFP 25˚C	5590	-4192 to 15371	No	ns	>0.9999
							0:00:00-1:00:00:Ctrl-GFP 25˚C vs. 13:00:00-14:00:00:VegfaRNAi 25˚C	7171	-4022 to 18364	No	ns	>0.9999
							0:00:00-1:00:00:Ctrl-GFP 25˚C vs. 13:00:00-14:00:00:Ctrl-GFP 40˚C	5654	-5539 to 16847	No	ns	>0.9999
							0:00:00-1:00:00:Ctrl-GFP 25˚C vs. 13:00:00-14:00:00:VegfaRNAi 40˚C	4789	-6404 to 15982	No	ns	>0.9999
							0:00:00-1:00:00:Ctrl-GFP 25˚C vs. 14:00:00-15:00:00:Ctrl-GFP 25˚C	5078	-4703 to 14860	No	ns	>0.9999
							0:00:00-1:00:00:Ctrl-GFP 25˚C vs. 14:00:00-15:00:00:VegfaRNAi 25˚C	5319	-5874 to 16513	No	ns	>0.9999
							0:00:00-1:00:00:Ctrl-GFP 25˚C vs. 14:00:00-15:00:00:Ctrl-GFP 40˚C	6277	-4916 to 17470	No	ns	>0.9999
							0:00:00-1:00:00:Ctrl-GFP 25˚C vs. 14:00:00-15:00:00:VegfaRNAi 40˚C	6587	-4606 to 17781	No	ns	>0.9999
							0:00:00-1:00:00:Ctrl-GFP 25˚C vs. 15:00:00-16:00:00:Ctrl-GFP 25˚C	4420	-5362 to 14201	No	ns	>0.9999
							0:00:00-1:00:00:Ctrl-GFP 25˚C vs. 15:00:00-16:00:00:VegfaRNAi 25˚C	4913	-6280 to 16106	No	ns	>0.9999
							0:00:00-1:00:00:Ctrl-GFP 25˚C vs. 15:00:00-16:00:00:Ctrl-GFP 40˚C	6013	-5180 to 17206	No	ns	>0.9999
							0:00:00-1:00:00:Ctrl-GFP 25˚C vs. 15:00:00-16:00:00:VegfaRNAi 40˚C	6993	-4200 to 18186	No	ns	>0.9999
							0:00:00-1:00:00:Ctrl-GFP 25˚C vs. 16:00:00-17:00:00:Ctrl-GFP 25˚C	6401	-3380 to 16183	No	ns	>0.9999
							0:00:00-1:00:00:Ctrl-GFP 25˚C vs. 16:00:00-17:00:00:VegfaRNAi 25˚C	6767	-4426 to 17960	No	ns	>0.9999
							0:00:00-1:00:00:Ctrl-GFP 25˚C vs. 16:00:00-17:00:00:Ctrl-GFP 40˚C	5390	-5803 to 16583	No	ns	>0.9999
							0:00:00-1:00:00:Ctrl-GFP 25˚C vs. 16:00:00-17:00:00:VegfaRNAi 40˚C	6576	-4617 to 17769	No	ns	>0.9999
							0:00:00-1:00:00:Ctrl-GFP 25˚C vs. 17:00:00-18:00:00:Ctrl-GFP 25˚C	6364	-3418 to 16145	No	ns	>0.9999
							0:00:00-1:00:00:Ctrl-GFP 25˚C vs. 17:00:00-18:00:00:VegfaRNAi 25˚C	5902	-5291 to 17095	No	ns	>0.9999
							0:00:00-1:00:00:Ctrl-GFP 25˚C vs. 17:00:00-18:00:00:Ctrl-GFP 40˚C	6369	-4824 to 17562	No	ns	>0.9999
							0:00:00-1:00:00:Ctrl-GFP 25˚C vs. 17:00:00-18:00:00:VegfaRNAi 40˚C	5729	-5464 to 16922	No	ns	>0.9999
							0:00:00-1:00:00:Ctrl-GFP 25˚C vs. 18:00:00-19:00:00:Ctrl-GFP 25˚C	5016	-4765 to 14798	No	ns	>0.9999
							0:00:00-1:00:00:Ctrl-GFP 25˚C vs. 18:00:00-19:00:00:VegfaRNAi 25˚C	6746	-4447 to 17939	No	ns	>0.9999
							0:00:00-1:00:00:Ctrl-GFP 25˚C vs. 18:00:00-19:00:00:Ctrl-GFP 40˚C	6906	-4287 to 18099	No	ns	>0.9999
							0:00:00-1:00:00:Ctrl-GFP 25˚C vs. 18:00:00-19:00:00:VegfaRNAi 40˚C	7155	-4038 to 18348	No	ns	>0.9999
							0:00:00-1:00:00:Ctrl-GFP 25˚C vs. 19:00:00-20:00:00:Ctrl-GFP 25˚C	5945	-3836 to 15727	No	ns	>0.9999
							0:00:00-1:00:00:Ctrl-GFP 25˚C vs. 19:00:00-20:00:00:VegfaRNAi 25˚C	7049	-4144 to 18242	No	ns	>0.9999
							0:00:00-1:00:00:Ctrl-GFP 25˚C vs. 19:00:00-20:00:00:Ctrl-GFP 40˚C	6411	-4782 to 17604	No	ns	>0.9999
							0:00:00-1:00:00:Ctrl-GFP 25˚C vs. 19:00:00-20:00:00:VegfaRNAi 40˚C	7031	-4162 to 18224	No	ns	>0.9999
							0:00:00-1:00:00:Ctrl-GFP 25˚C vs. 20:00:00-21:00:00:Ctrl-GFP 25˚C	7002	-2779 to 16783	No	ns	>0.9999
							0:00:00-1:00:00:Ctrl-GFP 25˚C vs. 20:00:00-21:00:00:VegfaRNAi 25˚C	6332	-4861 to 17526	No	ns	>0.9999
							0:00:00-1:00:00:Ctrl-GFP 25˚C vs. 20:00:00-21:00:00:Ctrl-GFP 40˚C	6504	-4689 to 17697	No	ns	>0.9999
							0:00:00-1:00:00:Ctrl-GFP 25˚C vs. 20:00:00-21:00:00:VegfaRNAi 40˚C	7337	-3856 to 18530	No	ns	>0.9999
							0:00:00-1:00:00:Ctrl-GFP 25˚C vs. 21:00:00-22:00:00:Ctrl-GFP 25˚C	5312	-4470 to 15093	No	ns	>0.9999
							0:00:00-1:00:00:Ctrl-GFP 25˚C vs. 21:00:00-22:00:00:VegfaRNAi 25˚C	6568	-4625 to 17761	No	ns	>0.9999
							0:00:00-1:00:00:Ctrl-GFP 25˚C vs. 21:00:00-22:00:00:Ctrl-GFP 40˚C	6951	-4242 to 18144	No	ns	>0.9999
							0:00:00-1:00:00:Ctrl-GFP 25˚C vs. 21:00:00-22:00:00:VegfaRNAi 40˚C	6239	-4954 to 17432	No	ns	>0.9999
							Test details	Mean 1	Mean 2	Mean Diff.	SE of diff.	N1	N2	t	DF
							0:00:00-1:00:00:Ctrl-GFP 25˚C vs. 0:00:00-1:00:00:VegfaRNAi 25˚C	8896	5165	3731	3234	8	8	1.154	616
							0:00:00-1:00:00:Ctrl-GFP 25˚C vs. 0:00:00-1:00:00:Ctrl-GFP 40˚C	8896	5886	3010	3234	8	8	0.931	616
							0:00:00-1:00:00:Ctrl-GFP 25˚C vs. 0:00:00-1:00:00:VegfaRNAi 40˚C	8896	2457	6439	3234	8	8	1.991	616
							0:00:00-1:00:00:Ctrl-GFP 25˚C vs. 1:00:00-2:00:00:Ctrl-GFP 25˚C	8896	19935	-11039	2825	8	8	3.907	588
							0:00:00-1:00:00:Ctrl-GFP 25˚C vs. 1:00:00-2:00:00:VegfaRNAi 25˚C	8896	8035	860.9	3234	8	8	0.2662	616
							0:00:00-1:00:00:Ctrl-GFP 25˚C vs. 1:00:00-2:00:00:Ctrl-GFP 40˚C	8896	2639	6257	3234	8	8	1.935	616
							0:00:00-1:00:00:Ctrl-GFP 25˚C vs. 1:00:00-2:00:00:VegfaRNAi 40˚C	8896	1415	7481	3234	8	8	2.313	616
							0:00:00-1:00:00:Ctrl-GFP 25˚C vs. 2:00:00-3:00:00:Ctrl-GFP 25˚C	8896	26432	-17535	2825	8	8	6.207	588
							0:00:00-1:00:00:Ctrl-GFP 25˚C vs. 2:00:00-3:00:00:VegfaRNAi 25˚C	8896	9496	-599.6	3234	8	8	0.1854	616
							0:00:00-1:00:00:Ctrl-GFP 25˚C vs. 2:00:00-3:00:00:Ctrl-GFP 40˚C	8896	2899	5998	3234	8	8	1.855	616
							0:00:00-1:00:00:Ctrl-GFP 25˚C vs. 2:00:00-3:00:00:VegfaRNAi 40˚C	8896	941.2	7955	3234	8	8	2.46	616
							0:00:00-1:00:00:Ctrl-GFP 25˚C vs. 3:00:00-4:00:00:Ctrl-GFP 25˚C	8896	23108	-14212	2825	8	8	5.03	588
							0:00:00-1:00:00:Ctrl-GFP 25˚C vs. 3:00:00-4:00:00:VegfaRNAi 25˚C	8896	9029	-133	3234	8	8	0.04113	616
							0:00:00-1:00:00:Ctrl-GFP 25˚C vs. 3:00:00-4:00:00:Ctrl-GFP 40˚C	8896	5079	3817	3234	8	8	1.18	616
							0:00:00-1:00:00:Ctrl-GFP 25˚C vs. 3:00:00-4:00:00:VegfaRNAi 40˚C	8896	1032	7865	3234	8	8	2.432	616
							0:00:00-1:00:00:Ctrl-GFP 25˚C vs. 4:00:00-5:00:00:Ctrl-GFP 25˚C	8896	16066	-7170	2825	8	8	2.538	588
							0:00:00-1:00:00:Ctrl-GFP 25˚C vs. 4:00:00-5:00:00:VegfaRNAi 25˚C	8896	10521	-1625	3234	8	8	0.5025	616
							0:00:00-1:00:00:Ctrl-GFP 25˚C vs. 4:00:00-5:00:00:Ctrl-GFP 40˚C	8896	6595	2301	3234	8	8	0.7116	616
							0:00:00-1:00:00:Ctrl-GFP 25˚C vs. 4:00:00-5:00:00:VegfaRNAi 40˚C	8896	2164	6732	3234	8	8	2.082	616
							0:00:00-1:00:00:Ctrl-GFP 25˚C vs. 5:00:00-6:00:00:Ctrl-GFP 25˚C	8896	14376	-5480	2825	8	8	1.94	588
							0:00:00-1:00:00:Ctrl-GFP 25˚C vs. 5:00:00-6:00:00:VegfaRNAi 25˚C	8896	15481	-6585	3234	8	8	2.036	616
							0:00:00-1:00:00:Ctrl-GFP 25˚C vs. 5:00:00-6:00:00:Ctrl-GFP 40˚C	8896	11755	-2859	3234	8	8	0.8842	616
							0:00:00-1:00:00:Ctrl-GFP 25˚C vs. 5:00:00-6:00:00:VegfaRNAi 40˚C	8896	1500	7396	3234	8	8	2.287	616
							0:00:00-1:00:00:Ctrl-GFP 25˚C vs. 6:00:00-7:00:00:Ctrl-GFP 25˚C	8896	10043	-1147	2825	8	8	0.406	588
							0:00:00-1:00:00:Ctrl-GFP 25˚C vs. 6:00:00-7:00:00:VegfaRNAi 25˚C	8896	16384	-7488	3234	8	8	2.316	616
							0:00:00-1:00:00:Ctrl-GFP 25˚C vs. 6:00:00-7:00:00:Ctrl-GFP 40˚C	8896	9702	-806.3	3234	8	8	0.2493	616
							0:00:00-1:00:00:Ctrl-GFP 25˚C vs. 6:00:00-7:00:00:VegfaRNAi 40˚C	8896	6121	2775	3234	8	8	0.858	616
							0:00:00-1:00:00:Ctrl-GFP 25˚C vs. 7:00:00-8:00:00:Ctrl-GFP 25˚C	8896	13935	-5039	2825	8	8	1.784	588
							0:00:00-1:00:00:Ctrl-GFP 25˚C vs. 7:00:00-8:00:00:VegfaRNAi 25˚C	8896	15479	-6583	3234	8	8	2.036	616
							0:00:00-1:00:00:Ctrl-GFP 25˚C vs. 7:00:00-8:00:00:Ctrl-GFP 40˚C	8896	7952	943.6	3234	8	8	0.2918	616
							0:00:00-1:00:00:Ctrl-GFP 25˚C vs. 7:00:00-8:00:00:VegfaRNAi 40˚C	8896	5025	3871	3234	8	8	1.197	616
							0:00:00-1:00:00:Ctrl-GFP 25˚C vs. 8:00:00-9:00:00:Ctrl-GFP 25˚C	8896	15592	-6696	2825	8	8	2.37	588
							0:00:00-1:00:00:Ctrl-GFP 25˚C vs. 8:00:00-9:00:00:VegfaRNAi 25˚C	8896	16744	-7848	3234	8	8	2.427	616
							0:00:00-1:00:00:Ctrl-GFP 25˚C vs. 8:00:00-9:00:00:Ctrl-GFP 40˚C	8896	7365	1531	3234	8	8	0.4734	616
							0:00:00-1:00:00:Ctrl-GFP 25˚C vs. 8:00:00-9:00:00:VegfaRNAi 40˚C	8896	6853	2043	3234	8	8	0.6319	616
							0:00:00-1:00:00:Ctrl-GFP 25˚C vs. 9:00:00-10:00:00:Ctrl-GFP 25˚C	8896	18470	-9574	2825	8	8	3.389	588
							0:00:00-1:00:00:Ctrl-GFP 25˚C vs. 9:00:00-10:00:00:VegfaRNAi 25˚C	8896	15871	-6975	3234	8	8	2.157	616
							0:00:00-1:00:00:Ctrl-GFP 25˚C vs. 9:00:00-10:00:00:Ctrl-GFP 40˚C	8896	10875	-1979	3234	8	8	0.6119	616
							0:00:00-1:00:00:Ctrl-GFP 25˚C vs. 9:00:00-10:00:00:VegfaRNAi 40˚C	8896	9313	-417	3234	8	8	0.1289	616
							0:00:00-1:00:00:Ctrl-GFP 25˚C vs. 10:00:00-11:00:00:Ctrl-GFP 25˚C	8896	12787	-3891	2825	8	8	1.377	588
							0:00:00-1:00:00:Ctrl-GFP 25˚C vs. 10:00:00-11:00:00:VegfaRNAi 25˚C	8896	5815	3081	3234	8	8	0.9528	616
							0:00:00-1:00:00:Ctrl-GFP 25˚C vs. 10:00:00-11:00:00:Ctrl-GFP 40˚C	8896	12970	-4074	3234	8	8	1.26	616
							0:00:00-1:00:00:Ctrl-GFP 25˚C vs. 10:00:00-11:00:00:VegfaRNAi 40˚C	8896	6851	2045	3234	8	8	0.6324	616
							0:00:00-1:00:00:Ctrl-GFP 25˚C vs. 11:00:00-12:00:00:Ctrl-GFP 25˚C	8896	2988	5908	2825	8	8	2.091	588
							0:00:00-1:00:00:Ctrl-GFP 25˚C vs. 11:00:00-12:00:00:VegfaRNAi 25˚C	8896	1705	7191	3234	8	8	2.224	616
							0:00:00-1:00:00:Ctrl-GFP 25˚C vs. 11:00:00-12:00:00:Ctrl-GFP 40˚C	8896	6843	2053	3234	8	8	0.635	616
							0:00:00-1:00:00:Ctrl-GFP 25˚C vs. 11:00:00-12:00:00:VegfaRNAi 40˚C	8896	3176	5720	3234	8	8	1.769	616
							0:00:00-1:00:00:Ctrl-GFP 25˚C vs. 12:00:00-13:00:00:Ctrl-GFP 25˚C	8896	3640	5256	2825	8	8	1.86	588
							0:00:00-1:00:00:Ctrl-GFP 25˚C vs. 12:00:00-13:00:00:VegfaRNAi 25˚C	8896	4523	4373	3234	8	8	1.352	616
							0:00:00-1:00:00:Ctrl-GFP 25˚C vs. 12:00:00-13:00:00:Ctrl-GFP 40˚C	8896	2105	6791	3234	8	8	2.1	616
							0:00:00-1:00:00:Ctrl-GFP 25˚C vs. 12:00:00-13:00:00:VegfaRNAi 40˚C	8896	1823	7073	3234	8	8	2.187	616
							0:00:00-1:00:00:Ctrl-GFP 25˚C vs. 13:00:00-14:00:00:Ctrl-GFP 25˚C	8896	3306	5590	2825	8	8	1.979	588
							0:00:00-1:00:00:Ctrl-GFP 25˚C vs. 13:00:00-14:00:00:VegfaRNAi 25˚C	8896	1725	7171	3234	8	8	2.217	616
							0:00:00-1:00:00:Ctrl-GFP 25˚C vs. 13:00:00-14:00:00:Ctrl-GFP 40˚C	8896	3242	5654	3234	8	8	1.748	616
							0:00:00-1:00:00:Ctrl-GFP 25˚C vs. 13:00:00-14:00:00:VegfaRNAi 40˚C	8896	4107	4789	3234	8	8	1.481	616
							0:00:00-1:00:00:Ctrl-GFP 25˚C vs. 14:00:00-15:00:00:Ctrl-GFP 25˚C	8896	3818	5078	2825	8	8	1.798	588
							0:00:00-1:00:00:Ctrl-GFP 25˚C vs. 14:00:00-15:00:00:VegfaRNAi 25˚C	8896	3577	5319	3234	8	8	1.645	616
							0:00:00-1:00:00:Ctrl-GFP 25˚C vs. 14:00:00-15:00:00:Ctrl-GFP 40˚C	8896	2619	6277	3234	8	8	1.941	616
							0:00:00-1:00:00:Ctrl-GFP 25˚C vs. 14:00:00-15:00:00:VegfaRNAi 40˚C	8896	2309	6587	3234	8	8	2.037	616
							0:00:00-1:00:00:Ctrl-GFP 25˚C vs. 15:00:00-16:00:00:Ctrl-GFP 25˚C	8896	4477	4420	2825	8	8	1.564	588
							0:00:00-1:00:00:Ctrl-GFP 25˚C vs. 15:00:00-16:00:00:VegfaRNAi 25˚C	8896	3983	4913	3234	8	8	1.519	616
							0:00:00-1:00:00:Ctrl-GFP 25˚C vs. 15:00:00-16:00:00:Ctrl-GFP 40˚C	8896	2883	6013	3234	8	8	1.859	616
							0:00:00-1:00:00:Ctrl-GFP 25˚C vs. 15:00:00-16:00:00:VegfaRNAi 40˚C	8896	1903	6993	3234	8	8	2.163	616
							0:00:00-1:00:00:Ctrl-GFP 25˚C vs. 16:00:00-17:00:00:Ctrl-GFP 25˚C	8896	2495	6401	2825	8	8	2.266	588
							0:00:00-1:00:00:Ctrl-GFP 25˚C vs. 16:00:00-17:00:00:VegfaRNAi 25˚C	8896	2129	6767	3234	8	8	2.093	616
							0:00:00-1:00:00:Ctrl-GFP 25˚C vs. 16:00:00-17:00:00:Ctrl-GFP 40˚C	8896	3506	5390	3234	8	8	1.667	616
							0:00:00-1:00:00:Ctrl-GFP 25˚C vs. 16:00:00-17:00:00:VegfaRNAi 40˚C	8896	2320	6576	3234	8	8	2.034	616
							0:00:00-1:00:00:Ctrl-GFP 25˚C vs. 17:00:00-18:00:00:Ctrl-GFP 25˚C	8896	2532	6364	2825	8	8	2.252	588
							0:00:00-1:00:00:Ctrl-GFP 25˚C vs. 17:00:00-18:00:00:VegfaRNAi 25˚C	8896	2994	5902	3234	8	8	1.825	616
							0:00:00-1:00:00:Ctrl-GFP 25˚C vs. 17:00:00-18:00:00:Ctrl-GFP 40˚C	8896	2527	6369	3234	8	8	1.97	616
							0:00:00-1:00:00:Ctrl-GFP 25˚C vs. 17:00:00-18:00:00:VegfaRNAi 40˚C	8896	3167	5729	3234	8	8	1.772	616
							0:00:00-1:00:00:Ctrl-GFP 25˚C vs. 18:00:00-19:00:00:Ctrl-GFP 25˚C	8896	3880	5016	2825	8	8	1.776	588
							0:00:00-1:00:00:Ctrl-GFP 25˚C vs. 18:00:00-19:00:00:VegfaRNAi 25˚C	8896	2150	6746	3234	8	8	2.086	616
							0:00:00-1:00:00:Ctrl-GFP 25˚C vs. 18:00:00-19:00:00:Ctrl-GFP 40˚C	8896	1990	6906	3234	8	8	2.136	616
							0:00:00-1:00:00:Ctrl-GFP 25˚C vs. 18:00:00-19:00:00:VegfaRNAi 40˚C	8896	1741	7155	3234	8	8	2.213	616
							0:00:00-1:00:00:Ctrl-GFP 25˚C vs. 19:00:00-20:00:00:Ctrl-GFP 25˚C	8896	2951	5945	2825	8	8	2.104	588
							0:00:00-1:00:00:Ctrl-GFP 25˚C vs. 19:00:00-20:00:00:VegfaRNAi 25˚C	8896	1847	7049	3234	8	8	2.18	616
							0:00:00-1:00:00:Ctrl-GFP 25˚C vs. 19:00:00-20:00:00:Ctrl-GFP 40˚C	8896	2485	6411	3234	8	8	1.983	616
							0:00:00-1:00:00:Ctrl-GFP 25˚C vs. 19:00:00-20:00:00:VegfaRNAi 40˚C	8896	1865	7031	3234	8	8	2.174	616
							0:00:00-1:00:00:Ctrl-GFP 25˚C vs. 20:00:00-21:00:00:Ctrl-GFP 25˚C	8896	1894	7002	2825	8	8	2.478	588
							0:00:00-1:00:00:Ctrl-GFP 25˚C vs. 20:00:00-21:00:00:VegfaRNAi 25˚C	8896	2564	6332	3234	8	8	1.958	616
							0:00:00-1:00:00:Ctrl-GFP 25˚C vs. 20:00:00-21:00:00:Ctrl-GFP 40˚C	8896	2392	6504	3234	8	8	2.011	616
							0:00:00-1:00:00:Ctrl-GFP 25˚C vs. 20:00:00-21:00:00:VegfaRNAi 40˚C	8896	1559	7337	3234	8	8	2.269	616
							0:00:00-1:00:00:Ctrl-GFP 25˚C vs. 21:00:00-22:00:00:Ctrl-GFP 25˚C	8896	3585	5312	2825	8	8	1.88	588
							0:00:00-1:00:00:Ctrl-GFP 25˚C vs. 21:00:00-22:00:00:VegfaRNAi 25˚C	8896	2328	6568	3234	8	8	2.031	616
							0:00:00-1:00:00:Ctrl-GFP 25˚C vs. 21:00:00-22:00:00:Ctrl-GFP 40˚C	8896	1945	6951	3234	8	8	2.15	616
							0:00:00-1:00:00:Ctrl-GFP 25˚C vs. 21:00:00-22:00:00:VegfaRNAi 40˚C	8896	2658	6239	3234	8	8	1.929	616

## Sheet: E.D. Fig. 10h
GFP	TeLC-GFP
564	589		Table Analyzed	cFOS PBN
687	845
715	659		Column B	TeLC-GFP
			vs.	vs.
			Column A	GFP
			Unpaired t test
			P value	0.6604
			P value summary	ns
			Significantly different (P < 0.05)?	No
			One- or two-tailed P value?	Two-tailed
			t, df	t=0.4737, df=4
			How big is the difference?
			Mean of column A	655.3
			Mean of column B	697.7
			Difference between means (B - A) ± SEM	42.33 ± 89.36
			95% confidence interval	-205.8 to 290.4
			R squared (eta squared)	0.05312
			F test to compare variances
			F, DFn, Dfd	2.713, 2, 2
			P value	0.5386
			P value summary	ns
			Significantly different (P < 0.05)?	No
			Data analyzed
			Sample size, column A	3
			Sample size, column B	3

## Sheet: E.D. Fig. 10i
	Baseline	CNO 3 mg/Kg	4-OH Tamoxifen	4-OH Tamoxifen + CNO 3 mg/Kg
M1	28.8	27.5	28.3	29.4
M2	25.3	23.8	25.1	25.1
M3	24	23.9	23.6	24.5
M4	27.3	24.3	29	28.3
Statistics
Table Analyzed	Weight
Repeated measures ANOVA summary
Assume sphericity?	Yes
F	3.504
P value	0.0627
P value summary	ns
Statistically significant (P < 0.05)?	No
R squared	0.5387
Was the matching effective?
F	20.39
P value	0.0002
P value summary	***
Is there significant matching (P < 0.05)?	Yes
R squared	0.7582
ANOVA table	SS	DF	MS	F (DFn, DFd)	P value
Treatment (between columns)	8.973	3	2.991	F (3, 9) = 3.504	P=0.0627
Individual (between rows)	52.22	3	17.41	F (3, 9) = 20.39	P=0.0002
Residual (random)	7.683	9	0.8536
Total	68.88	15
Data summary
Number of treatments (columns)	4
Number of subjects (rows)	4
Number of missing values	0

## Sheet: E.F. Fig. 10j
	Baseline					CNO 3mg/Kg					4-OH Tamoxifen					4-OH Tamoxifen + CNO 3mg/Kg
0 hr	0	0	0	0		0	0	0	0		0	0	0	0		0	0	0	0
1 hr	0	0	99	545		5	16	39	7		0	311	0	0		0	0	0	0
3 hr	188	454	256	919		8	16	39	231		319	527	278	591		15	48	0	61
6 hr	633	1184	697	1797		8	48	39	1095		989	1642	746	1712		210	147	3	180
12 hr	1584	3068	1203	2952		334	193	50	1735		1893	3428	1636	2844		374	1253	17	1101
24 hr	2408	4349	1829	4483		1295	595	176	2316		2305	4832	2427	4228		703	2037	92	1408
Statistics
Table Analyzed	Drinking							Within each row, compare columns (simple effects within rows)
Two-way RM ANOVA	Matching: Stacked							Number of families	6
Assume sphericity?	No							Number of comparisons per family	6
Alpha	0.05							Alpha	0.05
Source of Variation	% of total variation	P value	P value summary	Significant?	Geisser-Greenhouse's epsilon			Tukey's multiple comparisons test	Mean Diff.	95.00% CI of diff.	Below threshold?	Summary	Adjusted P Value
time x Treatment	13.61	<0.0001	****	Yes
time	50.26	<0.0001	****	Yes	0.2307			0 hr
Treatment	15.65	0.0089	**	Yes				Baseline vs. CNO 3mg/Kg	0
Subject	10.18	<0.0001	****	Yes				Baseline vs. 4-OH Tamoxifen	0
								Baseline vs. 4-OH Tamoxifen + CNO 3mg/Kg	0
ANOVA table	SS	DF	MS	F (DFn, DFd)	P value			CNO 3mg/Kg vs. 4-OH Tamoxifen	0
time x Treatment	17190609	15	1146041	F (15, 60) = 5.281	P<0.0001			CNO 3mg/Kg vs. 4-OH Tamoxifen + CNO 3mg/Kg	0
time	63489936	5	12697987	F (1.153, 13.84) = 58.51	P<0.0001			4-OH Tamoxifen vs. 4-OH Tamoxifen + CNO 3mg/Kg	0
Treatment	19772324	3	6590775	F (3, 12) = 6.153	P=0.0089
Subject	12854283	12	1071190	F (12, 60) = 4.936	P<0.0001			1 hr
Residual	13021931	60	217032					Baseline vs. CNO 3mg/Kg	144.3	-481.6 to 770.1	No	ns	0.711
								Baseline vs. 4-OH Tamoxifen	83.25	-480.5 to 647.0	No	ns	0.9428
Data summary								Baseline vs. 4-OH Tamoxifen + CNO 3mg/Kg	161	-466.9 to 788.9	No	ns	0.6492
Number of columns (Treatment)	4							CNO 3mg/Kg vs. 4-OH Tamoxifen	-61	-433.0 to 311.0	No	ns	0.8597
Number of rows (time)	6							CNO 3mg/Kg vs. 4-OH Tamoxifen + CNO 3mg/Kg	16.75	-20.86 to 54.36	No	ns	0.3128
Number of subjects (Subject)	16							4-OH Tamoxifen vs. 4-OH Tamoxifen + CNO 3mg/Kg	77.75	-297.4 to 452.9	No	ns	0.7618
Number of missing values	0
								3 hr
								Baseline vs. CNO 3mg/Kg	380.8	-363.3 to 1125	No	ns	0.2774
								Baseline vs. 4-OH Tamoxifen	25.5	-694.1 to 745.1	No	ns	0.9989
								Baseline vs. 4-OH Tamoxifen + CNO 3mg/Kg	423.3	-367.3 to 1214	No	ns	0.2232
								CNO 3mg/Kg vs. 4-OH Tamoxifen	-355.3	-691.3 to -19.17	Yes	*	0.0404
								CNO 3mg/Kg vs. 4-OH Tamoxifen + CNO 3mg/Kg	42.5	-200.1 to 285.1	No	ns	0.8618
								4-OH Tamoxifen vs. 4-OH Tamoxifen + CNO 3mg/Kg	397.8	37.19 to 758.3	Yes	*	0.0379
								6 hr
								Baseline vs. CNO 3mg/Kg	780.3	-530.5 to 2091	No	ns	0.2655
								Baseline vs. 4-OH Tamoxifen	-194.5	-1448 to 1059	No	ns	0.946
								Baseline vs. 4-OH Tamoxifen + CNO 3mg/Kg	942.8	-327.3 to 2213	No	ns	0.1094
								CNO 3mg/Kg vs. 4-OH Tamoxifen	-974.8	-2218 to 268.2	No	ns	0.1208
								CNO 3mg/Kg vs. 4-OH Tamoxifen + CNO 3mg/Kg	162.5	-1090 to 1415	No	ns	0.9254
								4-OH Tamoxifen vs. 4-OH Tamoxifen + CNO 3mg/Kg	1137	15.63 to 2259	Yes	*	0.0481
								12 hr
								Baseline vs. CNO 3mg/Kg	1624	-525.2 to 3773	No	ns	0.1348
								Baseline vs. 4-OH Tamoxifen	-248.5	-2444 to 1947	No	ns	0.9774
								Baseline vs. 4-OH Tamoxifen + CNO 3mg/Kg	1516	-539.7 to 3571	No	ns	0.1373
								CNO 3mg/Kg vs. 4-OH Tamoxifen	-1872	-3851 to 106.4	No	ns	0.0621
								CNO 3mg/Kg vs. 4-OH Tamoxifen + CNO 3mg/Kg	-108.3	-1840 to 1624	No	ns	0.9957
								4-OH Tamoxifen vs. 4-OH Tamoxifen + CNO 3mg/Kg	1764	-66.10 to 3594	No	ns	0.0574
								24 hr
								Baseline vs. CNO 3mg/Kg	2172	-781.8 to 5125	No	ns	0.1421
								Baseline vs. 4-OH Tamoxifen	-180.8	-3395 to 3034	No	ns	0.9971
								Baseline vs. 4-OH Tamoxifen + CNO 3mg/Kg	2207	-719.4 to 5134	No	ns	0.1286
								CNO 3mg/Kg vs. 4-OH Tamoxifen	-2353	-5168 to 463.0	No	ns	0.0956
								CNO 3mg/Kg vs. 4-OH Tamoxifen + CNO 3mg/Kg	35.5	-2153 to 2224	No	ns	>0.9999
								4-OH Tamoxifen vs. 4-OH Tamoxifen + CNO 3mg/Kg	2388	-389.4 to 5165	No	ns	0.0855
								Test details	Mean 1	Mean 2	Mean Diff.	SE of diff.	N1	N2	q	DF
								0 hr
								Baseline vs. CNO 3mg/Kg	0	0	0	0	4	4
								Baseline vs. 4-OH Tamoxifen	0	0	0	0	4	4
								Baseline vs. 4-OH Tamoxifen + CNO 3mg/Kg	0	0	0	0	4	4
								CNO 3mg/Kg vs. 4-OH Tamoxifen	0	0	0	0	4	4
								CNO 3mg/Kg vs. 4-OH Tamoxifen + CNO 3mg/Kg	0	0	0	0	4	4
								4-OH Tamoxifen vs. 4-OH Tamoxifen + CNO 3mg/Kg	0	0	0	0	4	4
								1 hr
								Baseline vs. CNO 3mg/Kg	161	16.75	144.3	130.3	4	4	1.565	3.022
								Baseline vs. 4-OH Tamoxifen	161	77.75	83.25	151.6	4	4	0.7768	4.9
								Baseline vs. 4-OH Tamoxifen + CNO 3mg/Kg	161	0	161	130.1	4	4	1.75	3
								CNO 3mg/Kg vs. 4-OH Tamoxifen	16.75	77.75	-61	78.14	4	4	1.104	3.06
								CNO 3mg/Kg vs. 4-OH Tamoxifen + CNO 3mg/Kg	16.75	0	16.75	7.793	4	4	3.04	3
								4-OH Tamoxifen vs. 4-OH Tamoxifen + CNO 3mg/Kg	77.75	0	77.75	77.75	4	4	1.414	3
								3 hr
								Baseline vs. CNO 3mg/Kg	454.3	73.5	380.8	173.2	4	4	3.11	3.611
								Baseline vs. 4-OH Tamoxifen	454.3	428.8	25.5	181.9	4	4	0.1983	4.243
								Baseline vs. 4-OH Tamoxifen + CNO 3mg/Kg	454.3	31	423.3	165.5	4	4	3.617	3.044
								CNO 3mg/Kg vs. 4-OH Tamoxifen	73.5	428.8	-355.3	93.25	4	4	5.388	5.325
								CNO 3mg/Kg vs. 4-OH Tamoxifen + CNO 3mg/Kg	73.5	31	42.5	54.77	4	4	1.097	3.428
								4-OH Tamoxifen vs. 4-OH Tamoxifen + CNO 3mg/Kg	428.8	31	397.8	78.08	4	4	7.204	3.204
								6 hr
								Baseline vs. CNO 3mg/Kg	1078	297.5	780.3	378.6	4	4	2.914	5.999
								Baseline vs. 4-OH Tamoxifen	1078	1272	-194.5	360.4	4	4	0.7632	5.917
								Baseline vs. 4-OH Tamoxifen + CNO 3mg/Kg	1078	135	942.8	273.3	4	4	4.878	3.173
								CNO 3mg/Kg vs. 4-OH Tamoxifen	297.5	1272	-974.8	357.8	4	4	3.853	5.934
								CNO 3mg/Kg vs. 4-OH Tamoxifen + CNO 3mg/Kg	297.5	135	162.5	269.9	4	4	0.8515	3.178
								4-OH Tamoxifen vs. 4-OH Tamoxifen + CNO 3mg/Kg	1272	135	1137	243.7	4	4	6.6	3.22
								12 hr
								Baseline vs. CNO 3mg/Kg	2202	578	1624	613.6	4	4	3.743	5.787
								Baseline vs. 4-OH Tamoxifen	2202	2450	-248.5	630.9	4	4	0.557	5.904
								Baseline vs. 4-OH Tamoxifen + CNO 3mg/Kg	2202	686.3	1516	557.6	4	4	3.844	5.015
								CNO 3mg/Kg vs. 4-OH Tamoxifen	578	2450	-1872	570.8	4	4	4.639	5.974
								CNO 3mg/Kg vs. 4-OH Tamoxifen + CNO 3mg/Kg	578	686.3	-108.3	488.5	4	4	0.3134	5.579
								4-OH Tamoxifen vs. 4-OH Tamoxifen + CNO 3mg/Kg	2450	686.3	1764	510.2	4	4	4.89	5.395
								24 hr
								Baseline vs. CNO 3mg/Kg	3267	1096	2172	820.6	4	4	3.743	5.345
								Baseline vs. 4-OH Tamoxifen	3267	3448	-180.8	927.7	4	4	0.2755	5.981
								Baseline vs. 4-OH Tamoxifen + CNO 3mg/Kg	3267	1060	2207	795.6	4	4	3.924	5.04
								CNO 3mg/Kg vs. 4-OH Tamoxifen	1096	3448	-2353	790.5	4	4	4.209	5.505
								CNO 3mg/Kg vs. 4-OH Tamoxifen + CNO 3mg/Kg	1096	1060	35.5	630.2	4	4	0.07967	5.938
								4-OH Tamoxifen vs. 4-OH Tamoxifen + CNO 3mg/Kg	3448	1060	2388	764.5	4	4	4.418	5.209

## Sheet: E.D. Fig. 10k
	Baseline					CNO 3mg/Kg					4-OH Tamoxifen					4-OH Tamoxifen + CNO 3mg/Kg
0 hr	0	0	0	0		0	0	0	0		0	0	0	0		0	0	0	0
1 hr	912.295	494.344	1660.27	7963.81		838.857	1911.59	1074.87	138.055		1193.58	2163.17	122.04	574.06		722.804	785.793	1946.18	227.849
3 hr	5029.35	9099.37	7077.94	16197.9		2479.47	4539.78	2598.82	4628.43		5072.6	7207.09	7598.85	4672.5		4577.22	5143.07	3984.85	1378.37
6 hr	28757.2	23878.5	29306.2	44119.9		8107.68	7433.4	3856.19	19243.9		20620	17169.4	26446.5	15857.5		12815.9	22380.2	8149.81	7255.9
12 hr	67280.2	78507.9	107438	75976.6		18136.4	21667.7	12177	30394.5		35094.6	49814	59352.8	32201.6		21746.9	47237.6	47367.1	15156.9
24 hr	105676	117470	150654	96352.8		33504.3	44182.8	35938.4	53221.4		50732.2	81744.6	85189.9	44697.8		30764.7	68021.6	81859.4	24723.1
Statistics
Table Analyzed	Distance moved						Within each row, compare columns (simple effects within rows)
Two-way RM ANOVA	Matching: Across row						Number of families	6
Assume sphericity?	No						Number of comparisons per family	6
Alpha	0.05						Alpha	0.05
Source of Variation	% of total variation	P value	P value summary	Significant?	Geisser-Greenhouse's epsilon		Tukey's multiple comparisons test	Mean Diff.	95.00% CI of diff.	Below threshold?	Summary	Adjusted P Value
time x Treatment	13.34	<0.0001	****	Yes
time	66.08	<0.0001	****	Yes			0 hr
Treatment	11.4	<0.0001	****	Yes	0.5742		Baseline vs. CNO 3mg/Kg	0
Subject	4.862	0.0003	***	Yes			Baseline vs. 4-OH Tamoxifen	0
							Baseline vs. 4-OH Tamoxifen + CNO 3mg/Kg	0
ANOVA table	SS	DF	MS	F (DFn, DFd)	P value		CNO 3mg/Kg vs. 4-OH Tamoxifen	0
time x Treatment	12654047247	15	843603150	F (15, 54) = 11.13	P<0.0001		CNO 3mg/Kg vs. 4-OH Tamoxifen + CNO 3mg/Kg	0
time	62670692387	5	12534138477	F (5, 18) = 48.93	P<0.0001		4-OH Tamoxifen vs. 4-OH Tamoxifen + CNO 3mg/Kg	0
Treatment	10814123614	3	3604707871	F (1.723, 31.01) = 47.57	P<0.0001
Subject	4611355039	18	256186391	F (18, 54) = 3.381	P=0.0003		1 hr
Residual	4091959338	54	75777025				Baseline vs. CNO 3mg/Kg	1767	-8192 to 11726	No	ns	0.8275
							Baseline vs. 4-OH Tamoxifen	1744	-7873 to 11362	No	ns	0.8191
Data summary							Baseline vs. 4-OH Tamoxifen + CNO 3mg/Kg	1837	-7667 to 11341	No	ns	0.7931
Number of columns (Treatment)	4						CNO 3mg/Kg vs. 4-OH Tamoxifen	-22.37	-1602 to 1557	No	ns	0.9999
Number of rows (time)	6						CNO 3mg/Kg vs. 4-OH Tamoxifen + CNO 3mg/Kg	70.19	-1914 to 2054	No	ns	0.9979
Number of subjects (Subject)	24						4-OH Tamoxifen vs. 4-OH Tamoxifen + CNO 3mg/Kg	92.56	-3184 to 3369	No	ns	0.9989
Number of missing values	0
							3 hr
							Baseline vs. CNO 3mg/Kg	5790	-3774 to 15353	No	ns	0.1703
							Baseline vs. 4-OH Tamoxifen	3213	-10392 to 16819	No	ns	0.6954
							Baseline vs. 4-OH Tamoxifen + CNO 3mg/Kg	5580	-9711 to 20871	No	ns	0.4306
							CNO 3mg/Kg vs. 4-OH Tamoxifen	-2576	-7461 to 2309	No	ns	0.2275
							CNO 3mg/Kg vs. 4-OH Tamoxifen + CNO 3mg/Kg	-209.3	-5965 to 5547	No	ns	0.9977
							4-OH Tamoxifen vs. 4-OH Tamoxifen + CNO 3mg/Kg	2367	-1048 to 5782	No	ns	0.1253
							6 hr
							Baseline vs. CNO 3mg/Kg	21855	11735 to 31975	Yes	**	0.0057
							Baseline vs. 4-OH Tamoxifen	11492	-16015 to 38999	No	ns	0.349
							Baseline vs. 4-OH Tamoxifen + CNO 3mg/Kg	18865	-16359 to 54089	No	ns	0.2205
							CNO 3mg/Kg vs. 4-OH Tamoxifen	-10363	-36184 to 15458	No	ns	0.3726
							CNO 3mg/Kg vs. 4-OH Tamoxifen + CNO 3mg/Kg	-2990	-29857 to 23876	No	ns	0.9442
							4-OH Tamoxifen vs. 4-OH Tamoxifen + CNO 3mg/Kg	7373	-15911 to 30657	No	ns	0.52
							12 hr
							Baseline vs. CNO 3mg/Kg	61707	6556 to 116858	Yes	*	0.037
							Baseline vs. 4-OH Tamoxifen	38185	15925 to 60444	Yes	*	0.0112
							Baseline vs. 4-OH Tamoxifen + CNO 3mg/Kg	49423	15646 to 83200	Yes	*	0.0176
							CNO 3mg/Kg vs. 4-OH Tamoxifen	-23522	-69630 to 22586	No	ns	0.243
							CNO 3mg/Kg vs. 4-OH Tamoxifen + CNO 3mg/Kg	-12283	-66842 to 42275	No	ns	0.7208
							4-OH Tamoxifen vs. 4-OH Tamoxifen + CNO 3mg/Kg	11239	-3619 to 26096	No	ns	0.1017
							24 hr
							Baseline vs. CNO 3mg/Kg	75827	4779 to 146874	Yes	*	0.042
							Baseline vs. 4-OH Tamoxifen	51947	22235 to 81659	Yes	*	0.0106
							Baseline vs. 4-OH Tamoxifen + CNO 3mg/Kg	66196	38590 to 93802	Yes	**	0.0042
							CNO 3mg/Kg vs. 4-OH Tamoxifen	-23879	-85001 to 37243	No	ns	0.3888
							CNO 3mg/Kg vs. 4-OH Tamoxifen + CNO 3mg/Kg	-9630	-87513 to 68252	No	ns	0.9268
							4-OH Tamoxifen vs. 4-OH Tamoxifen + CNO 3mg/Kg	14249	-4697 to 33195	No	ns	0.1032
							Test details	Mean 1	Mean 2	Mean Diff.	SE of diff.	N1	N2	q	DF
							0 hr
							Baseline vs. CNO 3mg/Kg	0	0	0	0	4	4
							Baseline vs. 4-OH Tamoxifen	0	0	0	0	4	4
							Baseline vs. 4-OH Tamoxifen + CNO 3mg/Kg	0	0	0	0	4	4
							CNO 3mg/Kg vs. 4-OH Tamoxifen	0	0	0	0	4	4
							CNO 3mg/Kg vs. 4-OH Tamoxifen + CNO 3mg/Kg	0	0	0	0	4	4
							4-OH Tamoxifen vs. 4-OH Tamoxifen + CNO 3mg/Kg	0	0	0	0	4	4
							1 hr
							Baseline vs. CNO 3mg/Kg	2758	990.8	1767	2064	4	4	1.211	3
							Baseline vs. 4-OH Tamoxifen	2758	1013	1744	1993	4	4	1.238	3
							Baseline vs. 4-OH Tamoxifen + CNO 3mg/Kg	2758	920.7	1837	1970	4	4	1.319	3
							CNO 3mg/Kg vs. 4-OH Tamoxifen	990.8	1013	-22.37	327.2	4	4	0.09667	3
							CNO 3mg/Kg vs. 4-OH Tamoxifen + CNO 3mg/Kg	990.8	920.7	70.19	411.1	4	4	0.2414	3
							4-OH Tamoxifen vs. 4-OH Tamoxifen + CNO 3mg/Kg	1013	920.7	92.56	679	4	4	0.1928	3
							3 hr
							Baseline vs. CNO 3mg/Kg	9351	3562	5790	1982	4	4	4.131	3
							Baseline vs. 4-OH Tamoxifen	9351	6138	3213	2819	4	4	1.612	3
							Baseline vs. 4-OH Tamoxifen + CNO 3mg/Kg	9351	3771	5580	3169	4	4	2.491	3
							CNO 3mg/Kg vs. 4-OH Tamoxifen	3562	6138	-2576	1012	4	4	3.599	3
							CNO 3mg/Kg vs. 4-OH Tamoxifen + CNO 3mg/Kg	3562	3771	-209.3	1193	4	4	0.2481	3
							4-OH Tamoxifen vs. 4-OH Tamoxifen + CNO 3mg/Kg	6138	3771	2367	707.7	4	4	4.73	3
							6 hr
							Baseline vs. CNO 3mg/Kg	31515	9660	21855	2097	4	4	14.74	3
							Baseline vs. 4-OH Tamoxifen	31515	20023	11492	5700	4	4	2.851	3
							Baseline vs. 4-OH Tamoxifen + CNO 3mg/Kg	31515	12650	18865	7299	4	4	3.655	3
							CNO 3mg/Kg vs. 4-OH Tamoxifen	9660	20023	-10363	5351	4	4	2.739	3
							CNO 3mg/Kg vs. 4-OH Tamoxifen + CNO 3mg/Kg	9660	12650	-2990	5567	4	4	0.7595	3
							4-OH Tamoxifen vs. 4-OH Tamoxifen + CNO 3mg/Kg	20023	12650	7373	4825	4	4	2.161	3
							12 hr
							Baseline vs. CNO 3mg/Kg	82301	20594	61707	11429	4	4	7.636	3
							Baseline vs. 4-OH Tamoxifen	82301	44116	38185	4613	4	4	11.71	3
							Baseline vs. 4-OH Tamoxifen + CNO 3mg/Kg	82301	32877	49423	6999	4	4	9.986	3
							CNO 3mg/Kg vs. 4-OH Tamoxifen	20594	44116	-23522	9555	4	4	3.482	3
							CNO 3mg/Kg vs. 4-OH Tamoxifen + CNO 3mg/Kg	20594	32877	-12283	11306	4	4	1.536	3
							4-OH Tamoxifen vs. 4-OH Tamoxifen + CNO 3mg/Kg	44116	32877	11239	3079	4	4	5.162	3
							24 hr
							Baseline vs. CNO 3mg/Kg	117538	41712	75827	14723	4	4	7.284	3
							Baseline vs. 4-OH Tamoxifen	117538	65591	51947	6157	4	4	11.93	3
							Baseline vs. 4-OH Tamoxifen + CNO 3mg/Kg	117538	51342	66196	5721	4	4	16.36	3
							CNO 3mg/Kg vs. 4-OH Tamoxifen	41712	65591	-23879	12666	4	4	2.666	3
							CNO 3mg/Kg vs. 4-OH Tamoxifen + CNO 3mg/Kg	41712	51342	-9630	16139	4	4	0.8439	3
							4-OH Tamoxifen vs. 4-OH Tamoxifen + CNO 3mg/Kg	65591	51342	14249	3926	4	4	5.132	3
