# Supplementary material for: A brainstem–hypothalamus neuronal circuit reduces feeding upon heat exposure
Source: Nature. 2024 Mar 27;628(8009):826–34. doi: 10.1038/s41586-024-07232-3 (PMC11041654; doi:10.1038/s41586-024-07232-3)
Supplement: Supplementary file 27 — Source Data Extended Data Table 1 [file 41586_2024_7232_MOESM27_ESM.xlsx]

## Sheet: Extended Data Table 1
Protein IDs	Majority protein IDs	Peptide counts (all)	Peptide counts (razor+unique)	Peptide counts (unique)	Protein names	Gene names	Fasta headers	Number of proteins	Peptides	Razor + unique peptides	Unique peptides	Peptides Cnt_PlusP_LA_I	Peptides Cnt_PlusP_LA_II	Peptides Cnt_PlusP_LA_III	Peptides Pel_AMPA_NBQX_PlusP_LA_I	Peptides Pel_AMPA_NBQX_PlusP_LA_II	Peptides Pel_AMPA_NBQX_PlusP_LA_IIII_2	Peptides Pel_AMPA_PlusP_LA_I	Peptides Pel_AMPA_PlusP_LA_II	Peptides Pel_AMPA_PlusP_LA_III_2	Peptides Pel_AMPAPTX_PlusP_LA_I	Peptides Pel_AMPAPTX_PlusP_LA_II	Peptides Pel_AMPAPTX_PlusP_LA_III	Peptides Pel_Cnt_LA_I	Peptides Pel_KCl_LA_I	Peptides Pel_PlusP_LA_I	Peptides Pel_PlusP_LA_II	Peptides Pel_PlusP_LA_III	Razor + unique peptides Cnt_PlusP_LA_I	Razor + unique peptides Cnt_PlusP_LA_II	Razor + unique peptides Cnt_PlusP_LA_III	Razor + unique peptides Pel_AMPA_NBQX_PlusP_LA_I	Razor + unique peptides Pel_AMPA_NBQX_PlusP_LA_II	Razor + unique peptides Pel_AMPA_NBQX_PlusP_LA_IIII_2	Razor + unique peptides Pel_AMPA_PlusP_LA_I	Razor + unique peptides Pel_AMPA_PlusP_LA_II	Razor + unique peptides Pel_AMPA_PlusP_LA_III_2	Razor + unique peptides Pel_AMPAPTX_PlusP_LA_I	Razor + unique peptides Pel_AMPAPTX_PlusP_LA_II	Razor + unique peptides Pel_AMPAPTX_PlusP_LA_III	Razor + unique peptides Pel_Cnt_LA_I	Razor + unique peptides Pel_KCl_LA_I	Razor + unique peptides Pel_PlusP_LA_I	Razor + unique peptides Pel_PlusP_LA_II	Razor + unique peptides Pel_PlusP_LA_III	Unique peptides Cnt_PlusP_LA_I	Unique peptides Cnt_PlusP_LA_II	Unique peptides Cnt_PlusP_LA_III	Unique peptides Pel_AMPA_NBQX_PlusP_LA_I
CON__P48668;CON__P04259;CON__P02538;CON__Q8VED5;CON__O95678;CON__P07744;CON__H-INV:HIT000016045;CON__REFSEQ:XP_932229;CON__Q8N1N4-2;CON__Q7RTT2;CON__P19013	CON__P48668;CON__P04259;CON__P02538	9;9;9;3;3;2;1;1;1;1;1	3;3;3;0;0;0;0;0;0;0;0	1;1;1;0;0;0;0;0;0;0;0			;;	11	9	3	1	6	3	7	4	3	5	4	4	4	5	5	4	7	3	7	4	4	3	2	3	2	1	1	1	2	0	1	3	1	3	2	3	2	2	1	1	1	0
P83953;Q56R16	P83953	9;4	9;4	9;4	Importin subunit alpha-5;Importin subunit alpha-5, N-terminally processed	Kpna1	sp|P83953|IMA5_RAT Importin subunit alpha-5 OS=Rattus norvegicus OX=10116 GN=Kpna1 PE=1 SV=1	2	9	9	9	7	6	6	7	4	5	5	5	6	7	2	7	7	5	4	4	2	7	6	6	7	4	5	5	5	6	7	2	7	7	5	4	4	2	7	6	6	7
P05696;P68403;P63319	P05696	9;2;1	9;2;1	9;2;1	Protein kinase C alpha type	Prkca	sp|P05696|KPCA_RAT Protein kinase C alpha type OS=Rattus norvegicus OX=10116 GN=Prkca PE=1 SV=3	3	9	9	9	7	6	8	7	6	7	7	8	6	8	2	5	8	8	8	6	6	7	6	8	7	6	7	7	8	6	8	2	5	8	8	8	6	6	7	6	8	7
Q9WUD9;Q62844;P97523	Q9WUD9	9;2;1	9;2;1	4;0;0	Proto-oncogene tyrosine-protein kinase Src	Src	sp|Q9WUD9|SRC_RAT Proto-oncogene tyrosine-protein kinase Src OS=Rattus norvegicus OX=10116 GN=Src PE=1 SV=4	3	9	9	4	8	7	8	5	8	9	7	8	6	7	4	7	6	7	7	3	6	8	7	8	5	8	9	7	8	6	7	4	7	6	7	7	3	6	4	3	4	1
P54645;Q09137	P54645	9;1	9;1	9;1	5-AMP-activated protein kinase catalytic subunit alpha-1	Prkaa1	sp|P54645|AAPK1_RAT 5-AMP-activated protein kinase catalytic subunit alpha-1 OS=Rattus norvegicus OX=10116 GN=Prkaa1 PE=1 SV=2	2	9	9	9	7	9	8	8	7	6	8	7	6	8	5	8	9	7	8	7	7	7	9	8	8	7	6	8	7	6	8	5	8	9	7	8	7	7	7	9	8	8
P70705;Q64535	P70705	9;1	9;1	9;1	Copper-transporting ATPase 1	Atp7a	sp|P70705|ATP7A_RAT Copper-transporting ATPase 1 OS=Rattus norvegicus OX=10116 GN=Atp7a PE=1 SV=1	2	9	9	9	6	5	5	5	4	5	5	5	4	6	2	6	4	5	4	6	7	6	5	5	5	4	5	5	5	4	6	2	6	4	5	4	6	7	6	5	5	5
Q3B7D5;Q566C5	Q3B7D5	9;1	9;1	9;1	Ras association domain-containing protein 2	Rassf2	sp|Q3B7D5|RASF2_RAT Ras association domain-containing protein 2 OS=Rattus norvegicus OX=10116 GN=Rassf2 PE=2 SV=1	2	9	9	9	9	7	8	8	6	7	8	5	9	8	7	7	8	6	7	5	7	9	7	8	8	6	7	8	5	9	8	7	7	8	6	7	5	7	9	7	8	8
P62982;Q63429;P0CG51	P62982;Q63429;P0CG51	8;6;6	8;6;6	2;0;0	Ubiquitin-40S ribosomal protein S27a;Ubiquitin;40S ribosomal protein S27a;Polyubiquitin-C;Ubiquitin;Ubiquitin-related;Polyubiquitin-B;Ubiquitin	Rps27a;Ubc;Ubb	sp|P62982|RS27A_RAT Ubiquitin-40S ribosomal protein S27a OS=Rattus norvegicus OX=10116 GN=Rps27a PE=1 SV=2;sp|Q63429|UBC_RAT Polyubiquitin-C OS=Rattus norvegicus OX=10116 GN=Ubc PE=1 SV=1;sp|P0CG51|UBB_RAT Polyubiquitin-B OS=Rattus norvegicus OX=10116 GN=U	3	8	8	2	7	6	8	7	7	7	7	7	7	7	8	7	7	6	8	8	6	7	6	8	7	7	7	7	7	7	7	8	7	7	6	8	8	6	2	2	2	2
CON__P02533;CON__P19012;CON__A2A4G1;Q63279;CON__Q9QWL7;CON__Q6IFX2;CON__P19001;CON__Q04695;CON__P08727;Q6IFV1;Q6IFU8;Q6IFV3;CON__Q3ZAW8;Q6IFU7;CON__Q9Z2K1;Q5BJY9;CON__Q61782;CON__P05784;CON__Q15323;CON__O76013;CON__Q14532;CON__Q8N1A0;CON__Q9D312;CON__A2AB72;CON__Q497I4;CON__P35900;CON__O76015;CON__Q7Z3Y9;Q6IFW8;CON__Q9UE12;CON__O76014;P25030;Q6IFW5;CON__REFSEQ:XP_986630;CON__Q99456;CON__Q92764;CO…	CON__P02533;CON__P19012;CON__A2A4G1;Q63279;CON__Q9QWL7;CON__Q6IFX2;CON__P19001;CON__Q04695;CON__P08727;Q6IFV1;Q6IFU8;Q6IFV3	8;5;5;4;4;4;4;4;4;4;4;4;3;3;3;2;2;2;1;1;1;1;1;1;1;1;1;1;1;1;1;1;1;1;1;1;1;1	5;3;2;2;2;3;2;2;2;2;2;1;1;2;1;0;2;0;0;0;0;1;1;0;0;1;0;0;0;0;0;1;1;0;0;0;0;0	2;0;0;0;0;0;0;0;0;0;0;0;0;0;0;0;1;0;0;0;0;0;0;0;0;0;0;0;0;0;0;0;0;0;0;0;0;0	Keratin, type I cytoskeletal 19;Keratin, type I cytoskeletal 14;Keratin, type I cytoskeletal 17;Keratin, type I cytoskeletal 15	Krt19;Krt14;Krt17;Krt15	;;;sp|Q63279|K1C19_RAT Keratin, type I cytoskeletal 19 OS=Rattus norvegicus OX=10116 GN=Krt19 PE=1 SV=2;;;;;;sp|Q6IFV1|K1C14_RAT Keratin, type I cytoskeletal 14 OS=Rattus norvegicus OX=10116 GN=Krt14 PE=2 SV=1;sp|Q6IFU8|K1C17_RAT Keratin, type I cytoskelet	38	8	5	2	8	7	6	7	7	6	5	5	6	7	7	6	8	7	5	4	5	5	4	3	4	4	3	2	3	3	4	5	3	5	4	2	3	3	2	2	1	2
P04904;P00502;P04903;P46418;Q6AXY0	P04904;P00502;P04903	8;4;4;3;3	6;2;2;1;1	6;2;2;1;1	Glutathione S-transferase alpha-3;Glutathione S-transferase alpha-1;Glutathione S-transferase alpha-1, N-terminally processed;Glutathione S-transferase alpha-2	Gsta3;Gsta1;Gsta2	sp|P04904|GSTA3_RAT Glutathione S-transferase alpha-3 OS=Rattus norvegicus OX=10116 GN=Gsta3 PE=1 SV=3;sp|P00502|GSTA1_RAT Glutathione S-transferase alpha-1 OS=Rattus norvegicus OX=10116 GN=Gsta1 PE=1 SV=3;sp|P04903|GSTA2_RAT Glutathione S-transferase alph	5	8	6	6	7	6	7	8	7	7	8	6	8	8	6	7	8	4	7	6	7	6	5	6	6	6	6	6	5	6	6	6	6	6	4	5	5	6	6	5	6	6
F1LRS8;Q925Q9	F1LRS8	8;1	8;1	8;1	CD2-associated protein	Cd2ap	sp|F1LRS8|CD2AP_RAT CD2-associated protein OS=Rattus norvegicus OX=10116 GN=Cd2ap PE=1 SV=2	2	8	8	8	8	8	8	8	8	7	7	8	8	8	7	8	8	8	7	6	8	8	8	8	8	8	7	7	8	8	8	7	8	8	8	7	6	8	8	8	8	8
O09018;O09017	O09018	8;1	8;1	8;1	COUP transcription factor 2	Nr2f2	sp|O09018|COT2_RAT COUP transcription factor 2 OS=Rattus norvegicus OX=10116 GN=Nr2f2 PE=1 SV=1	2	8	8	8	8	5	7	7	8	8	8	7	8	6	4	6	7	7	7	5	6	8	5	7	7	8	8	8	7	8	6	4	6	7	7	7	5	6	8	5	7	7
P18298;P13444	P18298	8;1	8;1	8;1	S-adenosylmethionine synthase isoform type-2	Mat2a	sp|P18298|METK2_RAT S-adenosylmethionine synthase isoform type-2 OS=Rattus norvegicus OX=10116 GN=Mat2a PE=1 SV=1	2	8	8	8	7	6	7	7	7	7	7	7	7	7	7	7	7	8	7	7	6	7	6	7	7	7	7	7	7	7	7	7	7	7	8	7	7	6	7	6	7	7
P26431;P48763	P26431	8;1	8;1	8;1	Sodium/hydrogen exchanger 1	Slc9a1	sp|P26431|SL9A1_RAT Sodium/hydrogen exchanger 1 OS=Rattus norvegicus OX=10116 GN=Slc9a1 PE=1 SV=2	2	8	8	8	6	5	6	5	5	4	7	7	6	5	4	7	7	4	7	4	6	6	5	6	5	5	4	7	7	6	5	4	7	7	4	7	4	6	6	5	6	5
P32577;P41243	P32577	8;1	8;1	8;1	Tyrosine-protein kinase CSK	Csk	sp|P32577|CSK_RAT Tyrosine-protein kinase CSK OS=Rattus norvegicus OX=10116 GN=Csk PE=1 SV=1	2	8	8	8	6	5	7	6	5	5	7	8	6	7	2	5	6	6	4	4	6	6	5	7	6	5	5	7	8	6	7	2	5	6	6	4	4	6	6	5	7	6
Q9Z339;Q6AXV9	Q9Z339	8;1	8;1	8;1	Glutathione S-transferase omega-1	Gsto1	sp|Q9Z339|GSTO1_RAT Glutathione S-transferase omega-1 OS=Rattus norvegicus OX=10116 GN=Gsto1 PE=1 SV=2	2	8	8	8	8	7	7	7	7	6	7	8	6	7	6	7	7	7	6	7	7	8	7	7	7	7	6	7	8	6	7	6	7	7	7	6	7	7	8	7	7	7
P49186;P49187;P49185;Q9WTY9;Q63538	P49186;P49187;P49185	7;5;4;1;1	6;4;3;0;0	6;4;3;0;0	Mitogen-activated protein kinase 9;Mitogen-activated protein kinase 10;Mitogen-activated protein kinase 8	Mapk9;Mapk10;Mapk8	sp|P49186|MK09_RAT Mitogen-activated protein kinase 9 OS=Rattus norvegicus OX=10116 GN=Mapk9 PE=1 SV=1;sp|P49187|MK10_RAT Mitogen-activated protein kinase 10 OS=Rattus norvegicus OX=10116 GN=Mapk10 PE=1 SV=3;sp|P49185|MK08_RAT Mitogen-activated protein kin	5	7	6	6	6	5	6	6	6	5	5	6	6	6	5	6	6	4	4	4	2	5	4	5	5	5	4	4	5	5	5	5	5	5	3	3	3	1	5	4	5	5
P41350;P51638	P41350	7;2	7;2	7;2	Caveolin-1	Cav1	sp|P41350|CAV1_RAT Caveolin-1 OS=Rattus norvegicus OX=10116 GN=Cav1 PE=1 SV=3	2	7	7	7	6	5	6	7	4	6	6	5	7	6	4	5	7	6	7	5	7	6	5	6	7	4	6	6	5	7	6	4	5	7	6	7	5	7	6	5	6	7
P35426;Q3MJK5;O35832	P35426	7;1;1	6;0;0	6;0;0	Cyclin-dependent kinase 4	Cdk4	sp|P35426|CDK4_RAT Cyclin-dependent kinase 4 OS=Rattus norvegicus OX=10116 GN=Cdk4 PE=1 SV=1	3	7	6	6	4	4	7	6	6	3	4	4	4	4	2	5	5	3	4	3	4	3	3	6	5	5	2	3	3	3	3	2	4	4	2	3	3	3	3	3	6	5
P51886;CON__Q05443	P51886	7;1	7;1	7;1	Lumican	Lum	sp|P51886|LUM_RAT Lumican OS=Rattus norvegicus OX=10116 GN=Lum PE=1 SV=1	2	7	7	7	6	5	7	6	6	5	6	6	5	4	4	7	6	6	5	6	7	6	5	7	6	6	5	6	6	5	4	4	7	6	6	5	6	7	6	5	7	6
P97519;D4A5C3	P97519	7;1	7;1	7;1	Hydroxymethylglutaryl-CoA lyase, mitochondrial	Hmgcl	sp|P97519|HMGCL_RAT Hydroxymethylglutaryl-CoA lyase, mitochondrial OS=Rattus norvegicus OX=10116 GN=Hmgcl PE=2 SV=1	2	7	7	7	5	5	6	6	3	5	6	3	6	7	4	5	6	5	6	5	5	5	5	6	6	3	5	6	3	6	7	4	5	6	5	6	5	5	5	5	6	6
Q9EQ76;Q8K4B7	Q9EQ76	7;1	7;1	7;1	Dimethylaniline monooxygenase [N-oxide-forming] 3	Fmo3	sp|Q9EQ76|FMO3_RAT Dimethylaniline monooxygenase [N-oxide-forming] 3 OS=Rattus norvegicus OX=10116 GN=Fmo3 PE=1 SV=1	2	7	7	7	6	3	2	7	1	1	5	2	2	6	3	1	6	5	6	3	0	6	3	2	7	1	1	5	2	2	6	3	1	6	5	6	3	0	6	3	2	7
Q5M824;O70142	Q5M824	6;1	6;1	6;1	SHC-transforming protein 1	Shc1	sp|Q5M824|SHC1_RAT SHC-transforming protein 1 OS=Rattus norvegicus OX=10116 GN=Shc1 PE=1 SV=1	2	6	6	6	6	5	4	6	5	3	6	6	6	6	5	4	4	3	6	4	4	6	5	4	6	5	3	6	6	6	6	5	4	4	3	6	4	4	6	5	4	6
CON__ENSEMBL:ENSBTAP00000024146;P06238;P14046;Q6IE52	CON__ENSEMBL:ENSBTAP00000024146	59;3;1;1	59;3;1;1	59;3;1;1				4	59	59	59	45	43	42	57	38	51	58	40	41	57	35	44	40	46	58	37	43	45	43	42	57	38	51	58	40	41	57	35	44	40	46	58	37	43	45	43	42	57
P02454;CON__Q862S4	P02454	57;2	57;2	56;2	Collagen alpha-1(I) chain	Col1a1	sp|P02454|CO1A1_RAT Collagen alpha-1(I) chain OS=Rattus norvegicus OX=10116 GN=Col1a1 PE=1 SV=5	2	57	57	56	50	53	53	52	54	54	53	55	52	52	50	51	52	48	52	51	52	50	53	53	52	54	54	53	55	52	52	50	51	52	48	52	51	52	49	52	52	51
D4AE41;P84586	D4AE41;P84586	5;5	1;1	1;1	RNA binding motif protein, X-linked-like-1;RNA-binding motif protein, X chromosome retrogene-like;RNA-binding motif protein, X chromosome retrogene-like, N-terminally processed	Rbmxl1;Rbmxrtl	sp|D4AE41|RMXL1_RAT RNA binding motif protein, X-linked-like-1 OS=Rattus norvegicus OX=10116 GN=Rbmxl1 PE=3 SV=1;sp|P84586|RMXRL_RAT RNA-binding motif protein, X chromosome retrogene-like OS=Rattus norvegicus OX=10116 GN=Rbmxrtl PE=1 SV=1	2	5	1	1	4	4	5	5	4	5	5	4	5	5	4	5	4	4	5	4	5	0	0	1	1	0	1	1	0	1	1	0	1	0	0	1	0	1	0	0	1	1
P63164;P17136	P63164;P17136	5;5	5;5	5;5	Small nuclear ribonucleoprotein-associated protein N;Small nuclear ribonucleoprotein-associated protein B	Snrpn;Snrpb	sp|P63164|RSMN_RAT Small nuclear ribonucleoprotein-associated protein N OS=Rattus norvegicus OX=10116 GN=Snrpn PE=2 SV=1;sp|P17136|RSMB_RAT Small nuclear ribonucleoprotein-associated protein B OS=Rattus norvegicus OX=10116 GN=Snrpb PE=2 SV=2	2	5	5	5	5	5	5	5	5	5	5	5	5	5	5	5	5	5	5	5	5	5	5	5	5	5	5	5	5	5	5	5	5	5	5	5	5	5	5	5	5	5
CON__ENSEMBL:ENSBTAP00000024462;CON__ENSEMBL:ENSBTAP00000024466	CON__ENSEMBL:ENSBTAP00000024462;CON__ENSEMBL:ENSBTAP00000024466	5;4	5;4	5;4			;	2	5	5	5	5	5	5	5	5	4	5	5	5	5	5	5	5	4	5	4	5	5	5	5	5	5	4	5	5	5	5	5	5	5	4	5	4	5	5	5	5	5
P84245;Q6LED0	P84245;Q6LED0	5;4	5;4	5;4	Histone H3.3;Histone H3.1	H3f3b	sp|P84245|H33_RAT Histone H3.3 OS=Rattus norvegicus OX=10116 GN=H3-3b PE=1 SV=2;sp|Q6LED0|H31_RAT Histone H3.1 OS=Rattus norvegicus OX=10116 PE=1 SV=3	2	5	5	5	4	4	4	4	3	5	5	4	5	4	4	3	5	4	4	5	4	4	4	4	4	3	5	5	4	5	4	4	3	5	4	4	5	4	4	4	4	4
O70436;O54835	O70436	5;2	5;2	2;0	Mothers against decapentaplegic homolog 2	Smad2	sp|O70436|SMAD2_RAT Mothers against decapentaplegic homolog 2 OS=Rattus norvegicus OX=10116 GN=Smad2 PE=1 SV=1	2	5	5	2	3	3	2	3	2	3	4	2	3	3	3	2	4	2	3	4	4	3	3	2	3	2	3	4	2	3	3	3	2	4	2	3	4	4	0	0	0	0
P11951;P11950	P11951	5;2	5;2	5;2	Cytochrome c oxidase subunit 6C-2	Cox6c2	sp|P11951|CX6C2_RAT Cytochrome c oxidase subunit 6C-2 OS=Rattus norvegicus OX=10116 GN=Cox6c2 PE=1 SV=3	2	5	5	5	5	5	4	4	4	4	4	4	5	5	4	4	5	4	5	4	5	5	5	4	4	4	4	4	4	5	5	4	4	5	4	5	4	5	5	5	4	4
P16067;P18910;P51840;P22717;P23897;P51842;P51839	P16067	5;1;1;1;1;1;1	5;1;1;1;1;1;1	5;1;1;1;1;1;1	Atrial natriuretic peptide receptor 2	Npr2	sp|P16067|ANPRB_RAT Atrial natriuretic peptide receptor 2 OS=Rattus norvegicus OX=10116 GN=Npr2 PE=1 SV=1	7	5	5	5	5	4	3	3	3	4	5	3	3	4	3	3	5	4	4	2	4	5	4	3	3	3	4	5	3	3	4	3	3	5	4	4	2	4	5	4	3	3
P25809;P09605	P25809	5;1	5;1	5;1	Creatine kinase U-type, mitochondrial	Ckmt1	sp|P25809|KCRU_RAT Creatine kinase U-type, mitochondrial OS=Rattus norvegicus OX=10116 GN=Ckmt1 PE=1 SV=1	2	5	5	5	5	1	1	4	2	3	5	2	4	4	1	4	4	4	3	2	1	5	1	1	4	2	3	5	2	4	4	1	4	4	4	3	2	1	5	1	1	4
P26817;P26819	P26817	5;1	5;1	5;1	Beta-adrenergic receptor kinase 1	Adrbk1	sp|P26817|ARBK1_RAT Beta-adrenergic receptor kinase 1 OS=Rattus norvegicus OX=10116 GN=Grk2 PE=1 SV=1	2	5	5	5	3	4	3	3	3	3	3	5	3	4	3	4	4	3	3	4	4	3	4	3	3	3	3	3	5	3	4	3	4	4	3	3	4	4	3	4	3	3
P51870;P51869	P51870	5;1	5;1	3;0	Cytochrome P450 4F5	Cyp4f5	sp|P51870|CP4F5_RAT Cytochrome P450 4F5 OS=Rattus norvegicus OX=10116 GN=Cyp4f5 PE=2 SV=1	2	5	5	3	5	4	5	5	5	5	4	5	4	5	5	5	5	3	5	4	4	5	4	5	5	5	5	4	5	4	5	5	5	5	3	5	4	4	3	2	3	3
P70550;P35289	P70550	5;1	2;0	2;0	Ras-related protein Rab-8B	Rab8b	sp|P70550|RAB8B_RAT Ras-related protein Rab-8B OS=Rattus norvegicus OX=10116 GN=Rab8b PE=1 SV=1	2	5	2	2	5	3	3	5	4	5	5	3	5	5	3	3	5	4	5	3	4	2	1	1	2	2	2	2	1	2	2	2	1	2	2	2	1	2	2	1	1	2
P31000;P48675;P21807;P16884;P12839;P19527	P31000	46;6;4;1;1;1	46;6;4;1;1;1	41;2;2;0;0;0	Vimentin	Vim	sp|P31000|VIME_RAT Vimentin OS=Rattus norvegicus OX=10116 GN=Vim PE=1 SV=2	6	46	46	41	40	40	40	43	38	43	43	38	42	43	42	38	45	41	40	40	41	40	40	40	43	38	43	43	38	42	43	42	38	45	41	40	40	41	36	36	37	39
Q2PQA9;P56536	Q2PQA9	42;4	42;4	37;2	Kinesin-1 heavy chain	Kif5b	sp|Q2PQA9|KINH_RAT Kinesin-1 heavy chain OS=Rattus norvegicus OX=10116 GN=Kif5b PE=1 SV=1	2	42	42	37	39	36	37	37	36	38	41	36	39	38	34	36	39	35	32	34	35	39	36	37	37	36	38	41	36	39	38	34	36	39	35	32	34	35	35	33	33	35
P11507;Q64578;P18596	P11507	40;13;5	40;13;5	40;13;5	Sarcoplasmic/endoplasmic reticulum calcium ATPase 2	Atp2a2	sp|P11507|AT2A2_RAT Sarcoplasmic/endoplasmic reticulum calcium ATPase 2 OS=Rattus norvegicus OX=10116 GN=Atp2a2 PE=1 SV=1	3	40	40	40	37	35	34	38	36	36	35	34	37	36	35	35	36	35	37	35	36	37	35	34	38	36	36	35	34	37	36	35	35	36	35	37	35	36	37	35	34	38
P0C170;P02262;A9UMV8;Q4FZT6;P0C169;Q00728;Q64598	P0C170;P02262;A9UMV8;Q4FZT6;P0C169;Q00728;Q64598	4;4;4;4;4;3;3	1;1;1;1;1;0;0	1;1;1;1;1;0;0	Histone H2A type 1-E;Histone H2A type 1;Histone H2A.J;Histone H2A type 3;Histone H2A type 1-C;Histone H2A type 4;Histone H2A type 1-F	H2afj	sp|P0C170|H2A1E_RAT Histone H2A type 1-E OS=Rattus norvegicus OX=10116 PE=1 SV=2;sp|P02262|H2A1_RAT Histone H2A type 1 OS=Rattus norvegicus OX=10116 PE=1 SV=2;sp|A9UMV8|H2AJ_RAT Histone H2A.J OS=Rattus norvegicus OX=10116 GN=H2aj PE=2 SV=1;sp|Q4FZT6|H2A3_R	7	4	1	1	4	3	3	3	3	3	3	3	3	4	3	4	4	3	3	4	4	1	0	0	0	0	0	0	0	0	1	0	1	1	0	0	1	1	1	0	0	0
P09759;P54758	P09759;P54758	4;2	4;2	2;0	Ephrin type-B receptor 1;Ephrin type-A receptor 6	Ephb1;Epha6	sp|P09759|EPHB1_RAT Ephrin type-B receptor 1 OS=Rattus norvegicus OX=10116 GN=Ephb1 PE=1 SV=2;sp|P54758|EPHA6_RAT Ephrin type-A receptor 6 OS=Rattus norvegicus OX=10116 GN=Epha6 PE=2 SV=2	2	4	4	2	4	3	3	4	3	4	3	3	4	4	2	4	3	3	4	4	3	4	3	3	4	3	4	3	3	4	4	2	4	3	3	4	4	3	2	1	1	2
P84076;Q5PQN0	P84076;Q5PQN0	4;2	1;1	1;1	Neuron-specific calcium-binding protein hippocalcin;Neurocalcin-delta	Hpca;Ncald	sp|P84076|HPCA_RAT Neuron-specific calcium-binding protein hippocalcin OS=Rattus norvegicus OX=10116 GN=Hpca PE=1 SV=2;sp|Q5PQN0|NCALD_RAT Neurocalcin-delta OS=Rattus norvegicus OX=10116 GN=Ncald PE=1 SV=3	2	4	1	1	4	3	4	3	4	4	3	4	4	4	3	3	4	4	3	3	4	1	1	1	1	1	1	1	1	1	1	1	1	1	1	1	1	1	1	1	1	1
Q63942;P62824	Q63942;P62824	4;2	3;1	2;1	GTP-binding protein Rab-3D;Ras-related protein Rab-3C	Rab3d;Rab3c	sp|Q63942|RAB3D_RAT GTP-binding protein Rab-3D OS=Rattus norvegicus OX=10116 GN=Rab3d PE=1 SV=2;sp|P62824|RAB3C_RAT Ras-related protein Rab-3C OS=Rattus norvegicus OX=10116 GN=Rab3c PE=1 SV=1	2	4	3	2	3	3	4	4	4	4	4	4	4	4	2	3	2	4	3	4	4	2	2	3	3	3	3	3	3	3	3	2	2	1	3	2	3	3	1	2	2	2
CON__P02070;CON__Q3SX09	CON__P02070	4;1	4;1	4;1				2	4	4	4	1	2	2	1	1	3	1	4	1	0	1	1	2	2	1	3	2	1	2	2	1	1	3	1	4	1	0	1	1	2	2	1	3	2	1	2	2	1
Q00715;Q00729	Q00715	4;1	4;1	4;1	Histone H2B type 1		sp|Q00715|H2B1_RAT Histone H2B type 1 OS=Rattus norvegicus OX=10116 PE=1 SV=2	2	4	4	4	3	3	4	4	4	4	4	3	4	4	3	4	4	4	4	2	3	3	3	4	4	4	4	4	3	4	4	3	4	4	4	4	2	3	3	3	4	4
Q66H68;Q923K9	Q66H68	4;1	4;1	4;1	RNA-binding protein 47	Rbm47	sp|Q66H68|RBM47_RAT RNA-binding protein 47 OS=Rattus norvegicus OX=10116 GN=Rbm47 PE=2 SV=1	2	4	4	4	3	0	0	2	0	0	3	0	0	3	2	0	2	1	2	1	0	3	0	0	2	0	0	3	0	0	3	2	0	2	1	2	1	0	3	0	0	2
P06685;P09626	P06685	38;3	38;3	25;0	Sodium/potassium-transporting ATPase subunit alpha-1	Atp1a1	sp|P06685|AT1A1_RAT Sodium/potassium-transporting ATPase subunit alpha-1 OS=Rattus norvegicus OX=10116 GN=Atp1a1 PE=1 SV=1	2	38	38	25	38	36	35	37	33	35	37	34	35	34	32	34	37	33	36	34	35	38	36	35	37	33	35	37	34	35	34	32	34	37	33	36	34	35	25	24	23	24
P11980;P12928	P11980	36;1	36;1	36;1	Pyruvate kinase PKM	Pkm	sp|P11980|KPYM_RAT Pyruvate kinase PKM OS=Rattus norvegicus OX=10116 GN=Pkm PE=1 SV=3	2	36	36	36	33	31	34	35	33	34	36	33	34	33	35	33	35	32	34	30	33	33	31	34	35	33	34	36	33	34	33	35	33	35	32	34	30	33	33	31	34	35
Q9JI66;Q6RI88	Q9JI66	31;1	31;1	30;1	Electrogenic sodium bicarbonate cotransporter 1	Slc4a4	sp|Q9JI66|S4A4_RAT Electrogenic sodium bicarbonate cotransporter 1 OS=Rattus norvegicus OX=10116 GN=Slc4a4 PE=1 SV=1	2	31	31	30	27	23	24	29	22	25	28	23	26	26	22	27	30	23	25	22	23	27	23	24	29	22	25	28	23	26	26	22	27	30	23	25	22	23	26	23	23	28
Q62826;Q9WV78	Q62826	30;1	30;1	30;1	Heterogeneous nuclear ribonucleoprotein M	Hnrnpm	sp|Q62826|HNRPM_RAT Heterogeneous nuclear ribonucleoprotein M OS=Rattus norvegicus OX=10116 GN=Hnrnpm PE=1 SV=4	2	30	30	30	25	23	24	25	23	21	28	21	22	23	21	22	28	21	26	22	20	25	23	24	25	23	21	28	21	22	23	21	22	28	21	26	22	20	25	23	24	25
Q62763;Q62762;Q62761	Q62763;Q62762;Q62761	3;3;2	3;3;2	3;3;2	Casein kinase I isoform gamma-3;Casein kinase I isoform gamma-2;Casein kinase I isoform gamma-1	Csnk1g3;Csnk1g2;Csnk1g1	sp|Q62763|KC1G3_RAT Casein kinase I isoform gamma-3 OS=Rattus norvegicus OX=10116 GN=Csnk1g3 PE=1 SV=1;sp|Q62762|KC1G2_RAT Casein kinase I isoform gamma-2 OS=Rattus norvegicus OX=10116 GN=Csnk1g2 PE=2 SV=2;sp|Q62761|KC1G1_RAT Casein kinase I isoform gamma-	3	3	3	3	2	2	2	1	2	1	2	1	1	2	1	3	2	2	2	3	0	2	2	2	1	2	1	2	1	1	2	1	3	2	2	2	3	0	2	2	2	1
P61078;P62839;P70711;D3ZDK2	P61078;P62839	3;3;1;1	3;3;1;1	3;3;1;1	Ubiquitin-conjugating enzyme E2 D3;Ubiquitin-conjugating enzyme E2 D2	Ube2d3;Ube2d2	sp|P61078|UB2D3_RAT Ubiquitin-conjugating enzyme E2 D3 OS=Rattus norvegicus OX=10116 GN=Ube2d3 PE=2 SV=1;sp|P62839|UB2D2_RAT Ubiquitin-conjugating enzyme E2 D2 OS=Rattus norvegicus OX=10116 GN=Ube2d2 PE=1 SV=1	4	3	3	3	3	3	3	2	2	3	2	1	2	3	2	1	3	2	1	2	3	3	3	3	2	2	3	2	1	2	3	2	1	3	2	1	2	3	3	3	3	2
P60517;Q0VGK0;P60522	P60517;Q0VGK0	3;2;1	3;2;1	3;2;1	Gamma-aminobutyric acid receptor-associated protein;Gamma-aminobutyric acid receptor-associated protein-like 1	Gabarap;Gabarapl1	sp|P60517|GBRAP_RAT Gamma-aminobutyric acid receptor-associated protein OS=Rattus norvegicus OX=10116 GN=Gabarap PE=1 SV=1;sp|Q0VGK0|GBRL1_RAT Gamma-aminobutyric acid receptor-associated protein-like 1 OS=Rattus norvegicus OX=10116 GN=Gabarapl1 PE=1 SV=1	3	3	3	3	2	2	3	2	2	3	2	1	3	2	2	3	3	2	2	2	2	2	2	3	2	2	3	2	1	3	2	2	3	3	2	2	2	2	2	2	3	2
P62898;CON__P62894;P10715	P62898;CON__P62894	3;2;1	3;2;1	3;2;1	Cytochrome c, somatic	Cycs	sp|P62898|CYC_RAT Cytochrome c, somatic OS=Rattus norvegicus OX=10116 GN=Cycs PE=1 SV=2;	3	3	3	3	3	3	2	3	2	3	3	3	3	3	3	2	3	3	3	3	3	3	3	2	3	2	3	3	3	3	3	3	2	3	3	3	3	3	3	3	2	3
P16409;P02600	P16409;P02600	3;2	2;2	2;2	Myosin light chain 3;Myosin light chain 1/3, skeletal muscle isoform	Myl3;Myl1	sp|P16409|MYL3_RAT Myosin light chain 3 OS=Rattus norvegicus OX=10116 GN=Myl3 PE=1 SV=2;sp|P02600|MYL1_RAT Myosin light chain 1/3, skeletal muscle isoform OS=Rattus norvegicus OX=10116 GN=Myl1 PE=1 SV=2	2	3	2	2	3	3	3	3	3	3	2	3	2	3	3	2	2	2	2	3	2	2	2	2	2	2	2	1	2	1	2	2	1	1	1	1	2	1	2	2	2	2
P61515;D4AAZ6	P61515;D4AAZ6	3;2	3;2	3;2	Putative 60S ribosomal protein L37a;60S ribosomal protein L37a	Rpl37a-ps1;Rpl37a	sp|P61515|RL37P_RAT Putative 60S ribosomal protein L37a OS=Rattus norvegicus OX=10116 GN=Rpl37a-ps1 PE=5 SV=2;sp|D4AAZ6|RL37A_RAT 60S ribosomal protein L37a OS=Rattus norvegicus OX=10116 GN=Rpl37a PE=1 SV=1	2	3	3	3	2	2	2	3	3	3	3	2	3	3	2	2	3	2	3	2	2	2	2	2	3	3	3	3	2	3	3	2	2	3	2	3	2	2	2	2	2	3
Q6P9X4;Q78EG7	Q6P9X4;Q78EG7	3;2	3;2	3;2	Protein tyrosine phosphatase type IVA 2;Protein tyrosine phosphatase type IVA 1	Ptp4a2;Ptp4a1	sp|Q6P9X4|TP4A2_RAT Protein tyrosine phosphatase type IVA 2 OS=Rattus norvegicus OX=10116 GN=Ptp4a2 PE=2 SV=1;sp|Q78EG7|TP4A1_RAT Protein tyrosine phosphatase type IVA 1 OS=Rattus norvegicus OX=10116 GN=Ptp4a1 PE=1 SV=1	2	3	3	3	3	3	3	3	3	3	2	2	2	3	2	3	3	2	3	3	3	3	3	3	3	3	3	2	2	2	3	2	3	3	2	3	3	3	3	3	3	3
Q78PB6;Q9ES39	Q78PB6;Q9ES39	3;2	3;2	3;2	Nuclear distribution protein nudE-like 1;Nuclear distribution protein nudE homolog 1	Ndel1;Nde1	sp|Q78PB6|NDEL1_RAT Nuclear distribution protein nudE-like 1 OS=Rattus norvegicus OX=10116 GN=Ndel1 PE=1 SV=1;sp|Q9ES39|NDE1_RAT Nuclear distribution protein nudE homolog 1 OS=Rattus norvegicus OX=10116 GN=Nde1 PE=1 SV=1	2	3	3	3	1	2	1	1	2	2	1	2	1	1	1	1	2	1	2	2	1	1	2	1	1	2	2	1	2	1	1	1	1	2	1	2	2	1	1	2	1	1
Q9R0I8;O88377	Q9R0I8;O88377	3;2	3;2	3;2	Phosphatidylinositol 5-phosphate 4-kinase type-2 alpha;Phosphatidylinositol 5-phosphate 4-kinase type-2 beta	Pip4k2a;Pip4k2b	sp|Q9R0I8|PI42A_RAT Phosphatidylinositol 5-phosphate 4-kinase type-2 alpha OS=Rattus norvegicus OX=10116 GN=Pip4k2a PE=1 SV=1;sp|O88377|PI42B_RAT Phosphatidylinositol 5-phosphate 4-kinase type-2 beta OS=Rattus norvegicus OX=10116 GN=Pip4k2b PE=1 SV=1	2	3	3	3	2	3	1	2	3	2	1	3	2	2	2	2	3	0	1	1	2	2	3	1	2	3	2	1	3	2	2	2	2	3	0	1	1	2	2	3	1	2
P07171;P47728	P07171	3;1	3;1	3;1	Calbindin	Calb1	sp|P07171|CALB1_RAT Calbindin OS=Rattus norvegicus OX=10116 GN=Calb1 PE=1 SV=2	2	3	3	3	3	1	1	2	2	3	3	2	3	3	1	2	3	2	2	1	1	3	1	1	2	2	3	3	2	3	3	1	2	3	2	2	1	1	3	1	1	2
P50297;P50298	P50297	3;1	3;1	3;1	Arylamine N-acetyltransferase 1	Nat1	sp|P50297|ARY1_RAT Arylamine N-acetyltransferase 1 OS=Rattus norvegicus OX=10116 GN=Nat1 PE=2 SV=1	2	3	3	3	3	3	3	3	3	3	3	3	3	3	2	3	3	3	3	1	3	3	3	3	3	3	3	3	3	3	3	2	3	3	3	3	1	3	3	3	3	3
Q62833;P97711	Q62833	3;1	3;1	3;1	G protein-coupled receptor kinase 5	Grk5	sp|Q62833|GRK5_RAT G protein-coupled receptor kinase 5 OS=Rattus norvegicus OX=10116 GN=Grk5 PE=2 SV=1	2	3	3	3	3	3	3	2	3	2	3	3	3	2	3	3	3	0	2	2	3	3	3	3	2	3	2	3	3	3	2	3	3	3	0	2	2	3	3	3	3	2
Q9JIT3;Q07141	Q9JIT3	3;1	3;1	3;1	Transducin-like enhancer protein 3	Tle3	sp|Q9JIT3|TLE3_RAT Transducin-like enhancer protein 3 OS=Rattus norvegicus OX=10116 GN=Tle3 PE=1 SV=1	2	3	3	3	1	2	1	3	1	1	3	2	2	2	2	1	2	1	3	1	1	1	2	1	3	1	1	3	2	2	2	2	1	2	1	3	1	1	1	2	1	3
REV__Q8R491;REV__Q641Z6	REV__Q8R491	3;1	3;1	3;1			sp|Q8R491|EHD3_RAT EH domain-containing protein 3 OS=Rattus norvegicus OX=10116 GN=Ehd3 PE=1 SV=2	2	3	3	3	2	3	2	2	3	2	3	3	2	2	3	3	2	2	2	3	2	2	3	2	2	3	2	3	3	2	2	3	3	2	2	2	3	2	2	3	2	2
P50123;Q641X1	P50123	29;1	29;1	29;1	Glutamyl aminopeptidase	Enpep	sp|P50123|AMPE_RAT Glutamyl aminopeptidase OS=Rattus norvegicus OX=10116 GN=Enpep PE=1 SV=2	2	29	29	29	28	20	21	26	16	22	28	19	26	27	19	20	27	25	25	16	21	28	20	21	26	16	22	28	19	26	27	19	20	27	25	25	16	21	28	20	21	26
Q62696;Q63622	Q62696	27;5	27;5	22;1	Disks large homolog 1	Dlg1	sp|Q62696|DLG1_RAT Disks large homolog 1 OS=Rattus norvegicus OX=10116 GN=Dlg1 PE=1 SV=1	2	27	27	22	25	20	21	24	23	24	25	20	25	23	19	23	25	23	26	22	22	25	20	21	24	23	24	25	20	25	23	19	23	25	23	26	22	22	20	16	17	19
P68370;Q68FR8	P68370;Q68FR8	27;19	2;2	1;1	Tubulin alpha-1A chain;Tubulin alpha-3 chain	Tuba1a;Tuba3a	sp|P68370|TBA1A_RAT Tubulin alpha-1A chain OS=Rattus norvegicus OX=10116 GN=Tuba1a PE=1 SV=1;sp|Q68FR8|TBA3_RAT Tubulin alpha-3 chain OS=Rattus norvegicus OX=10116 GN=Tuba3a PE=2 SV=1	2	27	2	1	25	25	25	25	25	25	26	24	24	26	24	25	25	23	24	25	26	2	2	2	2	2	2	2	2	2	2	2	2	2	2	2	2	2	1	1	1	1
P06686;P06687;P54708	P06686;P06687	26;13;4	13;1;1	12;0;0	Sodium/potassium-transporting ATPase subunit alpha-2;Sodium/potassium-transporting ATPase subunit alpha-3	Atp1a2;Atp1a3	sp|P06686|AT1A2_RAT Sodium/potassium-transporting ATPase subunit alpha-2 OS=Rattus norvegicus OX=10116 GN=Atp1a2 PE=1 SV=1;sp|P06687|AT1A3_RAT Sodium/potassium-transporting ATPase subunit alpha-3 OS=Rattus norvegicus OX=10116 GN=Atp1a3 PE=1 SV=2	3	26	13	12	26	12	17	25	13	18	24	13	23	23	13	19	25	24	24	13	18	13	0	5	12	1	5	11	1	10	10	1	7	12	12	11	1	5	12	0	5	11
CON__P04264;CON__Q9R0H5;CON__Q7Z794	CON__P04264	26;1;1	26;1;1	15;0;0				3	26	26	15	23	18	18	18	19	21	21	18	21	23	20	19	23	19	21	20	21	23	18	18	18	19	21	21	18	21	23	20	19	23	19	21	20	21	13	11	11	10
Q63270;Q62751	Q63270	26;1	26;1	26;1	Cytoplasmic aconitate hydratase	Aco1	sp|Q63270|ACOC_RAT Cytoplasmic aconitate hydratase OS=Rattus norvegicus OX=10116 GN=Aco1 PE=1 SV=1	2	26	26	26	23	17	18	23	19	18	24	17	24	23	19	18	25	20	23	15	18	23	17	18	23	19	18	24	17	24	23	19	18	25	20	23	15	18	23	17	18	23
P11505;P11506	P11505	25;6	25;6	16;1	Plasma membrane calcium-transporting ATPase 1	Atp2b1	sp|P11505|AT2B1_RAT Plasma membrane calcium-transporting ATPase 1 OS=Rattus norvegicus OX=10116 GN=Atp2b1 PE=1 SV=3	2	25	25	16	23	17	21	24	16	20	21	21	22	24	16	19	23	22	21	16	18	23	17	21	24	16	20	21	21	22	24	16	19	23	22	21	16	18	15	11	14	15
P11884;Q63639;P51647	P11884	25;2;1	25;2;1	24;1;0	Aldehyde dehydrogenase, mitochondrial	Aldh2	sp|P11884|ALDH2_RAT Aldehyde dehydrogenase, mitochondrial OS=Rattus norvegicus OX=10116 GN=Aldh2 PE=1 SV=1	3	25	25	24	23	19	21	22	20	22	24	21	23	24	21	22	23	20	21	21	22	23	19	21	22	20	22	24	21	23	24	21	22	23	20	21	21	22	22	18	20	21
P13635;CON__ENSEMBL:ENSBTAP00000031900	P13635	25;2	25;2	25;2	Ceruloplasmin	Cp	sp|P13635|CERU_RAT Ceruloplasmin OS=Rattus norvegicus OX=10116 GN=Cp PE=1 SV=3	2	25	25	25	21	16	19	23	16	19	22	19	22	24	20	16	23	17	22	14	18	21	16	19	23	16	19	22	19	22	24	20	16	23	17	22	14	18	21	16	19	23
CON__P13645;Q6IFW6;CON__P02535-1;CON__Q7Z3Y8;CON__Q2M2I5	CON__P13645	25;11;7;2;2	25;11;7;2;2	19;6;3;0;0				5	25	25	19	23	18	17	16	19	18	16	15	18	23	19	16	21	22	20	18	19	23	18	17	16	19	18	16	15	18	23	19	16	21	22	20	18	19	17	12	12	11
P82808;Q4KMC4	P82808	24;8	24;8	24;8	Glutamine--fructose-6-phosphate aminotransferase [isomerizing] 1	Gfpt1	sp|P82808|GFPT1_RAT Glutamine--fructose-6-phosphate aminotransferase [isomerizing] 1 OS=Rattus norvegicus OX=10116 GN=Gfpt1 PE=1 SV=3	2	24	24	24	20	23	20	17	22	19	19	22	19	19	17	22	19	16	20	22	18	20	23	20	17	22	19	19	22	19	19	17	22	19	16	20	22	18	20	23	20	17
Q6P6V0;CON__Q3ZBD7	Q6P6V0	24;6	24;6	24;6	Glucose-6-phosphate isomerase	Gpi	sp|Q6P6V0|G6PI_RAT Glucose-6-phosphate isomerase OS=Rattus norvegicus OX=10116 GN=Gpi PE=1 SV=1	2	24	24	24	24	22	23	24	23	23	24	20	23	24	18	22	24	21	23	22	21	24	22	23	24	23	23	24	20	23	24	18	22	24	21	23	22	21	24	22	23	24
CON__P02769;CON__P02768-1	CON__P02769	24;4	24;4	24;4				2	24	24	24	18	20	16	17	23	19	20	24	10	14	23	18	20	20	21	16	22	18	20	16	17	23	19	20	24	10	14	23	18	20	20	21	16	22	18	20	16	17
Q9JIL3;Q9JKU6	Q9JIL3	24;3	24;3	24;3	Interleukin enhancer-binding factor 3	Ilf3	sp|Q9JIL3|ILF3_RAT Interleukin enhancer-binding factor 3 OS=Rattus norvegicus OX=10116 GN=Ilf3 PE=1 SV=2	2	24	24	24	23	20	23	21	20	23	23	22	21	23	19	20	20	22	22	19	21	23	20	23	21	20	23	23	22	21	23	19	20	20	22	22	19	21	23	20	23	21
P68035;P68136	P68035;P68136	23;21	10;8	0;0	Actin, alpha cardiac muscle 1;Actin, alpha skeletal muscle	Actc1;Acta1	sp|P68035|ACTC_RAT Actin, alpha cardiac muscle 1 OS=Rattus norvegicus OX=10116 GN=Actc1 PE=2 SV=1;sp|P68136|ACTS_RAT Actin, alpha skeletal muscle OS=Rattus norvegicus OX=10116 GN=Acta1 PE=1 SV=1	2	23	10	0	23	23	23	22	23	21	22	22	22	21	23	21	23	22	21	22	23	10	10	10	9	10	10	10	10	10	9	10	10	10	9	9	10	10	0	0	0	0
Q68FP1;CON__Q3SX14	Q68FP1	23;11	23;11	23;11	Gelsolin	Gsn	sp|Q68FP1|GELS_RAT Gelsolin OS=Rattus norvegicus OX=10116 GN=Gsn PE=1 SV=1	2	23	23	23	22	22	19	23	19	23	22	18	22	22	18	19	23	20	21	20	18	22	22	19	23	19	23	22	18	22	22	18	19	23	20	21	20	18	22	22	19	23
P04642;P19629	P04642	23;1	23;1	22;1	L-lactate dehydrogenase A chain	Ldha	sp|P04642|LDHA_RAT L-lactate dehydrogenase A chain OS=Rattus norvegicus OX=10116 GN=Ldha PE=1 SV=1	2	23	23	22	22	19	21	22	18	21	21	19	22	23	21	22	18	21	20	21	22	22	19	21	22	18	21	21	19	22	23	21	22	18	21	20	21	22	21	18	20	21
Q08163;P52481	Q08163	23;1	23;1	23;1	Adenylyl cyclase-associated protein 1	Cap1	sp|Q08163|CAP1_RAT Adenylyl cyclase-associated protein 1 OS=Rattus norvegicus OX=10116 GN=Cap1 PE=1 SV=3	2	23	23	23	23	23	23	23	22	23	23	23	23	23	21	23	21	20	22	21	23	23	23	23	23	22	23	23	23	23	23	21	23	21	20	22	21	23	23	23	23	23
Q63028;Q05764	Q63028	23;1	23;1	23;1	Alpha-adducin	Add1	sp|Q63028|ADDA_RAT Alpha-adducin OS=Rattus norvegicus OX=10116 GN=Add1 PE=1 SV=2	2	23	23	23	20	14	17	21	15	17	20	16	20	21	15	18	20	17	20	16	17	20	14	17	21	15	17	20	16	20	21	15	18	20	17	20	16	17	20	14	17	21
CON__P35908;Q6IG02	CON__P35908	20;3	18;3	1;0				2	20	18	1	18	8	13	11	10	10	11	10	14	19	10	14	15	12	17	15	12	16	7	12	10	9	8	10	9	12	17	9	13	13	11	15	13	10	1	0	1	0
P04797;Q9ESV6	P04797	20;3	20;3	20;3	Glyceraldehyde-3-phosphate dehydrogenase	Gapdh	sp|P04797|G3P_RAT Glyceraldehyde-3-phosphate dehydrogenase OS=Rattus norvegicus OX=10116 GN=Gapdh PE=1 SV=3	2	20	20	20	19	20	20	18	20	19	20	20	18	20	20	20	20	18	19	20	19	19	20	20	18	20	19	20	20	18	20	20	20	20	18	19	20	19	19	20	20	18
CON__Q61726;CON__O43790;CON__Q6NT21;CON__P78385;CON__Q14533;CON__P78386	CON__Q61726;CON__O43790;CON__Q6NT21;CON__P78385;CON__Q14533;CON__P78386	2;2;2;2;2;2	1;1;1;1;1;1	1;1;1;1;1;1			;;;;;	6	2	1	1	1	1	1	1	1	1	1	1	2	1	1	1	2	1	1	1	1	1	1	1	1	1	1	1	1	1	1	1	1	1	1	1	1	1	1	1	1	1
CON__Q3MHN5;CON__ENSEMBL:ENSBTAP00000018229	CON__Q3MHN5;CON__ENSEMBL:ENSBTAP00000018229	2;2	2;2	2;2			;	2	2	2	2	0	1	0	1	0	0	0	2	0	0	1	0	1	1	2	0	1	0	1	0	1	0	0	0	2	0	0	1	0	1	1	2	0	1	0	1	0	1
Q6IG03;CON__Q6NXH9	Q6IG03;CON__Q6NXH9	2;2	1;1	1;1	Keratin, type II cytoskeletal 73	Krt73	sp|Q6IG03|K2C73_RAT Keratin, type II cytoskeletal 73 OS=Rattus norvegicus OX=10116 GN=Krt73 PE=1 SV=1;	2	2	1	1	1	2	2	2	2	2	2	2	2	2	2	2	2	2	2	2	2	0	1	1	1	1	1	1	1	1	1	1	1	1	1	1	1	1	0	1	1	1
Q7TP54;P02793	Q7TP54;P02793	2;2	2;2	2;2	Protein FAM65B;Ferritin light chain 1	Fam65b;Ftl1	sp|Q7TP54|RIPR2_RAT Rho family-interacting cell polarization regulator 2 OS=Rattus norvegicus OX=10116 GN=Ripor2 PE=1 SV=1;sp|P02793|FRIL1_RAT Ferritin light chain 1 OS=Rattus norvegicus OX=10116 GN=Ftl1 PE=1 SV=3	2	2	2	2	2	2	2	2	1	2	1	1	1	2	2	2	2	2	2	2	2	2	2	2	2	1	2	1	1	1	2	2	2	2	2	2	2	2	2	2	2	2
P63014;Q63087;O35750;Q62798;Q62782;Q9JLT7;P97830;A6YP92	P63014;Q63087;O35750;Q62798;Q62782;Q9JLT7;P97830;A6YP92	2;1;1;1;1;1;1;1	2;1;1;1;1;1;1;1	2;1;1;1;1;1;1;1	Paired mesoderm homeobox protein 1;ALX homeobox protein 1;Short stature homeobox protein 2;Dorsal root ganglia homeobox protein;Paired mesoderm homeobox protein 2A;Retinal homeobox protein Rx;Homeobox protein unc-4 homolog;Homeobox protein ARX	Prrx1;Alx1;Shox2;Drgx;Phox2a;Rax;Uncx;Arx	sp|P63014|PRRX1_RAT Paired mesoderm homeobox protein 1 OS=Rattus norvegicus OX=10116 GN=Prrx1 PE=1 SV=1;sp|Q63087|ALX1_RAT ALX homeobox protein 1 OS=Rattus norvegicus OX=10116 GN=Alx1 PE=1 SV=1;sp|O35750|SHOX2_RAT Short stature homeobox protein 2 (Fragment	8	2	2	2	2	2	2	2	2	2	2	2	2	2	2	2	2	2	2	2	2	2	2	2	2	2	2	2	2	2	2	2	2	2	2	2	2	2	2	2	2	2
P00697;Q05820	P00697;Q05820	2;1	2;1	2;1	Lysozyme C-1;Putative lysozyme C-2	Lyz1;Lyz2	sp|P00697|LYSC1_RAT Lysozyme C-1 OS=Rattus norvegicus OX=10116 GN=Lyz1 PE=1 SV=2;sp|Q05820|LYSC2_RAT Putative lysozyme C-2 OS=Rattus norvegicus OX=10116 GN=Lyz2 PE=5 SV=1	2	2	2	2	2	2	2	2	1	1	2	1	2	2	1	2	2	2	2	1	2	2	2	2	2	1	1	2	1	2	2	1	2	2	2	2	1	2	2	2	2	2
P61959;Q5XIF4	P61959;Q5XIF4	2;1	2;1	2;1	Small ubiquitin-related modifier 2;Small ubiquitin-related modifier 3	Sumo2;Sumo3	sp|P61959|SUMO2_RAT Small ubiquitin-related modifier 2 OS=Rattus norvegicus OX=10116 GN=Sumo2 PE=1 SV=1;sp|Q5XIF4|SUMO3_RAT Small ubiquitin-related modifier 3 OS=Rattus norvegicus OX=10116 GN=Sumo3 PE=3 SV=1	2	2	2	2	1	1	1	2	1	2	2	1	2	2	1	1	2	1	1	1	2	1	1	1	2	1	2	2	1	2	2	1	1	2	1	1	1	2	1	1	1	2
P63035;P97694	P63035;P97694	2;1	2;1	1;0	Cytohesin-2;Cytohesin-1	Cyth2;Cyth1	sp|P63035|CYH2_RAT Cytohesin-2 OS=Rattus norvegicus OX=10116 GN=Cyth2 PE=1 SV=1;sp|P97694|CYH1_RAT Cytohesin-1 OS=Rattus norvegicus OX=10116 GN=Cyth1 PE=1 SV=1	2	2	2	1	1	1	1	1	1	1	1	1	1	1	2	1	1	1	1	2	1	1	1	1	1	1	1	1	1	1	1	2	1	1	1	1	2	1	0	0	0	0
Q05343;Q5BJR8	Q05343;Q5BJR8	2;1	2;1	1;0	Retinoic acid receptor RXR-alpha;Retinoic acid receptor RXR-gamma	Rxra;Rxrg	sp|Q05343|RXRA_RAT Retinoic acid receptor RXR-alpha OS=Rattus norvegicus OX=10116 GN=Rxra PE=1 SV=1;sp|Q5BJR8|RXRG_RAT Retinoic acid receptor RXR-gamma OS=Rattus norvegicus OX=10116 GN=Rxrg PE=1 SV=1	2	2	2	1	1	1	1	1	2	2	2	2	2	1	1	2	1	1	1	1	2	1	1	1	1	2	2	2	2	2	1	1	2	1	1	1	1	2	0	0	0	0
REV__Q29RW1;REV__P12847	REV__Q29RW1;REV__P12847	2;1	2;1	2;1			sp|Q29RW1|MYH4_RAT Myosin-4 OS=Rattus norvegicus OX=10116 GN=Myh4 PE=1 SV=1;sp|P12847|MYH3_RAT Myosin-3 OS=Rattus norvegicus OX=10116 GN=Myh3 PE=3 SV=1	2	2	2	2	1	1	1	1	1	1	1	1	1	1	2	1	1	1	1	2	1	1	1	1	1	1	1	1	1	1	1	2	1	1	1	1	2	1	1	1	1	1
Q64303;Q62829	Q64303	19;6	19;6	17;5	Serine/threonine-protein kinase PAK 2;PAK-2p27;PAK-2p34	Pak2	sp|Q64303|PAK2_RAT Serine/threonine-protein kinase PAK 2 OS=Rattus norvegicus OX=10116 GN=Pak2 PE=1 SV=1	2	19	19	17	18	18	16	18	15	15	17	17	16	18	15	16	17	14	14	17	17	18	18	16	18	15	15	17	17	16	18	15	16	17	14	14	17	17	17	16	15	16
P0DMW1;P0DMW0	P0DMW1;P0DMW0	18;18	15;15	10;10	Heat shock 70 kDa protein 1B;Heat shock 70 kDa protein 1A	Hspa1a	sp|P0DMW1|HS71B_RAT Heat shock 70 kDa protein 1B OS=Rattus norvegicus OX=10116 GN=Hspa1b PE=2 SV=1;sp|P0DMW0|HS71A_RAT Heat shock 70 kDa protein 1A OS=Rattus norvegicus OX=10116 GN=Hspa1a PE=2 SV=1	2	18	15	10	17	18	18	14	18	17	14	18	18	12	15	18	16	9	11	17	16	14	15	15	11	15	14	11	15	15	9	12	15	13	6	8	14	13	9	10	10	7
P21708;P27704;Q63454	P21708	18;1;1	14;0;0	14;0;0	Mitogen-activated protein kinase 3	Mapk3	sp|P21708|MK03_RAT Mitogen-activated protein kinase 3 OS=Rattus norvegicus OX=10116 GN=Mapk3 PE=1 SV=5	3	18	14	14	14	11	13	14	13	13	13	15	16	15	11	13	14	13	11	11	14	10	7	9	10	9	9	9	11	12	11	8	9	10	9	7	8	10	10	7	9	10
P07335;P00564	P07335	18;1	18;1	18;1	Creatine kinase B-type	Ckb	sp|P07335|KCRB_RAT Creatine kinase B-type OS=Rattus norvegicus OX=10116 GN=Ckb PE=1 SV=2	2	18	18	18	18	17	18	18	16	15	17	17	18	17	17	18	18	16	17	16	17	18	17	18	18	16	15	17	17	18	17	17	18	18	16	17	16	17	18	17	18	18
CON__Q3SX28;P58775	CON__Q3SX28;P58775	17;16	8;7	8;7	Tropomyosin beta chain	Tpm2	;sp|P58775|TPM2_RAT Tropomyosin beta chain OS=Rattus norvegicus OX=10116 GN=Tpm2 PE=1 SV=1	2	17	8	8	13	13	16	12	14	14	16	16	16	15	14	16	13	12	13	14	16	4	5	7	4	5	6	7	7	7	6	5	7	4	4	4	5	7	4	5	7	4
Q80ZA5;Q6RVG2	Q80ZA5	16;5	15;4	14;3	Sodium-driven chloride bicarbonate exchanger	Slc4a10	sp|Q80ZA5|S4A10_RAT Sodium-driven chloride bicarbonate exchanger OS=Rattus norvegicus OX=10116 GN=Slc4a10 PE=1 SV=1	2	16	15	14	13	1	6	13	1	4	14	2	11	14	1	4	15	12	14	0	5	12	1	5	12	0	3	13	1	10	13	0	3	14	11	13	0	4	11	0	4	11
Q811U3;Q8K3M6	Q811U3	16;5	16;5	16;5	ELKS/Rab6-interacting/CAST family member 1	Erc1	sp|Q811U3|RB6I2_RAT ELKS/Rab6-interacting/CAST family member 1 OS=Rattus norvegicus OX=10116 GN=Erc1 PE=1 SV=1	2	16	16	16	10	11	9	12	12	12	13	10	12	13	12	10	11	10	12	10	10	10	11	9	12	12	12	13	10	12	13	12	10	11	10	12	10	10	10	11	9	12
Q9WVE9;CON__ENSEMBL:ENSBTAP00000001528	Q9WVE9	16;5	16;5	16;5	Intersectin-1	Itsn1	sp|Q9WVE9|ITSN1_RAT Intersectin-1 OS=Rattus norvegicus OX=10116 GN=Itsn1 PE=1 SV=2	2	16	16	16	15	13	11	14	14	13	14	15	12	15	11	12	15	15	14	12	12	15	13	11	14	14	13	14	15	12	15	11	12	15	15	14	12	12	15	13	11	14
P15791;P11275	P15791	16;4	16;4	10;0	Calcium/calmodulin-dependent protein kinase type II subunit delta	Camk2d	sp|P15791|KCC2D_RAT Calcium/calmodulin-dependent protein kinase type II subunit delta OS=Rattus norvegicus OX=10116 GN=Camk2d PE=1 SV=1	2	16	16	10	16	14	15	16	16	16	16	15	15	16	14	12	15	15	15	11	13	16	14	15	16	16	16	16	15	15	16	14	12	15	15	15	11	13	10	8	9	10
P09456;P81377	P09456	16;3	16;3	16;3	cAMP-dependent protein kinase type I-alpha regulatory subunit;cAMP-dependent protein kinase type I-alpha regulatory subunit, N-terminally processed	Prkar1a	sp|P09456|KAP0_RAT cAMP-dependent protein kinase type I-alpha regulatory subunit OS=Rattus norvegicus OX=10116 GN=Prkar1a PE=1 SV=2	2	16	16	16	15	15	15	14	15	16	16	14	16	15	13	14	14	12	15	14	15	15	15	15	14	15	16	16	14	16	15	13	14	14	12	15	14	15	15	15	15	14
P23457;Q6AYQ2	P23457	16;2	16;2	14;0	3-alpha-hydroxysteroid dehydrogenase	Akr1c9	sp|P23457|DIDH_RAT 3-alpha-hydroxysteroid dehydrogenase OS=Rattus norvegicus OX=10116 GN=Akr1c9 PE=1 SV=1	2	16	16	14	16	9	12	15	7	11	16	7	14	16	8	12	16	13	16	8	10	16	9	12	15	7	11	16	7	14	16	8	12	16	13	16	8	10	14	8	10	13
P25113;P16290	P25113	16;2	16;2	16;2	Phosphoglycerate mutase 1	Pgam1	sp|P25113|PGAM1_RAT Phosphoglycerate mutase 1 OS=Rattus norvegicus OX=10116 GN=Pgam1 PE=1 SV=4	2	16	16	16	15	15	15	16	15	15	16	15	15	16	14	16	14	16	16	15	16	15	15	15	16	15	15	16	15	15	16	14	16	14	16	16	15	16	15	15	15	16
P21775;P07871	P21775;P07871	16;15	16;15	16;15	3-ketoacyl-CoA thiolase A, peroxisomal;3-ketoacyl-CoA thiolase B, peroxisomal	Acaa1a;Acaa1b	sp|P21775|THIKA_RAT 3-ketoacyl-CoA thiolase A, peroxisomal OS=Rattus norvegicus OX=10116 GN=Acaa1a PE=1 SV=2;sp|P07871|THIKB_RAT 3-ketoacyl-CoA thiolase B, peroxisomal OS=Rattus norvegicus OX=10116 GN=Acaa1b PE=1 SV=2	2	16	16	16	15	14	15	15	13	14	16	14	14	16	13	16	16	16	15	15	16	15	14	15	15	13	14	16	14	14	16	13	16	16	16	15	15	16	15	14	15	15
P63095;Q63803	P63095;Q63803	16;15	15;14	13;12	Guanine nucleotide-binding protein G(s) subunit alpha isoforms short;Guanine nucleotide-binding protein G(s) subunit alpha isoforms XLas	Gnas	sp|P63095|GNAS2_RAT Guanine nucleotide-binding protein G(s) subunit alpha isoforms short OS=Rattus norvegicus OX=10116 GN=Gnas PE=1 SV=1;sp|Q63803|GNAS1_RAT Guanine nucleotide-binding protein G(s) subunit alpha isoforms XLas OS=Rattus norvegicus OX=10116 G	2	16	15	13	15	15	15	15	15	15	15	15	15	15	15	15	15	15	14	16	15	14	14	14	14	14	14	14	14	14	14	14	14	14	14	14	15	14	12	12	12	12
P54921;P85969	P54921	15;2	15;2	15;2	Alpha-soluble NSF attachment protein	Napa	sp|P54921|SNAA_RAT Alpha-soluble NSF attachment protein OS=Rattus norvegicus OX=10116 GN=Napa PE=1 SV=2	2	15	15	15	14	11	12	14	11	13	12	13	13	13	11	11	13	13	12	10	13	14	11	12	14	11	13	12	13	13	13	11	11	13	13	12	10	13	14	11	12	14
Q9WUL0;Q6IM78	Q9WUL0	15;2	15;2	15;2	DNA topoisomerase 1	Top1	sp|Q9WUL0|TOP1_RAT DNA topoisomerase 1 OS=Rattus norvegicus OX=10116 GN=Top1 PE=1 SV=1	2	15	15	15	14	12	11	15	14	13	14	14	13	14	11	12	13	14	15	11	13	14	12	11	15	14	13	14	14	13	14	11	12	13	14	15	11	13	14	12	11	15
Q5FVI6;Q6AYE4	Q5FVI6	15;1	15;1	15;1	V-type proton ATPase subunit C 1	Atp6v1c1	sp|Q5FVI6|VATC1_RAT V-type proton ATPase subunit C 1 OS=Rattus norvegicus OX=10116 GN=Atp6v1c1 PE=1 SV=1	2	15	15	15	14	12	11	14	13	14	14	12	12	13	10	11	14	12	14	13	13	14	12	11	14	13	14	14	12	12	13	10	11	14	12	14	13	13	14	12	11	14
P12711;P41682	P12711	14;2	14;2	14;2	Alcohol dehydrogenase class-3	Adh5	sp|P12711|ADHX_RAT Alcohol dehydrogenase class-3 OS=Rattus norvegicus OX=10116 GN=Adh5 PE=1 SV=2	2	14	14	14	13	13	13	13	11	13	12	11	13	13	13	12	13	12	11	11	13	13	13	13	13	11	13	12	11	13	13	13	12	13	12	11	11	13	13	13	13	13
P54311;P52287	P54311	14;2	14;2	9;0	Guanine nucleotide-binding protein G(I)/G(S)/G(T) subunit beta-1	Gnb1	sp|P54311|GBB1_RAT Guanine nucleotide-binding protein G(I)/G(S)/G(T) subunit beta-1 OS=Rattus norvegicus OX=10116 GN=Gnb1 PE=1 SV=4	2	14	14	9	14	14	14	13	13	12	14	14	12	13	12	14	14	13	14	13	13	14	14	14	13	13	12	14	14	12	13	12	14	14	13	14	13	13	9	9	9	8
CON__ENSEMBL:ENSBTAP00000007350;CON__P01030	CON__ENSEMBL:ENSBTAP00000007350;CON__P01030	14;11	12;9	12;9			;	2	14	12	12	11	12	9	13	8	13	14	11	11	14	7	11	12	14	14	9	12	10	11	8	11	8	11	12	9	9	12	5	10	10	12	12	9	11	10	11	8	11
O89046;Q920J3	O89046	14;1	14;1	14;1	Coronin-1B	Coro1b	sp|O89046|COR1B_RAT Coronin-1B OS=Rattus norvegicus OX=10116 GN=Coro1b PE=1 SV=1	2	14	14	14	14	12	11	13	10	13	13	11	13	12	11	10	14	11	13	10	12	14	12	11	13	10	13	13	11	13	12	11	10	14	11	13	10	12	14	12	11	13
Q06518;Q62600	Q06518	14;1	14;1	14;1	Nitric oxide synthase, inducible	Nos2	sp|Q06518|NOS2_RAT Nitric oxide synthase, inducible OS=Rattus norvegicus OX=10116 GN=Nos2 PE=1 SV=2	2	14	14	14	0	6	0	0	2	0	0	1	0	0	14	0	0	0	1	2	0	0	6	0	0	2	0	0	1	0	0	14	0	0	0	1	2	0	0	6	0	0
Q9Z0W7;Q811Q2	Q9Z0W7	14;1	14;1	14;1	Chloride intracellular channel protein 4	Clic4	sp|Q9Z0W7|CLIC4_RAT Chloride intracellular channel protein 4 OS=Rattus norvegicus OX=10116 GN=Clic4 PE=1 SV=3	2	14	14	14	13	12	13	14	14	12	13	13	13	12	12	12	13	12	13	10	13	13	12	13	14	14	12	13	13	13	12	12	12	13	12	13	10	13	13	12	13	14
P36876;P56932;P36877;P97888	P36876	13;4;2;1	13;4;2;1	13;4;2;1	Serine/threonine-protein phosphatase 2A 55 kDa regulatory subunit B alpha isoform	Ppp2r2a	sp|P36876|2ABA_RAT Serine/threonine-protein phosphatase 2A 55 kDa regulatory subunit B alpha isoform OS=Rattus norvegicus OX=10116 GN=Ppp2r2a PE=2 SV=1	4	13	13	13	11	12	12	11	11	11	11	11	12	11	10	11	12	11	11	12	11	11	12	12	11	11	11	11	11	12	11	10	11	12	11	11	12	11	11	12	12	11
O55012;Q05140	O55012	13;2	13;2	13;2	Phosphatidylinositol-binding clathrin assembly protein	Picalm	sp|O55012|PICAL_RAT Phosphatidylinositol-binding clathrin assembly protein OS=Rattus norvegicus OX=10116 GN=Picalm PE=1 SV=1	2	13	13	13	11	9	13	12	12	13	12	12	10	12	11	12	11	12	11	10	12	11	9	13	12	12	13	12	12	10	12	11	12	11	12	11	10	12	11	9	13	12
P08753;P29348	P08753	13;2	7;0	7;0	Guanine nucleotide-binding protein G(k) subunit alpha	Gnai3	sp|P08753|GNAI3_RAT Guanine nucleotide-binding protein G(i) subunit alpha OS=Rattus norvegicus OX=10116 GN=Gnai3 PE=1 SV=3	2	13	7	7	13	13	13	12	13	13	13	11	11	13	10	12	11	11	12	13	11	7	7	7	6	7	7	7	6	6	7	6	6	5	6	7	7	6	7	7	7	6
P09215;Q9WTQ0	P09215	13;1	13;1	13;1	Protein kinase C delta type;Protein kinase C delta type regulatory subunit;Protein kinase C delta type catalytic subunit	Prkcd	sp|P09215|KPCD_RAT Protein kinase C delta type OS=Rattus norvegicus OX=10116 GN=Prkcd PE=1 SV=1	2	13	13	13	12	11	10	12	8	11	12	10	9	12	7	12	13	10	11	10	11	12	11	10	12	8	11	12	10	9	12	7	12	13	10	11	10	11	12	11	10	12
P62828;Q8K586	P62828;Q8K586	12;6	12;6	12;6	GTP-binding nuclear protein Ran;GTP-binding nuclear protein Ran, testis-specific isoform	Ran;Rasl2-9	sp|P62828|RAN_RAT GTP-binding nuclear protein Ran OS=Rattus norvegicus OX=10116 GN=Ran PE=1 SV=3;sp|Q8K586|RANT_RAT GTP-binding nuclear protein Ran, testis-specific isoform OS=Rattus norvegicus OX=10116 GN=Rasl2-9 PE=2 SV=1	2	12	12	12	11	10	10	12	11	12	12	11	12	12	12	10	12	12	11	9	11	11	10	10	12	11	12	12	11	12	12	12	10	12	12	11	9	11	11	10	10	12
O55043;Q5XXR3	O55043	12;3	12;3	12;3	Rho guanine nucleotide exchange factor 7	Arhgef7	sp|O55043|ARHG7_RAT Rho guanine nucleotide exchange factor 7 OS=Rattus norvegicus OX=10116 GN=Arhgef7 PE=1 SV=1	2	12	12	12	12	10	12	11	9	11	10	11	11	11	5	11	12	11	11	9	11	12	10	12	11	9	11	10	11	11	11	5	11	12	11	11	9	11	12	10	12	11
P62716;P63331	P62716;P63331	12;11	12;11	11;10	Serine/threonine-protein phosphatase 2A catalytic subunit beta isoform;Serine/threonine-protein phosphatase 2A catalytic subunit alpha isoform	Ppp2cb;Ppp2ca	sp|P62716|PP2AB_RAT Serine/threonine-protein phosphatase 2A catalytic subunit beta isoform OS=Rattus norvegicus OX=10116 GN=Ppp2cb PE=2 SV=1;sp|P63331|PP2AA_RAT Serine/threonine-protein phosphatase 2A catalytic subunit alpha isoform OS=Rattus norvegicus OX	2	12	12	11	12	10	12	11	11	11	10	12	11	11	12	11	12	11	11	11	12	12	10	12	11	11	11	10	12	11	11	12	11	12	11	11	11	12	11	9	11	10
O35274;O35867	O35274	12;1	12;1	12;1	Neurabin-2	Ppp1r9b	sp|O35274|NEB2_RAT Neurabin-2 OS=Rattus norvegicus OX=10116 GN=Ppp1r9b PE=1 SV=1	2	12	12	12	11	9	8	9	10	8	12	10	8	12	10	9	10	9	11	8	9	11	9	8	9	10	8	12	10	8	12	10	9	10	9	11	8	9	11	9	8	9
Q63632;Q63633	Q63632	12;1	12;1	12;1	Solute carrier family 12 member 4	Slc12a4	sp|Q63632|S12A4_RAT Solute carrier family 12 member 4 OS=Rattus norvegicus OX=10116 GN=Slc12a4 PE=1 SV=1	2	12	12	12	9	11	10	11	10	7	9	10	10	9	11	9	10	9	10	12	10	9	11	10	11	10	7	9	10	10	9	11	9	10	9	10	12	10	9	11	10	11
P62963;CON__P02584	P62963;CON__P02584	11;6	11;6	11;6	Profilin-1	Pfn1	sp|P62963|PROF1_RAT Profilin-1 OS=Rattus norvegicus OX=10116 GN=Pfn1 PE=1 SV=2;	2	11	11	11	9	10	10	11	11	10	11	10	10	10	10	10	11	9	10	10	10	9	10	10	11	11	10	11	10	10	10	10	10	11	9	10	10	10	9	10	10	11
Q10473;Q6UE39	Q10473	11;2	11;2	11;2	Polypeptide N-acetylgalactosaminyltransferase 1;Polypeptide N-acetylgalactosaminyltransferase 1 soluble form	Galnt1	sp|Q10473|GALT1_RAT Polypeptide N-acetylgalactosaminyltransferase 1 OS=Rattus norvegicus OX=10116 GN=Galnt1 PE=1 SV=1	2	11	11	11	8	9	8	9	10	8	9	9	7	7	5	10	9	7	8	9	8	8	9	8	9	10	8	9	9	7	7	5	10	9	7	8	9	8	8	9	8	9
P0DP31;P0DP30;P0DP29;Q5U206	P0DP31;P0DP30;P0DP29	11;11;11;4	11;11;11;4	11;11;11;4			sp|P0DP31|CALM3_RAT Calmodulin-3 OS=Rattus norvegicus OX=10116 GN=Calm3 PE=1 SV=1;sp|P0DP30|CALM2_RAT Calmodulin-2 OS=Rattus norvegicus OX=10116 GN=Calm2 PE=1 SV=1;sp|P0DP29|CALM1_RAT Calmodulin-1 OS=Rattus norvegicus OX=10116 GN=Calm1 PE=1 SV=1	4	11	11	11	11	11	10	10	9	10	11	10	11	11	11	10	11	9	11	10	10	11	11	10	10	9	10	11	10	11	11	11	10	11	9	11	10	10	11	11	10	10
Q792I0;Q9Z250;Q9Z252	Q792I0;Q9Z250	10;5;3	10;5;3	10;5;3	Protein lin-7 homolog C;Protein lin-7 homolog A	Lin7c;Lin7a	sp|Q792I0|LIN7C_RAT Protein lin-7 homolog C OS=Rattus norvegicus OX=10116 GN=Lin7c PE=1 SV=1;sp|Q9Z250|LIN7A_RAT Protein lin-7 homolog A OS=Rattus norvegicus OX=10116 GN=Lin7a PE=1 SV=2	3	10	10	10	10	7	8	10	8	9	10	9	10	9	6	8	8	9	10	8	9	10	7	8	10	8	9	10	9	10	9	6	8	8	9	10	8	9	10	7	8	10
P08430;Q64634;Q64638;P20720;P08542;P36511;P19488;P08541	P08430	10;4;4;4;1;1;1;1	10;4;4;4;1;1;1;1	6;0;0;0;0;0;0;0	UDP-glucuronosyltransferase 1-6	Ugt1a6	sp|P08430|UD16_RAT UDP-glucuronosyltransferase 1-6 OS=Rattus norvegicus OX=10116 GN=Ugt1a6 PE=1 SV=1	8	10	10	6	8	8	8	7	9	9	9	8	9	10	8	10	8	8	10	6	9	8	8	8	7	9	9	9	8	9	10	8	10	8	8	10	6	9	5	4	4	4
P19836;Q9QZC4	P19836	10;4	10;4	10;4	Choline-phosphate cytidylyltransferase A	Pcyt1a	sp|P19836|PCY1A_RAT Choline-phosphate cytidylyltransferase A OS=Rattus norvegicus OX=10116 GN=Pcyt1a PE=1 SV=2	2	10	10	10	9	9	7	10	10	10	10	9	10	9	8	8	10	7	9	7	9	9	9	7	10	10	10	10	9	10	9	8	8	10	7	9	7	9	9	9	7	10
Q6AYS7;Q6PTT0	Q6AYS7	10;4	10;4	10;4	Aminoacylase-1A	Acy1a	sp|Q6AYS7|ACY1A_RAT Aminoacylase-1A OS=Rattus norvegicus OX=10116 GN=Acy1a PE=1 SV=1	2	10	10	10	9	7	8	8	7	8	9	7	8	8	6	8	8	9	7	5	9	9	7	8	8	7	8	9	7	8	8	6	8	8	9	7	5	9	9	7	8	8
P47196;Q63484	P47196	10;2	10;2	7;0	RAC-alpha serine/threonine-protein kinase	Akt1	sp|P47196|AKT1_RAT RAC-alpha serine/threonine-protein kinase OS=Rattus norvegicus OX=10116 GN=Akt1 PE=1 SV=1	2	10	10	7	7	8	6	7	7	9	8	6	8	9	6	10	9	6	6	8	7	7	8	6	7	7	9	8	6	8	9	6	10	9	6	6	8	7	5	5	4	5
Q9WV63;Q5XI51	Q9WV63	10;1	10;1	10;1	Kinesin-like protein KIF2A	Kif2a	sp|Q9WV63|KIF2A_RAT Kinesin-like protein KIF2A OS=Rattus norvegicus OX=10116 GN=Kif2a PE=1 SV=2	2	10	10	10	9	10	8	9	10	9	9	9	9	10	10	8	9	8	9	9	8	9	10	8	9	10	9	9	9	9	10	10	8	9	8	9	9	8	9	10	8	9
Q9WVC1;O88279	Q9WVC1	10;1	10;1	10;1	Slit homolog 2 protein	Slit2	sp|Q9WVC1|SLIT2_RAT Slit homolog 2 protein (Fragment) OS=Rattus norvegicus OX=10116 GN=Slit2 PE=1 SV=3	2	10	10	10	8	5	9	5	6	5	5	7	6	3	5	8	8	8	6	5	6	8	5	9	5	6	5	5	7	6	3	5	8	8	8	6	5	6	8	5	9	5
Q5BJS7;H1UBN0	Q5BJS7;H1UBN0	1;1	1;1	1;1	Copine-9	Cpne9;Cpne7	sp|Q5BJS7|CPNE9_RAT Copine-9 OS=Rattus norvegicus OX=10116 GN=Cpne9 PE=2 SV=1;sp|H1UBN0|CPNE7_RAT Copine-7 OS=Rattus norvegicus OX=10116 GN=Cpne7 PE=1 SV=1	2	1	1	1	1	1	1	1	1	1	1	1	1	1	1	1	1	1	1	1	1	1	1	1	1	1	1	1	1	1	1	1	1	1	1	1	1	1	1	1	1	1
P30427	P30427	243	243	243	Plectin	Plec	sp|P30427|PLEC_RAT Plectin OS=Rattus norvegicus OX=10116 GN=Plec PE=1 SV=2	1	243	243	243	224	210	218	222	209	230	231	221	222	226	212	218	223	217	222	206	221	224	210	218	222	209	230	231	221	222	226	212	218	223	217	222	206	221	224	210	218	222
P38650	P38650	217	217	217	Cytoplasmic dynein 1 heavy chain 1	Dync1h1	sp|P38650|DYHC1_RAT Cytoplasmic dynein 1 heavy chain 1 OS=Rattus norvegicus OX=10116 GN=Dync1h1 PE=1 SV=1	1	217	217	217	197	190	197	193	199	200	197	193	188	189	186	193	189	171	186	185	186	197	190	197	193	199	200	197	193	188	189	186	193	189	171	186	185	186	197	190	197	193
D3ZHV2	D3ZHV2	150	150	150	Microtubule-actin cross-linking factor 1	Macf1	sp|D3ZHV2|MACF1_RAT Microtubule-actin cross-linking factor 1 OS=Rattus norvegicus OX=10116 GN=Macf1 PE=1 SV=1	1	150	150	150	121	130	122	127	123	121	122	125	120	114	116	130	123	108	117	119	114	121	130	122	127	123	121	122	125	120	114	116	130	123	108	117	119	114	121	130	122	127
P16086	P16086	146	146	146	Spectrin alpha chain, non-erythrocytic 1	Sptan1	sp|P16086|SPTN1_RAT Spectrin alpha chain, non-erythrocytic 1 OS=Rattus norvegicus OX=10116 GN=Sptan1 PE=1 SV=2	1	146	146	146	138	132	133	140	124	134	138	132	134	138	121	130	141	132	137	131	135	138	132	133	140	124	134	138	132	134	138	121	130	141	132	137	131	135	138	132	133	140
D3ZHA0	D3ZHA0	115	115	115	Filamin-C	Flnc	sp|D3ZHA0|FLNC_RAT Filamin-C OS=Rattus norvegicus OX=10116 GN=Flnc PE=1 SV=1	1	115	115	115	97	97	99	105	100	104	105	100	109	104	102	103	107	98	100	94	95	97	97	99	105	100	104	105	100	109	104	102	103	107	98	100	94	95	97	97	99	105
Q62812	Q62812	104	104	90	Myosin-9	Myh9	sp|Q62812|MYH9_RAT Myosin-9 OS=Rattus norvegicus OX=10116 GN=Myh9 PE=1 SV=3	1	104	104	90	92	95	91	94	92	92	94	90	90	88	90	91	92	80	91	101	90	92	95	91	94	92	92	94	90	90	88	90	91	92	80	91	101	90	79	82	78	81
G3V928	G3V928	95	95	95		Lrp1	sp|G3V928|LRP1_RAT Prolow-density lipoprotein receptor-related protein 1 OS=Rattus norvegicus OX=10116 GN=Lrp1 PE=1 SV=1	1	95	95	95	82	83	81	82	73	80	85	79	77	77	67	77	86	76	85	75	76	82	83	81	82	73	80	85	79	77	77	67	77	86	76	85	75	76	82	83	81	82
P11442	P11442	93	93	93	Clathrin heavy chain 1	Cltc	sp|P11442|CLH1_RAT Clathrin heavy chain 1 OS=Rattus norvegicus OX=10116 GN=Cltc PE=1 SV=3	1	93	93	93	90	88	85	86	86	85	89	87	86	91	84	86	87	82	90	89	87	90	88	85	86	86	85	89	87	86	91	84	86	87	82	90	89	87	90	88	85	86
P12785	P12785	83	83	83	Fatty acid synthase;[Acyl-carrier-protein] S-acetyltransferase;[Acyl-carrier-protein] S-malonyltransferase;3-oxoacyl-[acyl-carrier-protein] synthase;3-oxoacyl-[acyl-carrier-protein] reductase;3-hydroxyacyl-[acyl-carrier-protein] dehydratase;Enoyl-[acyl-carrier-protein] reductase;Oleoyl-[acyl-carrier-protein] hydrolase	Fasn	sp|P12785|FAS_RAT Fatty acid synthase OS=Rattus norvegicus OX=10116 GN=Fasn PE=1 SV=3	1	83	83	83	74	73	75	74	73	74	76	72	75	73	67	71	77	69	75	71	73	74	73	75	74	73	74	76	72	75	73	67	71	77	69	75	71	73	74	73	75	74
P04937	P04937	67	67	67	Fibronectin;Anastellin	Fn1	sp|P04937|FINC_RAT Fibronectin OS=Rattus norvegicus OX=10116 GN=Fn1 PE=1 SV=2	1	67	67	67	60	62	63	60	65	66	56	64	64	55	58	63	59	61	59	65	63	60	62	63	60	65	66	56	64	64	55	58	63	59	61	59	65	63	60	62	63	60
Q5QD51	Q5QD51	66	66	66	A-kinase anchor protein 12	Akap12	sp|Q5QD51|AKA12_RAT A-kinase anchor protein 12 OS=Rattus norvegicus OX=10116 GN=Akap12 PE=1 SV=1	1	66	66	66	60	63	64	59	65	65	61	63	62	54	64	62	60	56	57	65	61	60	63	64	59	65	65	61	63	62	54	64	62	60	56	57	65	61	60	63	64	59
Q9JLT0	Q9JLT0	62	52	50	Myosin-10	Myh10	sp|Q9JLT0|MYH10_RAT Myosin-10 OS=Rattus norvegicus OX=10116 GN=Myh10 PE=1 SV=1	1	62	52	50	55	50	45	51	48	49	54	45	48	51	51	49	55	46	50	57	48	45	40	35	42	38	39	44	35	38	41	41	39	45	36	40	47	38	43	38	33	40
F1LNJ2	F1LNJ2	61	61	61	U5 small nuclear ribonucleoprotein 200 kDa helicase	Snrnp200	sp|F1LNJ2|U520_RAT U5 small nuclear ribonucleoprotein 200 kDa helicase OS=Rattus norvegicus OX=10116 GN=Snrnp200 PE=1 SV=1	1	61	61	61	55	47	48	51	46	53	53	44	49	54	44	49	49	53	54	50	48	55	47	48	51	46	53	53	44	49	54	44	49	49	53	54	50	48	55	47	48	51
Q2TL32	Q2TL32	60	60	60	E3 ubiquitin-protein ligase UBR4	Ubr4	sp|Q2TL32|UBR4_RAT E3 ubiquitin-protein ligase UBR4 OS=Rattus norvegicus OX=10116 GN=Ubr4 PE=1 SV=2	1	60	60	60	44	49	49	46	43	45	48	45	46	44	44	46	53	38	39	47	38	44	49	49	46	43	45	48	45	46	44	44	46	53	38	39	47	38	44	49	49	46
Q9JLA3	Q9JLA3	60	60	60	UDP-glucose:glycoprotein glucosyltransferase 1	Uggt1	sp|Q9JLA3|UGGG1_RAT UDP-glucose:glycoprotein glucosyltransferase 1 OS=Rattus norvegicus OX=10116 GN=Uggt1 PE=1 SV=2	1	60	60	60	52	56	55	53	52	53	56	54	52	55	54	54	57	50	53	51	51	52	56	55	53	52	53	56	54	52	55	54	54	57	50	53	51	51	52	56	55	53
Q9QXQ0	Q9QXQ0	60	60	40	Alpha-actinin-4	Actn4	sp|Q9QXQ0|ACTN4_RAT Alpha-actinin-4 OS=Rattus norvegicus OX=10116 GN=Actn4 PE=1 SV=2	1	60	60	40	55	57	59	54	59	59	58	57	57	56	56	56	53	53	55	56	57	55	57	59	54	59	59	58	57	57	56	56	56	53	53	55	56	57	36	37	39	37
F1MA98	F1MA98	59	59	59	Nucleoprotein TPR	Tpr	sp|F1MA98|TPR_RAT Nucleoprotein TPR OS=Rattus norvegicus OX=10116 GN=Tpr PE=1 SV=1	1	59	59	59	51	46	46	53	51	45	53	55	45	55	45	51	52	47	52	40	48	51	46	46	53	51	45	53	55	45	55	45	51	52	47	52	40	48	51	46	46	53
P15205	P15205	59	59	58	Microtubule-associated protein 1B;MAP1B heavy chain;MAP1 light chain LC1	Map1b	sp|P15205|MAP1B_RAT Microtubule-associated protein 1B OS=Rattus norvegicus OX=10116 GN=Map1b PE=1 SV=3	1	59	59	58	39	51	49	45	48	46	46	52	45	35	42	51	48	32	43	40	44	39	51	49	45	48	46	46	52	45	35	42	51	48	32	43	40	44	38	50	48	44
P34926	P34926	59	58	58	Microtubule-associated protein 1A;MAP1A heavy chain;MAP1 light chain LC2	Map1a	sp|P34926|MAP1A_RAT Microtubule-associated protein 1A OS=Rattus norvegicus OX=10116 GN=Map1a PE=1 SV=1	1	59	58	58	52	49	49	51	53	49	50	49	49	47	45	49	53	42	51	44	45	51	48	48	50	52	48	49	48	48	46	44	48	52	41	50	43	44	51	48	48	50
Q9Z1P2	Q9Z1P2	58	38	38	Alpha-actinin-1	Actn1	sp|Q9Z1P2|ACTN1_RAT Alpha-actinin-1 OS=Rattus norvegicus OX=10116 GN=Actn1 PE=1 SV=1	1	58	38	38	54	57	56	52	56	56	53	56	55	55	53	55	54	50	54	54	54	35	37	36	35	36	36	34	36	36	37	34	35	37	32	36	35	34	35	37	36	35
Q5SGE0	Q5SGE0	57	57	57	Leucine-rich PPR motif-containing protein, mitochondrial	Lrpprc	sp|Q5SGE0|LPPRC_RAT Leucine-rich PPR motif-containing protein, mitochondrial OS=Rattus norvegicus OX=10116 GN=Lrpprc PE=1 SV=1	1	57	57	57	49	44	47	51	43	47	52	47	53	49	44	49	52	48	51	43	44	49	44	47	51	43	47	52	47	53	49	44	49	52	48	51	43	44	49	44	47	51
P85972	P85972	55	55	55	Vinculin	Vcl	sp|P85972|VINC_RAT Vinculin OS=Rattus norvegicus OX=10116 GN=Vcl PE=1 SV=1	1	55	55	55	51	52	53	48	52	53	52	53	53	52	51	51	51	50	50	51	51	51	52	53	48	52	53	52	53	53	52	51	51	51	50	50	51	51	51	52	53	48
Q66HD0	Q66HD0	54	54	52	Endoplasmin	Hsp90b1	sp|Q66HD0|ENPL_RAT Endoplasmin OS=Rattus norvegicus OX=10116 GN=Hsp90b1 PE=1 SV=2	1	54	54	52	48	48	51	47	47	51	49	49	44	50	49	47	50	45	47	48	49	48	48	51	47	47	51	49	49	44	50	49	47	50	45	47	48	49	46	46	49	45
Q9Z1A6	Q9Z1A6	53	53	53	Vigilin	Hdlbp	sp|Q9Z1A6|VIGLN_RAT Vigilin OS=Rattus norvegicus OX=10116 GN=Hdlbp PE=1 SV=1	1	53	53	53	44	47	48	46	45	47	47	46	46	49	45	47	48	44	48	44	47	44	47	48	46	45	47	47	46	46	49	45	47	48	44	48	44	47	44	47	48	46
P05197	P05197	51	51	51	Elongation factor 2	Eef2	sp|P05197|EF2_RAT Elongation factor 2 OS=Rattus norvegicus OX=10116 GN=Eef2 PE=1 SV=4	1	51	51	51	45	48	47	48	47	45	51	46	45	49	46	46	49	43	49	43	46	45	48	47	48	47	45	51	46	45	49	46	46	49	43	49	43	46	45	48	47	48
P46462	P46462	51	51	51	Transitional endoplasmic reticulum ATPase	Vcp	sp|P46462|TERA_RAT Transitional endoplasmic reticulum ATPase OS=Rattus norvegicus OX=10116 GN=Vcp PE=1 SV=3	1	51	51	51	47	43	45	50	46	48	51	45	46	48	43	46	48	45	46	46	48	47	43	45	50	46	48	51	45	46	48	43	46	48	45	46	46	48	47	43	45	50
Q66X93	Q66X93	51	51	51	Staphylococcal nuclease domain-containing protein 1	Snd1	sp|Q66X93|SND1_RAT Staphylococcal nuclease domain-containing protein 1 OS=Rattus norvegicus OX=10116 GN=Snd1 PE=1 SV=1	1	51	51	51	46	42	47	43	47	49	46	43	47	46	46	45	45	43	45	43	44	46	42	47	43	47	49	46	43	47	46	46	45	45	43	45	43	44	46	42	47	43
Q1JU68	Q1JU68	50	50	50	Eukaryotic translation initiation factor 3 subunit A	Eif3a	sp|Q1JU68|EIF3A_RAT Eukaryotic translation initiation factor 3 subunit A OS=Rattus norvegicus OX=10116 GN=Eif3a PE=2 SV=2	1	50	50	50	43	38	44	47	42	45	47	43	45	46	42	42	45	38	49	41	40	43	38	44	47	42	45	47	43	45	46	42	42	45	38	49	41	40	43	38	44	47
P02466	P02466	48	48	48	Collagen alpha-2(I) chain	Col1a2	sp|P02466|CO1A2_RAT Collagen alpha-2(I) chain OS=Rattus norvegicus OX=10116 GN=Col1a2 PE=1 SV=3	1	48	48	48	38	43	42	37	40	45	38	42	42	40	42	39	41	35	39	40	41	38	43	42	37	40	45	38	42	42	40	42	39	41	35	39	40	41	38	43	42	37
P62944	P62944	47	47	35	AP-2 complex subunit beta	Ap2b1	sp|P62944|AP2B1_RAT AP-2 complex subunit beta OS=Rattus norvegicus OX=10116 GN=Ap2b1 PE=1 SV=1	1	47	47	35	44	42	42	45	40	45	42	40	43	44	39	45	45	41	45	42	44	44	42	42	45	40	45	42	40	43	44	39	45	45	41	45	42	44	33	30	31	34
Q64560	Q64560	47	47	47	Tripeptidyl-peptidase 2	Tpp2	sp|Q64560|TPP2_RAT Tripeptidyl-peptidase 2 OS=Rattus norvegicus OX=10116 GN=Tpp2 PE=2 SV=3	1	47	47	47	39	37	40	39	37	40	39	36	39	39	35	37	39	36	39	34	37	39	37	40	39	37	40	39	36	39	39	35	37	39	36	39	34	37	39	37	40	39
P13941	P13941	46	46	39	Collagen alpha-1(III) chain	Col3a1	sp|P13941|CO3A1_RAT Collagen alpha-1(III) chain OS=Rattus norvegicus OX=10116 GN=Col3a1 PE=2 SV=3	1	46	46	39	43	39	43	41	40	41	41	42	38	38	38	40	42	39	41	39	40	43	39	43	41	40	41	41	42	38	38	38	40	42	39	41	39	40	36	35	36	34
P34058	P34058	46	44	30	Heat shock protein HSP 90-beta	Hsp90ab1	sp|P34058|HS90B_RAT Heat shock protein HSP 90-beta OS=Rattus norvegicus OX=10116 GN=Hsp90ab1 PE=1 SV=4	1	46	44	30	44	43	42	45	44	43	45	42	43	46	40	42	44	41	41	42	44	42	41	40	43	42	41	43	40	41	44	38	40	42	40	39	41	42	28	27	27	29
Q63355	Q63355	46	46	45	Unconventional myosin-Ic	Myo1c	sp|Q63355|MYO1C_RAT Unconventional myosin-Ic OS=Rattus norvegicus OX=10116 GN=Myo1c PE=1 SV=2	1	46	46	45	45	41	42	41	42	45	42	43	40	42	42	43	42	38	41	46	44	45	41	42	41	42	45	42	43	40	42	42	43	42	38	41	46	44	44	40	41	41
P48037	P48037	45	45	45	Annexin A6	Anxa6	sp|P48037|ANXA6_RAT Annexin A6 OS=Rattus norvegicus OX=10116 GN=Anxa6 PE=1 SV=2	1	45	45	45	43	39	42	44	42	43	44	41	41	44	40	41	42	42	43	43	43	43	39	42	44	42	43	44	41	41	44	40	41	42	42	43	43	43	43	39	42	44
P97536	P97536	44	44	43	Cullin-associated NEDD8-dissociated protein 1	Cand1	sp|P97536|CAND1_RAT Cullin-associated NEDD8-dissociated protein 1 OS=Rattus norvegicus OX=10116 GN=Cand1 PE=1 SV=1	1	44	44	43	40	40	40	41	39	39	41	39	40	38	38	40	40	37	38	33	40	40	40	40	41	39	39	41	39	40	38	38	40	40	37	38	33	40	39	39	39	40
Q5U300	Q5U300	43	43	43	Ubiquitin-like modifier-activating enzyme 1	Uba1	sp|Q5U300|UBA1_RAT Ubiquitin-like modifier-activating enzyme 1 OS=Rattus norvegicus OX=10116 GN=Uba1 PE=1 SV=1	1	43	43	43	39	38	37	38	35	37	41	34	41	37	34	37	40	33	39	36	39	39	38	37	38	35	37	41	34	41	37	34	37	40	33	39	36	39	39	38	37	38
O35821	O35821	42	42	42	Myb-binding protein 1A	Mybbp1a	sp|O35821|MBB1A_RAT Myb-binding protein 1A OS=Rattus norvegicus OX=10116 GN=Mybbp1a PE=1 SV=2	1	42	42	42	31	33	32	32	29	30	33	32	28	29	30	28	30	29	32	30	34	31	33	32	32	29	30	33	32	28	29	30	28	30	29	32	30	34	31	33	32	32
P05708	P05708	42	42	37	Hexokinase-1	Hk1	sp|P05708|HXK1_RAT Hexokinase-1 OS=Rattus norvegicus OX=10116 GN=Hk1 PE=1 SV=4	1	42	42	37	41	32	37	39	32	39	38	35	36	37	31	32	39	34	36	30	33	41	32	37	39	32	39	38	35	36	37	31	32	39	34	36	30	33	36	28	32	35
P18484	P18484	42	42	42	AP-2 complex subunit alpha-2	Ap2a2	sp|P18484|AP2A2_RAT AP-2 complex subunit alpha-2 OS=Rattus norvegicus OX=10116 GN=Ap2a2 PE=1 SV=3	1	42	42	42	39	38	39	41	36	39	39	39	37	42	35	39	40	37	41	40	37	39	38	39	41	36	39	39	39	37	42	35	39	40	37	41	40	37	39	38	39	41
Q00657	Q00657	42	42	42	Chondroitin sulfate proteoglycan 4	Cspg4	sp|Q00657|CSPG4_RAT Chondroitin sulfate proteoglycan 4 OS=Rattus norvegicus OX=10116 GN=Cspg4 PE=1 SV=2	1	42	42	42	28	34	32	25	33	32	26	33	29	23	32	30	27	25	26	33	30	28	34	32	25	33	32	26	33	29	23	32	30	27	25	26	33	30	28	34	32	25
Q9Z1X1	Q9Z1X1	42	42	42	Extended synaptotagmin-1	Esyt1	sp|Q9Z1X1|ESYT1_RAT Extended synaptotagmin-1 OS=Rattus norvegicus OX=10116 GN=Esyt1 PE=1 SV=1	1	42	42	42	37	34	40	36	36	38	40	36	33	37	38	36	36	37	40	37	39	37	34	40	36	36	38	40	36	33	37	38	36	36	37	40	37	39	37	34	40	36
O88600	O88600	41	41	40	Heat shock 70 kDa protein 4	Hspa4	sp|O88600|HSP74_RAT Heat shock 70 kDa protein 4 OS=Rattus norvegicus OX=10116 GN=Hspa4 PE=1 SV=1	1	41	41	40	36	34	37	37	35	37	36	35	37	36	32	36	38	35	36	34	34	36	34	37	37	35	37	36	35	37	36	32	36	38	35	36	34	34	35	33	36	36
P16638	P16638	41	41	41	ATP-citrate synthase	Acly	sp|P16638|ACLY_RAT ATP-citrate synthase OS=Rattus norvegicus OX=10116 GN=Acly PE=1 SV=1	1	41	41	41	35	33	39	34	33	34	33	33	33	34	32	34	33	29	32	30	32	35	33	39	34	33	34	33	33	33	34	32	34	33	29	32	30	32	35	33	39	34
P63039	P63039	41	41	41	60 kDa heat shock protein, mitochondrial	Hspd1	sp|P63039|CH60_RAT 60 kDa heat shock protein, mitochondrial OS=Rattus norvegicus OX=10116 GN=Hspd1 PE=1 SV=1	1	41	41	41	36	35	36	39	33	37	40	32	37	39	33	35	39	37	39	35	34	36	35	36	39	33	37	40	32	37	39	33	35	39	37	39	35	34	36	35	36	39
P82995	P82995	41	27	27	Heat shock protein HSP 90-alpha	Hsp90aa1	sp|P82995|HS90A_RAT Heat shock protein HSP 90-alpha OS=Rattus norvegicus OX=10116 GN=Hsp90aa1 PE=1 SV=3	1	41	27	27	37	37	37	39	38	34	39	37	37	38	35	35	40	35	36	36	38	23	23	24	25	24	20	25	23	23	24	21	22	26	21	22	22	24	23	23	24	25
P21263	P21263	40	40	40	Nestin	Nes	sp|P21263|NEST_RAT Nestin OS=Rattus norvegicus OX=10116 GN=Nes PE=1 SV=2	1	40	40	40	27	34	28	28	34	27	29	34	28	25	34	31	29	28	28	31	27	27	34	28	28	34	27	29	34	28	25	34	31	29	28	28	31	27	27	34	28	28
P23514	P23514	40	40	40	Coatomer subunit beta	Copb1	sp|P23514|COPB_RAT Coatomer subunit beta OS=Rattus norvegicus OX=10116 GN=Copb1 PE=1 SV=1	1	40	40	40	40	36	36	32	37	31	37	33	33	31	32	32	36	29	31	34	35	40	36	36	32	37	31	37	33	33	31	32	32	36	29	31	34	35	40	36	36	32
P48679	P48679	40	40	39	Prelamin-A/C;Lamin-A/C	Lmna	sp|P48679|LMNA_RAT Prelamin-A/C OS=Rattus norvegicus OX=10116 GN=Lmna PE=1 SV=1	1	40	40	39	37	37	37	38	37	39	38	38	35	37	35	35	39	35	37	36	36	37	37	37	38	37	39	38	38	35	37	35	35	39	35	37	36	36	37	37	37	37
Q04462	Q04462	40	40	40	Valine--tRNA ligase	Vars	sp|Q04462|SYVC_RAT Valine--tRNA ligase OS=Rattus norvegicus OX=10116 GN=Vars1 PE=2 SV=2	1	40	40	40	35	35	34	35	33	33	34	35	37	34	30	34	37	29	35	32	29	35	35	34	35	33	33	34	35	37	34	30	34	37	29	35	32	29	35	35	34	35
Q80U96	Q80U96	40	40	40	Exportin-1	Xpo1	sp|Q80U96|XPO1_RAT Exportin-1 OS=Rattus norvegicus OX=10116 GN=Xpo1 PE=1 SV=1	1	40	40	40	37	37	37	38	33	32	40	36	35	36	31	36	37	31	33	34	33	37	37	37	38	33	32	40	36	35	36	31	36	37	31	33	34	33	37	37	37	38
A0A0G2K2P5	A0A0G2K2P5	39	39	39			sp|A0A0G2K2P5|ZO1_RAT Tight junction protein ZO-1 OS=Rattus norvegicus OX=10116 GN=Tjp1 PE=1 SV=1	1	39	39	39	35	30	29	36	31	27	33	31	32	33	29	26	36	32	32	29	26	35	30	29	36	31	27	33	31	32	33	29	26	36	32	32	29	26	35	30	29	36
O35142	O35142	38	38	38	Coatomer subunit beta	Copb2	sp|O35142|COPB2_RAT Coatomer subunit beta OS=Rattus norvegicus OX=10116 GN=Copb2 PE=1 SV=3	1	38	38	38	31	32	34	32	36	33	35	33	33	33	32	32	35	30	31	32	33	31	32	34	32	36	33	35	33	33	33	32	32	35	30	31	32	33	31	32	34	32
P28023	P28023	38	38	38	Dynactin subunit 1	Dctn1	sp|P28023|DCTN1_RAT Dynactin subunit 1 OS=Rattus norvegicus OX=10116 GN=Dctn1 PE=1 SV=2	1	38	38	38	35	33	33	34	33	33	36	34	30	30	31	29	32	27	31	32	31	35	33	33	34	33	33	36	34	30	30	31	29	32	27	31	32	31	35	33	33	34
P50475	P50475	38	38	38	Alanine--tRNA ligase, cytoplasmic	Aars	sp|P50475|SYAC_RAT Alanine--tRNA ligase, cytoplasmic OS=Rattus norvegicus OX=10116 GN=Aars1 PE=1 SV=3	1	38	38	38	29	32	32	26	33	32	29	31	32	32	28	29	31	22	26	31	27	29	32	32	26	33	32	29	31	32	32	28	29	31	22	26	31	27	29	32	32	26
Q5XI78	Q5XI78	38	38	38	2-oxoglutarate dehydrogenase, mitochondrial	Ogdh	sp|Q5XI78|ODO1_RAT 2-oxoglutarate dehydrogenase, mitochondrial OS=Rattus norvegicus OX=10116 GN=Ogdh PE=1 SV=1	1	38	38	38	35	30	33	33	34	33	36	32	31	33	33	34	33	33	36	28	31	35	30	33	33	34	33	36	32	31	33	33	34	33	33	36	28	31	35	30	33	33
Q9ERE6	Q9ERE6	38	38	38	Myosin phosphatase Rho-interacting protein	Mprip	sp|Q9ERE6|MPRIP_RAT Myosin phosphatase Rho-interacting protein OS=Rattus norvegicus OX=10116 GN=Mprip PE=1 SV=1	1	38	38	38	31	34	34	29	31	32	27	34	28	30	29	30	30	33	28	29	31	31	34	34	29	31	32	27	34	28	30	29	30	30	33	28	29	31	31	34	34	29
Q9Z2Q1	Q9Z2Q1	38	38	38	Protein transport protein Sec31A	Sec31a	sp|Q9Z2Q1|SC31A_RAT Protein transport protein Sec31A OS=Rattus norvegicus OX=10116 GN=Sec31a PE=1 SV=2	1	38	38	38	35	36	34	35	34	33	35	35	35	29	32	32	35	29	29	33	32	35	36	34	35	34	33	35	35	35	29	32	32	35	29	29	33	32	35	36	34	35
P53534	P53534	37	37	28	Glycogen phosphorylase, brain form	Pygb	sp|P53534|PYGB_RAT Glycogen phosphorylase, brain form (Fragment) OS=Rattus norvegicus OX=10116 GN=Pygb PE=1 SV=3	1	37	37	28	31	33	35	29	35	31	29	32	33	28	28	34	29	28	30	31	34	31	33	35	29	35	31	29	32	33	28	28	34	29	28	30	31	34	25	25	27	24
Q4FZT9	Q4FZT9	37	37	37	26S proteasome non-ATPase regulatory subunit 2	Psmd2	sp|Q4FZT9|PSMD2_RAT 26S proteasome non-ATPase regulatory subunit 2 OS=Rattus norvegicus OX=10116 GN=Psmd2 PE=1 SV=1	1	37	37	37	36	34	33	32	32	29	31	31	30	31	32	33	32	31	27	30	33	36	34	33	32	32	29	31	31	30	31	32	33	32	31	27	30	33	36	34	33	32
Q5M7W5	Q5M7W5	37	37	37	Microtubule-associated protein 4	Map4	sp|Q5M7W5|MAP4_RAT Microtubule-associated protein 4 OS=Rattus norvegicus OX=10116 GN=Map4 PE=1 SV=1	1	37	37	37	35	34	33	33	33	33	32	33	34	31	32	35	35	28	32	35	32	35	34	33	33	33	33	32	33	34	31	32	35	35	28	32	35	32	35	34	33	33
Q9ESW0	Q9ESW0	37	37	37	DNA damage-binding protein 1	Ddb1	sp|Q9ESW0|DDB1_RAT DNA damage-binding protein 1 OS=Rattus norvegicus OX=10116 GN=Ddb1 PE=1 SV=1	1	37	37	37	36	32	33	33	32	31	34	31	31	32	30	30	35	33	30	32	31	36	32	33	33	32	31	34	31	31	32	30	30	35	33	30	32	31	36	32	33	33
O35763	O35763	36	36	24	Moesin	Msn	sp|O35763|MOES_RAT Moesin OS=Rattus norvegicus OX=10116 GN=Msn PE=1 SV=3	1	36	36	24	33	34	32	33	34	34	34	35	34	34	33	33	34	34	33	34	34	33	34	32	33	34	34	34	35	34	34	33	33	34	34	33	34	34	22	23	21	22
P41542	P41542	36	36	36	General vesicular transport factor p115	Uso1	sp|P41542|USO1_RAT General vesicular transport factor p115 OS=Rattus norvegicus OX=10116 GN=Uso1 PE=1 SV=1	1	36	36	36	31	30	30	29	31	32	32	32	32	30	32	32	31	28	33	30	31	31	30	30	29	31	32	32	32	32	30	32	32	31	28	33	30	31	31	30	30	29
Q63617	Q63617	36	36	36	Hypoxia up-regulated protein 1	Hyou1	sp|Q63617|HYOU1_RAT Hypoxia up-regulated protein 1 OS=Rattus norvegicus OX=10116 GN=Hyou1 PE=1 SV=1	1	36	36	36	35	32	35	34	35	34	35	33	34	34	31	31	35	33	35	32	34	35	32	35	34	35	34	35	33	34	34	31	31	35	33	35	32	34	35	32	35	34
Q9ER34	Q9ER34	36	36	36	Aconitate hydratase, mitochondrial	Aco2	sp|Q9ER34|ACON_RAT Aconitate hydratase, mitochondrial OS=Rattus norvegicus OX=10116 GN=Aco2 PE=1 SV=2	1	36	36	36	36	36	36	36	35	36	36	36	36	35	35	36	36	36	36	36	35	36	36	36	36	35	36	36	36	36	35	35	36	36	36	36	36	35	36	36	36	36
P06761	P06761	35	33	33	78 kDa glucose-regulated protein	Hspa5	sp|P06761|BIP_RAT Endoplasmic reticulum chaperone BiP OS=Rattus norvegicus OX=10116 GN=Hspa5 PE=1 SV=1	1	35	33	33	31	31	31	34	33	33	34	31	34	32	31	31	34	32	35	32	31	29	29	29	32	31	31	32	29	32	30	29	29	32	30	33	30	29	29	29	29	32
P11598	P11598	35	35	35	Protein disulfide-isomerase A3	Pdia3	sp|P11598|PDIA3_RAT Protein disulfide-isomerase A3 OS=Rattus norvegicus OX=10116 GN=Pdia3 PE=1 SV=2	1	35	35	35	32	32	32	33	33	33	35	33	34	35	31	32	32	33	33	32	32	32	32	32	33	33	33	35	33	34	35	31	32	32	33	33	32	32	32	32	32	33
P63018	P63018	35	35	25	Heat shock cognate 71 kDa protein	Hspa8	sp|P63018|HSP7C_RAT Heat shock cognate 71 kDa protein OS=Rattus norvegicus OX=10116 GN=Hspa8 PE=1 SV=1	1	35	35	25	34	31	31	34	34	34	34	32	33	35	32	32	32	31	32	32	34	34	31	31	34	34	34	34	32	33	35	32	32	32	31	32	32	34	24	21	21	24
Q4AEF8	Q4AEF8	35	35	33	Coatomer subunit gamma-1	Copg1	sp|Q4AEF8|COPG1_RAT Coatomer subunit gamma-1 OS=Rattus norvegicus OX=10116 GN=Copg1 PE=2 SV=1	1	35	35	33	33	33	33	32	31	32	34	34	31	31	32	33	33	29	32	31	31	33	33	33	32	31	32	34	34	31	31	32	33	33	29	32	31	31	31	31	31	30
Q5U312	Q5U312	35	35	35	Ankycorbin	Rai14	sp|Q5U312|RAI14_RAT Ankycorbin OS=Rattus norvegicus OX=10116 GN=Rai14 PE=1 SV=2	1	35	35	35	25	29	26	28	28	31	27	27	29	23	26	29	27	26	26	28	30	25	29	26	28	28	31	27	27	29	23	26	29	27	26	26	28	30	25	29	26	28
Q62940	Q62940	35	35	35	E3 ubiquitin-protein ligase NEDD4	Nedd4	sp|Q62940|NEDD4_RAT E3 ubiquitin-protein ligase NEDD4 OS=Rattus norvegicus OX=10116 GN=Nedd4 PE=1 SV=1	1	35	35	35	33	33	35	30	33	34	35	34	35	32	28	32	34	33	33	29	33	33	33	35	30	33	34	35	34	35	32	28	32	34	33	33	29	33	33	33	35	30
B2GUV7	B2GUV7	34	34	34	Eukaryotic translation initiation factor 5B	Eif5b	sp|B2GUV7|IF2P_RAT Eukaryotic translation initiation factor 5B OS=Rattus norvegicus OX=10116 GN=Eif5b PE=1 SV=1	1	34	34	34	27	28	26	30	28	29	29	28	28	31	28	27	32	25	29	26	27	27	28	26	30	28	29	29	28	28	31	28	27	32	25	29	26	27	27	28	26	30
O88761	O88761	34	34	34	26S proteasome non-ATPase regulatory subunit 1	Psmd1	sp|O88761|PSMD1_RAT 26S proteasome non-ATPase regulatory subunit 1 OS=Rattus norvegicus OX=10116 GN=Psmd1 PE=1 SV=1	1	34	34	34	29	32	30	30	29	29	30	29	31	31	27	31	32	28	33	28	31	29	32	30	30	29	29	30	29	31	31	27	31	32	28	33	28	31	29	32	30	30
P38659	P38659	34	34	34	Protein disulfide-isomerase A4	Pdia4	sp|P38659|PDIA4_RAT Protein disulfide-isomerase A4 OS=Rattus norvegicus OX=10116 GN=Pdia4 PE=1 SV=2	1	34	34	34	30	29	29	31	30	31	32	32	29	30	31	30	31	29	29	29	31	30	29	29	31	30	31	32	32	29	30	31	30	31	29	29	29	31	30	29	29	31
P45953	P45953	34	34	34	Very long-chain specific acyl-CoA dehydrogenase, mitochondrial	Acadvl	sp|P45953|ACADV_RAT Very long-chain specific acyl-CoA dehydrogenase, mitochondrial OS=Rattus norvegicus OX=10116 GN=Acadvl PE=1 SV=1	1	34	34	34	32	27	29	31	28	26	31	28	28	31	24	30	32	31	33	24	28	32	27	29	31	28	26	31	28	28	31	24	30	32	31	33	24	28	32	27	29	31
Q5XIM9	Q5XIM9	34	34	34	T-complex protein 1 subunit beta	Cct2	sp|Q5XIM9|TCPB_RAT T-complex protein 1 subunit beta OS=Rattus norvegicus OX=10116 GN=Cct2 PE=1 SV=3	1	34	34	34	29	32	32	32	32	32	28	31	31	29	30	27	31	30	31	28	30	29	32	32	32	32	32	28	31	31	29	30	27	31	30	31	28	30	29	32	32	32
Q63269	Q63269	34	34	30	Inositol 1,4,5-trisphosphate receptor type 3	Itpr3	sp|Q63269|ITPR3_RAT Inositol 1,4,5-trisphosphate receptor type 3 OS=Rattus norvegicus OX=10116 GN=Itpr3 PE=1 SV=1	1	34	34	30	28	25	27	30	21	24	29	23	23	27	20	26	31	26	26	22	23	28	25	27	30	21	24	29	23	23	27	20	26	31	26	26	22	23	24	21	23	26
Q64428	Q64428	34	34	34	Trifunctional enzyme subunit alpha, mitochondrial;Long-chain enoyl-CoA hydratase;Long chain 3-hydroxyacyl-CoA dehydrogenase	Hadha	sp|Q64428|ECHA_RAT Trifunctional enzyme subunit alpha, mitochondrial OS=Rattus norvegicus OX=10116 GN=Hadha PE=1 SV=2	1	34	34	34	30	30	31	33	30	30	32	31	29	34	26	27	33	26	30	27	29	30	30	31	33	30	30	32	31	29	34	26	27	33	26	30	27	29	30	30	31	33
Q68FQ0	Q68FQ0	34	34	34	T-complex protein 1 subunit epsilon	Cct5	sp|Q68FQ0|TCPE_RAT T-complex protein 1 subunit epsilon OS=Rattus norvegicus OX=10116 GN=Cct5 PE=1 SV=1	1	34	34	34	30	29	29	30	29	28	30	28	29	30	27	29	32	24	28	27	27	30	29	29	30	29	28	30	28	29	30	27	29	32	24	28	27	27	30	29	29	30
P40329	P40329	33	33	33	Arginine--tRNA ligase, cytoplasmic	Rars	sp|P40329|SYRC_RAT Arginine--tRNA ligase, cytoplasmic OS=Rattus norvegicus OX=10116 GN=Rars1 PE=1 SV=2	1	33	33	33	29	29	29	27	28	27	28	30	28	28	25	28	29	26	27	27	28	29	29	29	27	28	27	28	30	28	28	25	28	29	26	27	27	28	29	29	29	27
P50137	P50137	33	33	33	Transketolase	Tkt	sp|P50137|TKT_RAT Transketolase OS=Rattus norvegicus OX=10116 GN=Tkt PE=1 SV=1	1	33	33	33	32	26	29	33	26	28	32	27	30	30	23	27	32	27	27	26	28	32	26	29	33	26	28	32	27	30	30	23	27	32	27	27	26	28	32	26	29	33
P50399	P50399	33	33	27	Rab GDP dissociation inhibitor beta	Gdi2	sp|P50399|GDIB_RAT Rab GDP dissociation inhibitor beta OS=Rattus norvegicus OX=10116 GN=Gdi2 PE=1 SV=2	1	33	33	27	30	28	30	28	31	31	33	32	31	33	25	31	31	29	28	28	29	30	28	30	28	31	31	33	32	31	33	25	31	31	29	28	28	29	24	23	24	22
P52296	P52296	33	33	33	Importin subunit beta-1	Kpnb1	sp|P52296|IMB1_RAT Importin subunit beta-1 OS=Rattus norvegicus OX=10116 GN=Kpnb1 PE=1 SV=1	1	33	33	33	30	30	31	29	32	29	32	32	30	30	30	31	31	26	31	32	32	30	30	31	29	32	29	32	32	30	30	30	31	31	26	31	32	32	30	30	31	29
Q62667	Q62667	33	33	33	Major vault protein	Mvp	sp|Q62667|MVP_RAT Major vault protein OS=Rattus norvegicus OX=10116 GN=Mvp PE=1 SV=4	1	33	33	33	28	23	22	27	26	29	28	25	27	30	27	27	28	27	23	25	25	28	23	22	27	26	29	28	25	27	30	27	27	28	27	23	25	25	28	23	22	27
Q62915	Q62915	33	33	33	Peripheral plasma membrane protein CASK	Cask	sp|Q62915|CSKP_RAT Peripheral plasma membrane protein CASK OS=Rattus norvegicus OX=10116 GN=Cask PE=1 SV=1	1	33	33	33	28	25	26	27	27	29	29	29	30	29	24	27	28	26	30	26	27	28	25	26	27	27	29	29	29	30	29	24	27	28	26	30	26	27	28	25	26	27
Q63598	Q63598	33	33	33	Plastin-3	Pls3	sp|Q63598|PLST_RAT Plastin-3 OS=Rattus norvegicus OX=10116 GN=Pls3 PE=1 SV=2	1	33	33	33	24	28	30	25	29	29	27	31	30	26	29	28	26	21	24	27	29	24	28	30	25	29	29	27	31	30	26	29	28	26	21	24	27	29	24	28	30	25
Q9QZA2	Q9QZA2	33	33	33	Programmed cell death 6-interacting protein	Pdcd6ip	sp|Q9QZA2|PDC6I_RAT Programmed cell death 6-interacting protein OS=Rattus norvegicus OX=10116 GN=Pdcd6ip PE=1 SV=2	1	33	33	33	29	30	30	28	31	29	33	33	29	29	29	28	29	24	26	28	29	29	30	30	28	31	29	33	33	29	29	29	28	29	24	26	28	29	29	30	30	28
P28480	P28480	32	32	32	T-complex protein 1 subunit alpha	Tcp1	sp|P28480|TCPA_RAT T-complex protein 1 subunit alpha OS=Rattus norvegicus OX=10116 GN=Tcp1 PE=1 SV=1	1	32	32	32	30	31	28	29	30	28	28	29	29	30	31	30	29	28	29	31	28	30	31	28	29	30	28	28	29	29	30	31	30	29	28	29	31	28	30	31	28	29
P52303	P52303	32	20	20	AP-1 complex subunit beta-1	Ap1b1	sp|P52303|AP1B1_RAT AP-1 complex subunit beta-1 OS=Rattus norvegicus OX=10116 GN=Ap1b1 PE=1 SV=1	1	32	20	20	29	28	27	30	26	26	30	26	28	28	23	28	27	28	28	27	26	18	16	16	19	15	15	19	15	18	17	13	17	16	18	17	17	15	18	16	16	19
Q07009	Q07009	32	32	32	Calpain-2 catalytic subunit	Capn2	sp|Q07009|CAN2_RAT Calpain-2 catalytic subunit OS=Rattus norvegicus OX=10116 GN=Capn2 PE=1 SV=3	1	32	32	32	26	28	28	27	28	25	27	27	29	25	25	26	28	23	27	25	26	26	28	28	27	28	25	27	27	29	25	25	26	28	23	27	25	26	26	28	28	27
Q07936	Q07936	32	32	32	Annexin A2	Anxa2	sp|Q07936|ANXA2_RAT Annexin A2 OS=Rattus norvegicus OX=10116 GN=Anxa2 PE=1 SV=2	1	32	32	32	31	29	30	30	31	30	32	28	30	30	30	29	30	30	31	28	30	31	29	30	30	31	30	32	28	30	30	30	29	30	30	31	28	30	31	29	30	30
Q5XI07	Q5XI07	32	32	32	Lipoma-preferred partner homolog	Lpp	sp|Q5XI07|LPP_RAT Lipoma-preferred partner homolog OS=Rattus norvegicus OX=10116 GN=Lpp PE=1 SV=1	1	32	32	32	27	29	29	28	32	26	30	27	27	24	27	28	30	26	26	25	26	27	29	29	28	32	26	30	27	27	24	27	28	30	26	26	25	26	27	29	29	28
Q7TT49	Q7TT49	32	32	31	Serine/threonine-protein kinase MRCK beta	Cdc42bpb	sp|Q7TT49|MRCKB_RAT Serine/threonine-protein kinase MRCK beta OS=Rattus norvegicus OX=10116 GN=Cdc42bpb PE=1 SV=1	1	32	32	31	24	24	24	22	23	22	23	27	25	26	20	25	22	18	20	22	21	24	24	24	22	23	22	23	27	25	26	20	25	22	18	20	22	21	24	24	24	21
O35303	O35303	31	31	31	Dynamin-1-like protein	Dnm1l	sp|O35303|DNM1L_RAT Dynamin-1-like protein OS=Rattus norvegicus OX=10116 GN=Dnm1l PE=1 SV=1	1	31	31	31	28	25	24	25	28	26	26	25	24	24	22	27	28	25	24	25	25	28	25	24	25	28	26	26	25	24	24	22	27	28	25	24	25	25	28	25	24	25
O35567	O35567	31	31	31	Bifunctional purine biosynthesis protein PURH;Phosphoribosylaminoimidazolecarboxamide formyltransferase;IMP cyclohydrolase	Atic	sp|O35567|PUR9_RAT Bifunctional purine biosynthesis protein ATIC OS=Rattus norvegicus OX=10116 GN=Atic PE=1 SV=2	1	31	31	31	29	29	26	28	30	31	30	29	29	31	30	30	30	26	29	29	29	29	29	26	28	30	31	30	29	29	31	30	30	30	26	29	29	29	29	29	26	28
P04785	P04785	31	31	31	Protein disulfide-isomerase	P4hb	sp|P04785|PDIA1_RAT Protein disulfide-isomerase OS=Rattus norvegicus OX=10116 GN=P4hb PE=1 SV=2	1	31	31	31	28	29	30	29	29	30	29	29	30	30	31	28	30	29	29	28	29	28	29	30	29	29	30	29	29	30	30	31	28	30	29	29	28	29	28	29	30	29
P97852	P97852	31	31	31	Peroxisomal multifunctional enzyme type 2;(3R)-hydroxyacyl-CoA dehydrogenase;Enoyl-CoA hydratase 2	Hsd17b4	sp|P97852|DHB4_RAT Peroxisomal multifunctional enzyme type 2 OS=Rattus norvegicus OX=10116 GN=Hsd17b4 PE=1 SV=3	1	31	31	31	27	21	27	29	26	29	28	27	28	30	25	26	28	28	30	23	27	27	21	27	29	26	29	28	27	28	30	25	26	28	28	30	23	27	27	21	27	29
Q4G061	Q4G061	31	31	31	Eukaryotic translation initiation factor 3 subunit B	Eif3b	sp|Q4G061|EIF3B_RAT Eukaryotic translation initiation factor 3 subunit B OS=Rattus norvegicus OX=10116 GN=Eif3b PE=1 SV=1	1	31	31	31	26	25	29	27	27	24	28	25	27	28	25	27	26	27	26	26	25	26	25	29	27	27	24	28	25	27	28	25	27	26	27	26	26	25	26	25	29	27
Q4TU93	Q4TU93	31	31	31	C-type mannose receptor 2	Mrc2	sp|Q4TU93|MRC2_RAT C-type mannose receptor 2 OS=Rattus norvegicus OX=10116 GN=Mrc2 PE=1 SV=1	1	31	31	31	30	29	31	30	28	28	30	29	26	28	26	29	31	28	29	27	28	30	29	31	30	28	28	30	29	26	28	26	29	31	28	29	27	28	30	29	31	30
Q641Y8	Q641Y8	31	31	31	ATP-dependent RNA helicase DDX1	Ddx1	sp|Q641Y8|DDX1_RAT ATP-dependent RNA helicase DDX1 OS=Rattus norvegicus OX=10116 GN=Ddx1 PE=1 SV=1	1	31	31	31	27	28	28	29	27	28	28	29	27	28	26	26	28	26	28	26	26	27	28	28	29	27	28	28	29	27	28	26	26	28	26	28	26	26	27	28	28	29
Q924S5	Q924S5	31	31	31	Lon protease homolog, mitochondrial	Lonp1	sp|Q924S5|LONM_RAT Lon protease homolog, mitochondrial OS=Rattus norvegicus OX=10116 GN=Lonp1 PE=2 SV=1	1	31	31	31	29	27	28	28	28	27	28	29	27	27	26	26	31	26	29	29	30	29	27	28	28	28	27	28	29	27	27	26	26	31	26	29	29	30	29	27	28	28
F1LP64	F1LP64	30	30	30	E3 ubiquitin-protein ligase TRIP12	Trip12	sp|F1LP64|TRIPC_RAT E3 ubiquitin-protein ligase TRIP12 OS=Rattus norvegicus OX=10116 GN=Trip12 PE=1 SV=1	1	30	30	30	22	24	21	26	24	20	26	26	23	22	19	20	23	22	25	23	19	22	24	21	26	24	20	26	26	23	22	19	20	23	22	25	23	19	22	24	21	26
F1LYQ8	F1LYQ8	30	30	30	FERM, RhoGEF and pleckstrin domain-containing protein 1	Farp1	sp|F1LYQ8|FARP1_RAT FERM, ARHGEF and pleckstrin domain-containing protein 1 OS=Rattus norvegicus OX=10116 GN=Farp1 PE=1 SV=2	1	30	30	30	25	27	29	23	29	26	28	25	27	25	25	28	26	24	24	27	24	25	27	29	23	29	26	28	25	27	25	25	28	26	24	24	27	24	25	27	29	23
P10860	P10860	30	30	30	Glutamate dehydrogenase 1, mitochondrial	Glud1	sp|P10860|DHE3_RAT Glutamate dehydrogenase 1, mitochondrial OS=Rattus norvegicus OX=10116 GN=Glud1 PE=1 SV=2	1	30	30	30	27	25	26	28	24	27	28	27	26	28	26	26	28	26	28	26	26	27	25	26	28	24	27	28	27	26	28	26	26	28	26	28	26	26	27	25	26	28
P15999	P15999	30	30	30	ATP synthase subunit alpha, mitochondrial	Atp5a1	sp|P15999|ATPA_RAT ATP synthase subunit alpha, mitochondrial OS=Rattus norvegicus OX=10116 GN=Atp5f1a PE=1 SV=2	1	30	30	30	29	28	27	29	28	28	28	27	29	29	27	28	29	28	27	28	28	29	28	27	29	28	28	28	27	29	29	27	28	29	28	27	28	28	29	28	27	29
P39052	P39052	30	30	20	Dynamin-2	Dnm2	sp|P39052|DYN2_RAT Dynamin-2 OS=Rattus norvegicus OX=10116 GN=Dnm2 PE=1 SV=1	1	30	30	20	26	22	21	27	21	26	30	24	27	26	19	22	28	21	25	18	24	26	22	21	27	21	26	30	24	27	26	19	22	28	21	25	18	24	18	15	15	18
P42346	P42346	30	30	30	Serine/threonine-protein kinase mTOR	Mtor	sp|P42346|MTOR_RAT Serine/threonine-protein kinase mTOR OS=Rattus norvegicus OX=10116 GN=Mtor PE=1 SV=1	1	30	30	30	25	20	19	22	18	21	24	21	19	21	18	23	23	19	21	22	20	25	20	19	22	18	21	24	21	19	21	18	23	23	19	21	22	20	25	20	19	22
P48721	P48721	30	30	30	Stress-70 protein, mitochondrial	Hspa9	sp|P48721|GRP75_RAT Stress-70 protein, mitochondrial OS=Rattus norvegicus OX=10116 GN=Hspa9 PE=1 SV=3	1	30	30	30	28	29	30	28	28	29	29	29	29	30	27	29	30	28	28	29	30	28	29	30	28	28	29	29	29	29	30	27	29	30	28	28	29	30	28	29	30	28
P52873	P52873	30	30	30	Pyruvate carboxylase, mitochondrial	Pc	sp|P52873|PYC_RAT Pyruvate carboxylase, mitochondrial OS=Rattus norvegicus OX=10116 GN=Pc PE=1 SV=2	1	30	30	30	27	18	22	23	18	26	24	20	24	24	19	22	25	22	24	16	22	27	18	22	23	18	26	24	20	24	24	19	22	25	22	24	16	22	27	18	22	23
P97571	P97571	30	30	30	Calpain-1 catalytic subunit	Capn1	sp|P97571|CAN1_RAT Calpain-1 catalytic subunit OS=Rattus norvegicus OX=10116 GN=Capn1 PE=1 SV=1	1	30	30	30	28	28	28	29	29	26	30	26	28	24	20	26	30	28	26	26	24	28	28	28	29	29	26	30	26	28	24	20	26	30	28	26	26	24	28	28	28	29
Q3ZAV8	Q3ZAV8	30	30	30	Enhancer of mRNA-decapping protein 4	Edc4	sp|Q3ZAV8|EDC4_RAT Enhancer of mRNA-decapping protein 4 OS=Rattus norvegicus OX=10116 GN=Edc4 PE=1 SV=1	1	30	30	30	26	24	26	27	26	25	28	25	24	27	24	25	26	24	23	19	25	26	24	26	27	26	25	28	25	24	27	24	25	26	24	23	19	25	26	24	26	27
Q4V8H8	Q4V8H8	30	30	28	EH domain-containing protein 2	Ehd2	sp|Q4V8H8|EHD2_RAT EH domain-containing protein 2 OS=Rattus norvegicus OX=10116 GN=Ehd2 PE=1 SV=1	1	30	30	28	28	26	29	26	29	28	25	29	28	23	24	29	29	23	25	26	25	28	26	29	26	29	28	25	29	28	23	24	29	29	23	25	26	25	26	24	27	24
Q66H61	Q66H61	30	30	30		RGD1562301	sp|Q66H61|SYQ_RAT Glutamine--tRNA ligase OS=Rattus norvegicus OX=10116 GN=Qars1 PE=1 SV=1	1	30	30	30	29	28	29	28	29	30	29	29	29	30	25	29	29	28	28	26	28	29	28	29	28	29	30	29	29	29	30	25	29	29	28	28	26	28	29	28	29	28
O08629	O08629	29	29	29	Transcription intermediary factor 1-beta	Trim28	sp|O08629|TIF1B_RAT Transcription intermediary factor 1-beta OS=Rattus norvegicus OX=10116 GN=Trim28 PE=1 SV=2	1	29	29	29	27	26	26	29	25	26	27	27	25	28	25	26	29	27	27	27	26	27	26	26	29	25	26	27	27	25	28	25	26	29	27	27	27	26	27	26	26	29
Q5XIN6	Q5XIN6	29	29	29	LETM1 and EF-hand domain-containing protein 1, mitochondrial	Letm1	sp|Q5XIN6|LETM1_RAT Mitochondrial proton/calcium exchanger protein OS=Rattus norvegicus OX=10116 GN=Letm1 PE=1 SV=1	1	29	29	29	23	22	23	26	21	24	25	24	21	24	23	23	24	24	24	22	24	23	22	23	26	21	24	25	24	21	24	23	23	24	24	24	22	24	23	22	23	26
Q66HF1	Q66HF1	29	29	29	NADH-ubiquinone oxidoreductase 75 kDa subunit, mitochondrial	Ndufs1	sp|Q66HF1|NDUS1_RAT NADH-ubiquinone oxidoreductase 75 kDa subunit, mitochondrial OS=Rattus norvegicus OX=10116 GN=Ndufs1 PE=1 SV=1	1	29	29	29	28	27	26	26	28	27	28	26	26	29	26	28	26	25	27	25	26	28	27	26	26	28	27	28	26	26	29	26	28	26	25	27	25	26	28	27	26	26
Q8R491	Q8R491	29	28	16	EH domain-containing protein 3	Ehd3	sp|Q8R491|EHD3_RAT EH domain-containing protein 3 OS=Rattus norvegicus OX=10116 GN=Ehd3 PE=1 SV=2	1	29	28	16	28	28	27	28	23	24	26	25	23	27	26	26	26	26	25	26	25	27	27	26	27	22	23	25	24	22	26	25	25	25	25	24	25	24	15	15	14	15
Q9JJ22	Q9JJ22	29	29	29	Endoplasmic reticulum aminopeptidase 1	Erap1	sp|Q9JJ22|ERAP1_RAT Endoplasmic reticulum aminopeptidase 1 OS=Rattus norvegicus OX=10116 GN=Erap1 PE=2 SV=2	1	29	29	29	28	26	25	27	23	24	27	26	24	28	24	26	27	25	25	27	26	28	26	25	27	23	24	27	26	24	28	24	26	27	25	25	27	26	28	26	25	27
Q9JK11	Q9JK11	29	29	29	Reticulon-4	Rtn4	sp|Q9JK11|RTN4_RAT Reticulon-4 OS=Rattus norvegicus OX=10116 GN=Rtn4 PE=1 SV=1	1	29	29	29	25	24	25	26	26	23	26	24	25	25	27	26	26	27	27	26	24	25	24	25	26	26	23	26	24	25	25	27	26	26	27	27	26	24	25	24	25	26
CON__Q2UVX4	CON__Q2UVX4	28	28	25				1	28	28	25	15	17	10	24	14	18	23	19	10	19	13	13	21	17	19	16	15	15	17	10	24	14	18	23	19	10	19	13	13	21	17	19	16	15	15	16	10	22
O54735	O54735	28	28	28	cGMP-specific 3,5-cyclic phosphodiesterase	Pde5a	sp|O54735|PDE5A_RAT cGMP-specific 3,5-cyclic phosphodiesterase OS=Rattus norvegicus OX=10116 GN=Pde5a PE=2 SV=1	1	28	28	28	16	19	20	14	19	21	17	23	23	19	17	21	20	13	16	17	18	16	19	20	14	19	21	17	23	23	19	17	21	20	13	16	17	18	16	19	20	14
P07150	P07150	28	28	28	Annexin A1	Anxa1	sp|P07150|ANXA1_RAT Annexin A1 OS=Rattus norvegicus OX=10116 GN=Anxa1 PE=1 SV=2	1	28	28	28	26	22	23	28	24	24	28	25	23	27	25	24	26	23	25	22	25	26	22	23	28	24	24	28	25	23	27	25	24	26	23	25	22	25	26	22	23	28
P07153	P07153	28	28	28	Dolichyl-diphosphooligosaccharide--protein glycosyltransferase subunit 1	Rpn1	sp|P07153|RPN1_RAT Dolichyl-diphosphooligosaccharide--protein glycosyltransferase subunit 1 OS=Rattus norvegicus OX=10116 GN=Rpn1 PE=2 SV=1	1	28	28	28	27	25	25	27	26	27	27	27	28	28	27	25	26	26	27	25	27	27	25	25	27	26	27	27	27	28	28	27	25	26	26	27	25	27	27	25	25	27
P10719	P10719	28	28	28	ATP synthase subunit beta, mitochondrial	Atp5b	sp|P10719|ATPB_RAT ATP synthase subunit beta, mitochondrial OS=Rattus norvegicus OX=10116 GN=Atp5f1b PE=1 SV=2	1	28	28	28	28	27	28	28	27	28	28	28	28	28	28	28	28	28	28	27	28	28	27	28	28	27	28	28	28	28	28	28	28	28	28	28	27	28	28	27	28	28
P25235	P25235	28	28	28	Dolichyl-diphosphooligosaccharide--protein glycosyltransferase subunit 2	Rpn2	sp|P25235|RPN2_RAT Dolichyl-diphosphooligosaccharide--protein glycosyltransferase subunit 2 OS=Rattus norvegicus OX=10116 GN=Rpn2 PE=2 SV=2	1	28	28	28	28	27	26	27	28	28	25	27	27	25	28	27	27	27	27	26	26	28	27	26	27	28	28	25	27	27	25	28	27	27	27	27	26	26	28	27	26	27
Q4VSI4	Q4VSI4	28	28	28	Ubiquitin carboxyl-terminal hydrolase 7	Usp7	sp|Q4VSI4|UBP7_RAT Ubiquitin carboxyl-terminal hydrolase 7 OS=Rattus norvegicus OX=10116 GN=Usp7 PE=1 SV=1	1	28	28	28	22	22	22	22	23	20	22	22	21	22	20	24	22	18	25	20	20	22	22	22	22	23	20	22	22	21	22	20	24	22	18	25	20	20	22	22	22	22
Q7TPB1	Q7TPB1	28	28	28	T-complex protein 1 subunit delta	Cct4	sp|Q7TPB1|TCPD_RAT T-complex protein 1 subunit delta OS=Rattus norvegicus OX=10116 GN=Cct4 PE=1 SV=3	1	28	28	28	25	24	24	24	24	23	27	26	26	25	22	26	26	22	24	23	24	25	24	24	24	24	23	27	26	26	25	22	26	26	22	24	23	24	25	24	24	24
Q9ESN0	Q9ESN0	28	28	28	Protein Niban	Fam129a	sp|Q9ESN0|NIBA1_RAT Protein Niban 1 OS=Rattus norvegicus OX=10116 GN=Niban1 PE=1 SV=2	1	28	28	28	22	27	26	23	27	25	24	25	26	23	25	25	22	21	23	24	25	22	27	26	23	27	25	24	25	26	23	25	25	22	21	23	24	25	22	27	26	23
Q9WU82	Q9WU82	28	28	23	Catenin beta-1	Ctnnb1	sp|Q9WU82|CTNB1_RAT Catenin beta-1 OS=Rattus norvegicus OX=10116 GN=Ctnnb1 PE=1 SV=1	1	28	28	23	23	22	24	24	23	26	26	24	25	24	22	23	26	23	23	22	24	23	22	24	24	23	26	26	24	25	24	22	23	26	23	23	22	24	20	19	20	21
D3ZD05	D3ZD05	27	27	27		Kank2	sp|D3ZD05|KANK2_RAT KN motif and ankyrin repeat domain-containing protein 2 OS=Rattus norvegicus OX=10116 GN=Kank2 PE=1 SV=2	1	27	27	27	22	22	22	23	22	25	24	23	26	23	23	22	24	22	24	22	22	22	22	22	23	22	25	24	23	26	23	23	22	24	22	24	22	22	22	22	22	23
P14669	P14669	27	27	27	Annexin A3	Anxa3	sp|P14669|ANXA3_RAT Annexin A3 OS=Rattus norvegicus OX=10116 GN=Anxa3 PE=1 SV=4	1	27	27	27	21	22	23	23	24	24	24	24	24	24	22	21	23	22	23	20	22	21	22	23	23	24	24	24	24	24	24	22	21	23	22	23	20	22	21	22	23	23
P28494	P28494	27	27	27	Alpha-mannosidase 2	Man2a1	sp|P28494|MA2A1_RAT Alpha-mannosidase 2 OS=Rattus norvegicus OX=10116 GN=Man2a1 PE=1 SV=2	1	27	27	27	24	26	25	26	25	25	26	26	24	25	20	24	27	23	23	20	24	24	26	25	26	25	25	26	26	24	25	20	24	27	23	23	20	24	24	26	25	26
P29994	P29994	27	23	21	Inositol 1,4,5-trisphosphate receptor type 1	Itpr1	sp|P29994|ITPR1_RAT Inositol 1,4,5-trisphosphate receptor type 1 OS=Rattus norvegicus OX=10116 GN=Itpr1 PE=1 SV=2	1	27	23	21	20	20	22	22	20	19	21	23	20	22	19	17	21	18	21	16	23	16	16	18	18	16	15	17	19	16	18	15	14	17	15	18	13	20	15	15	17	16
P37199	P37199	27	27	27	Nuclear pore complex protein Nup155	Nup155	sp|P37199|NU155_RAT Nuclear pore complex protein Nup155 OS=Rattus norvegicus OX=10116 GN=Nup155 PE=1 SV=1	1	27	27	27	22	22	25	23	19	24	25	22	23	24	20	23	21	25	23	22	24	22	22	25	23	19	24	25	22	23	24	20	23	21	25	23	22	24	22	22	25	23
Q5I0G4	Q5I0G4	27	27	27	Glycine--tRNA ligase	Gars	sp|Q5I0G4|GARS_RAT Glycine--tRNA ligase OS=Rattus norvegicus OX=10116 GN=Gars1 PE=1 SV=2	1	27	27	27	23	21	24	20	25	22	22	20	24	20	22	20	20	17	19	21	22	23	21	24	20	25	22	22	20	24	20	22	20	20	17	19	21	22	23	21	24	20
Q62780	Q62780	27	27	27	Probable ATP-dependent RNA helicase DDX46	Ddx46	sp|Q62780|DDX46_RAT Probable ATP-dependent RNA helicase DDX46 OS=Rattus norvegicus OX=10116 GN=Ddx46 PE=1 SV=1	1	27	27	27	22	23	21	23	19	21	22	24	23	24	16	23	22	25	22	21	22	22	23	21	23	19	21	22	24	23	24	16	23	22	25	22	21	22	22	23	21	23
Q63570	Q63570	27	27	27	26S protease regulatory subunit 6B	Psmc4	sp|Q63570|PRS6B_RAT 26S proteasome regulatory subunit 6B OS=Rattus norvegicus OX=10116 GN=Psmc4 PE=1 SV=1	1	27	27	27	24	25	23	22	23	23	23	24	24	23	21	25	24	23	22	22	23	24	25	23	22	23	23	23	24	24	23	21	25	24	23	22	22	23	24	25	23	22
Q66HA8	Q66HA8	27	26	26	Heat shock protein 105 kDa	Hsph1	sp|Q66HA8|HS105_RAT Heat shock protein 105 kDa OS=Rattus norvegicus OX=10116 GN=Hsph1 PE=1 SV=1	1	27	26	26	24	20	20	25	23	21	25	21	23	23	22	21	25	17	17	18	17	23	19	19	24	22	20	24	20	22	22	21	20	24	16	16	17	16	23	19	19	24
Q6AYZ1	Q6AYZ1	27	3	3	Tubulin alpha-1C chain	Tuba1c	sp|Q6AYZ1|TBA1C_RAT Tubulin alpha-1C chain OS=Rattus norvegicus OX=10116 GN=Tuba1c PE=1 SV=1	1	27	3	3	25	24	25	25	25	25	26	24	24	26	24	24	25	23	24	24	26	3	2	3	3	3	3	3	3	3	3	3	2	3	3	3	2	3	3	2	3	3
Q6IMY8	Q6IMY8	27	27	27		Hnrnpu	sp|Q6IMY8|HNRPU_RAT Heterogeneous nuclear ribonucleoprotein U OS=Rattus norvegicus OX=10116 GN=Hnrnpu PE=1 SV=1	1	27	27	27	26	25	26	26	26	25	25	25	26	26	23	27	26	26	26	24	26	26	25	26	26	26	25	25	25	26	26	23	27	26	26	26	24	26	26	25	26	26
Q6P9T8	Q6P9T8	27	27	5	Tubulin beta-4B chain	Tubb4b	sp|Q6P9T8|TBB4B_RAT Tubulin beta-4B chain OS=Rattus norvegicus OX=10116 GN=Tubb4b PE=1 SV=1	1	27	27	5	27	27	27	27	27	27	27	27	27	27	26	25	27	26	26	26	27	27	27	27	27	27	27	27	27	27	27	26	25	27	26	26	26	27	5	5	5	5
Q6P9V9	Q6P9V9	27	27	0	Tubulin alpha-1B chain	Tuba1b	sp|Q6P9V9|TBA1B_RAT Tubulin alpha-1B chain OS=Rattus norvegicus OX=10116 GN=Tuba1b PE=1 SV=1	1	27	27	0	25	25	25	25	25	25	26	24	24	26	24	25	25	23	24	25	26	25	25	25	25	25	25	26	24	24	26	24	25	25	23	24	25	26	0	0	0	0
Q9EPH8	Q9EPH8	27	27	27	Polyadenylate-binding protein 1	Pabpc1	sp|Q9EPH8|PABP1_RAT Polyadenylate-binding protein 1 OS=Rattus norvegicus OX=10116 GN=Pabpc1 PE=1 SV=1	1	27	27	27	25	25	25	23	25	21	26	26	24	25	26	24	26	23	25	24	25	25	25	25	23	25	21	26	26	24	25	26	24	26	23	25	24	25	25	25	25	23
Q9QUL6	Q9QUL6	27	27	27	Vesicle-fusing ATPase	Nsf	sp|Q9QUL6|NSF_RAT Vesicle-fusing ATPase OS=Rattus norvegicus OX=10116 GN=Nsf PE=1 SV=1	1	27	27	27	25	24	22	27	24	24	26	24	26	26	23	23	26	20	23	22	23	25	24	22	27	24	24	26	24	26	26	23	23	26	20	23	22	23	25	24	22	27
B2GV24	B2GV24	26	26	26	E3 UFM1-protein ligase 1	Ufl1	sp|B2GV24|UFL1_RAT E3 UFM1-protein ligase 1 OS=Rattus norvegicus OX=10116 GN=Ufl1 PE=1 SV=1	1	26	26	26	23	25	21	25	21	23	22	24	21	22	20	21	25	23	23	21	24	23	25	21	25	21	23	22	24	21	22	20	21	25	23	23	21	24	23	25	21	25
B4F7E8	B4F7E8	26	26	26	Niban-like protein 1	Fam129b	sp|B4F7E8|NIBA2_RAT Protein Niban 2 OS=Rattus norvegicus OX=10116 GN=Niban2 PE=1 SV=1	1	26	26	26	21	24	22	19	21	20	20	21	22	18	19	22	20	19	18	22	21	21	24	22	19	21	20	20	21	22	18	19	22	20	19	18	22	21	21	24	22	19
O55096	O55096	26	26	26	Dipeptidyl peptidase 3	Dpp3	sp|O55096|DPP3_RAT Dipeptidyl peptidase 3 OS=Rattus norvegicus OX=10116 GN=Dpp3 PE=1 SV=2	1	26	26	26	24	22	22	25	22	25	25	22	23	25	19	24	25	22	24	20	22	24	22	22	25	22	25	25	22	23	25	19	24	25	22	24	20	22	24	22	22	25
P00507	P00507	26	26	26	Aspartate aminotransferase, mitochondrial	Got2	sp|P00507|AATM_RAT Aspartate aminotransferase, mitochondrial OS=Rattus norvegicus OX=10116 GN=Got2 PE=1 SV=2	1	26	26	26	25	24	24	23	23	24	24	24	24	24	23	23	26	23	24	24	23	25	24	24	23	23	24	24	24	24	24	23	23	26	23	24	24	23	25	24	24	23
P04762	P04762	26	26	26	Catalase	Cat	sp|P04762|CATA_RAT Catalase OS=Rattus norvegicus OX=10116 GN=Cat PE=1 SV=3	1	26	26	26	23	22	21	25	22	24	25	20	24	26	18	22	26	22	26	21	24	23	22	21	25	22	24	25	20	24	26	18	22	26	22	26	21	24	23	22	21	25
P07687	P07687	26	26	26	Epoxide hydrolase 1	Ephx1	sp|P07687|HYEP_RAT Epoxide hydrolase 1 OS=Rattus norvegicus OX=10116 GN=Ephx1 PE=1 SV=1	1	26	26	26	22	22	24	26	23	22	26	22	25	25	21	24	24	24	26	21	23	22	22	24	26	23	22	26	22	25	25	21	24	24	24	26	21	23	22	22	24	26
P15178	P15178	26	26	26	Aspartate--tRNA ligase, cytoplasmic	Dars	sp|P15178|SYDC_RAT Aspartate--tRNA ligase, cytoplasmic OS=Rattus norvegicus OX=10116 GN=Dars1 PE=1 SV=1	1	26	26	26	25	23	24	25	25	25	24	24	25	23	24	23	24	22	23	24	24	25	23	24	25	25	25	24	24	25	23	24	23	24	22	23	24	24	25	23	24	25
P15684	P15684	26	26	26	Aminopeptidase N	Anpep	sp|P15684|AMPN_RAT Aminopeptidase N OS=Rattus norvegicus OX=10116 GN=Anpep PE=1 SV=2	1	26	26	26	20	7	14	21	6	18	21	8	18	21	7	17	21	20	23	5	16	20	7	14	21	6	18	21	8	18	21	7	17	21	20	23	5	16	20	7	14	21
P18588	P18588	26	26	20	Interferon-induced GTP-binding protein Mx1	Mx1	sp|P18588|MX1_RAT Interferon-induced GTP-binding protein Mx1 OS=Rattus norvegicus OX=10116 GN=Mx1 PE=1 SV=1	1	26	26	20	5	18	1	8	17	3	3	21	2	26	24	4	3	2	5	17	5	5	18	1	8	17	3	3	21	2	26	24	4	3	2	5	17	5	4	12	0	5
P20909	P20909	26	26	25	Collagen alpha-1(XI) chain	Col11a1	sp|P20909|COBA1_RAT Collagen alpha-1(XI) chain OS=Rattus norvegicus OX=10116 GN=Col11a1 PE=1 SV=2	1	26	26	25	9	22	24	11	22	19	11	23	16	9	16	18	10	11	13	21	16	9	22	24	11	22	19	11	23	16	9	16	18	10	11	13	21	16	9	21	23	11
P31977	P31977	26	14	14	Ezrin	Ezr	sp|P31977|EZRI_RAT Ezrin OS=Rattus norvegicus OX=10116 GN=Ezr PE=1 SV=3	1	26	14	14	23	22	23	21	21	19	22	21	23	21	17	21	23	21	21	20	20	12	11	12	10	10	8	11	10	11	10	6	10	11	10	10	9	9	12	11	12	10
P47942	P47942	26	26	22	Dihydropyrimidinase-related protein 2	Dpysl2	sp|P47942|DPYL2_RAT Dihydropyrimidinase-related protein 2 OS=Rattus norvegicus OX=10116 GN=Dpysl2 PE=1 SV=1	1	26	26	22	25	26	25	25	25	26	26	25	26	26	24	25	25	25	26	25	26	25	26	25	25	25	26	26	25	26	26	24	25	25	25	26	25	26	21	22	21	21
P55161	P55161	26	26	26	Nck-associated protein 1	Nckap1	sp|P55161|NCKP1_RAT Nck-associated protein 1 OS=Rattus norvegicus OX=10116 GN=Nckap1 PE=2 SV=1	1	26	26	26	21	24	24	23	21	20	22	20	18	20	18	21	25	19	19	21	21	21	24	24	23	21	20	22	20	18	20	18	21	25	19	19	21	21	21	24	24	23
P69897	P69897	26	6	4	Tubulin beta-5 chain	Tubb5	sp|P69897|TBB5_RAT Tubulin beta-5 chain OS=Rattus norvegicus OX=10116 GN=Tubb5 PE=1 SV=1	1	26	6	4	26	26	26	26	26	26	26	26	26	26	25	24	26	25	25	26	26	6	6	6	6	6	6	6	6	6	6	6	6	6	6	6	6	6	4	4	4	4
P97608	P97608	26	26	26	5-oxoprolinase	Oplah	sp|P97608|OPLA_RAT 5-oxoprolinase OS=Rattus norvegicus OX=10116 GN=Oplah PE=1 SV=2	1	26	26	26	23	19	17	22	19	20	23	18	21	23	17	21	25	21	24	14	18	23	19	17	22	19	20	23	18	21	23	17	21	25	21	24	14	18	23	19	17	22
Q2TA68	Q2TA68	26	26	26	Dynamin-like 120 kDa protein, mitochondrial;Dynamin-like 120 kDa protein, form S1	Opa1	sp|Q2TA68|OPA1_RAT Dynamin-like 120 kDa protein, mitochondrial OS=Rattus norvegicus OX=10116 GN=Opa1 PE=1 SV=1	1	26	26	26	23	20	24	22	20	23	23	22	24	24	20	22	22	21	23	23	20	23	20	24	22	20	23	23	22	24	24	20	22	22	21	23	23	20	23	20	24	22
Q3KRE8	Q3KRE8	26	7	1	Tubulin beta-2B chain	Tubb2b	sp|Q3KRE8|TBB2B_RAT Tubulin beta-2B chain OS=Rattus norvegicus OX=10116 GN=Tubb2b PE=1 SV=1	1	26	7	1	26	25	25	25	26	24	26	25	24	25	24	24	26	25	24	25	25	7	6	6	6	7	5	7	6	5	6	6	7	7	7	6	6	6	1	1	1	1
Q5RKI0	Q5RKI0	26	26	26	WD repeat-containing protein 1	Wdr1	sp|Q5RKI0|WDR1_RAT WD repeat-containing protein 1 OS=Rattus norvegicus OX=10116 GN=Wdr1 PE=1 SV=3	1	26	26	26	23	24	23	23	24	24	25	23	24	26	26	24	26	24	24	24	25	23	24	23	23	24	24	25	23	24	26	26	24	26	24	24	24	25	23	24	23	23
Q5U4E6	Q5U4E6	26	26	26	Golgin subfamily A member 4	Golga4	sp|Q5U4E6|GOGA4_RAT Golgin subfamily A member 4 OS=Rattus norvegicus OX=10116 GN=Golga4 PE=1 SV=2	1	26	26	26	16	14	14	19	16	16	16	15	19	16	17	17	20	13	18	15	12	16	14	14	19	16	16	16	15	19	16	17	17	20	13	18	15	12	16	14	14	19
Q5XHY5	Q5XHY5	26	26	24	Threonine--tRNA ligase, cytoplasmic	Tars	sp|Q5XHY5|SYTC_RAT Threonine--tRNA ligase 1, cytoplasmic OS=Rattus norvegicus OX=10116 GN=Tars1 PE=1 SV=1	1	26	26	24	23	23	24	23	23	26	24	23	24	23	24	24	22	20	21	24	22	23	23	24	23	23	26	24	23	24	23	24	24	22	20	21	24	22	21	21	22	21
Q62736	Q62736	26	26	26	Non-muscle caldesmon	Cald1	sp|Q62736|CALD1_RAT Non-muscle caldesmon OS=Rattus norvegicus OX=10116 GN=Cald1 PE=1 SV=1	1	26	26	26	16	21	21	19	22	24	23	19	24	21	20	16	19	16	17	18	17	16	21	21	19	22	24	23	19	24	21	20	16	19	16	17	18	17	16	21	21	19
Q62920	Q62920	26	26	26	PDZ and LIM domain protein 5	Pdlim5	sp|Q62920|PDLI5_RAT PDZ and LIM domain protein 5 OS=Rattus norvegicus OX=10116 GN=Pdlim5 PE=1 SV=2	1	26	26	26	22	25	23	22	25	23	22	23	23	23	25	24	22	21	22	25	24	22	25	23	22	25	23	22	23	23	23	25	24	22	21	22	25	24	22	25	23	22
Q63321	Q63321	26	26	26	Procollagen-lysine,2-oxoglutarate 5-dioxygenase 1	Plod1	sp|Q63321|PLOD1_RAT Procollagen-lysine,2-oxoglutarate 5-dioxygenase 1 OS=Rattus norvegicus OX=10116 GN=Plod1 PE=1 SV=1	1	26	26	26	23	23	23	24	23	22	22	23	21	23	23	21	24	20	23	21	21	23	23	23	24	23	22	22	23	21	23	23	21	24	20	23	21	21	23	23	23	24
Q641Z6	Q641Z6	26	13	13	EH domain-containing protein 1	Ehd1	sp|Q641Z6|EHD1_RAT EH domain-containing protein 1 OS=Rattus norvegicus OX=10116 GN=Ehd1 PE=1 SV=1	1	26	13	13	24	24	26	24	22	21	23	22	20	22	23	24	23	21	24	23	21	11	11	13	11	12	9	11	11	9	10	12	13	11	10	12	11	10	11	11	13	11
Q64604	Q64604	26	26	26	Receptor-type tyrosine-protein phosphatase F	Ptprf	sp|Q64604|PTPRF_RAT Receptor-type tyrosine-protein phosphatase F OS=Rattus norvegicus OX=10116 GN=Ptprf PE=2 SV=1	1	26	26	26	23	8	17	24	3	17	25	6	19	21	2	17	23	16	21	4	17	23	8	17	24	3	17	25	6	19	21	2	17	23	16	21	4	17	23	8	17	24
Q66HC5	Q66HC5	26	26	26	Nuclear pore complex protein Nup93	Nup93	sp|Q66HC5|NUP93_RAT Nuclear pore complex protein Nup93 OS=Rattus norvegicus OX=10116 GN=Nup93 PE=1 SV=1	1	26	26	26	24	21	23	24	21	22	24	22	23	22	19	25	21	22	21	18	23	24	21	23	24	21	22	24	22	23	22	19	25	21	22	21	18	23	24	21	23	24
Q68FR6	Q68FR6	26	26	26	Elongation factor 1-gamma	Eef1g	sp|Q68FR6|EF1G_RAT Elongation factor 1-gamma OS=Rattus norvegicus OX=10116 GN=Eef1g PE=2 SV=3	1	26	26	26	26	25	25	25	25	24	25	24	25	25	25	26	25	24	24	25	26	26	25	25	25	25	24	25	24	25	25	25	26	25	24	24	25	26	26	25	25	25
Q68FS4	Q68FS4	26	26	26	Cytosol aminopeptidase	Lap3	sp|Q68FS4|AMPL_RAT Cytosol aminopeptidase OS=Rattus norvegicus OX=10116 GN=Lap3 PE=1 SV=1	1	26	26	26	25	24	23	23	25	22	26	24	23	24	24	22	25	22	22	22	20	25	24	23	23	25	22	26	24	23	24	24	22	25	22	22	22	20	25	24	23	23
Q6P502	Q6P502	26	26	26	T-complex protein 1 subunit gamma	Cct3	sp|Q6P502|TCPG_RAT T-complex protein 1 subunit gamma OS=Rattus norvegicus OX=10116 GN=Cct3 PE=1 SV=1	1	26	26	26	24	23	24	25	24	23	26	23	23	25	23	24	24	23	22	22	23	24	23	24	25	24	23	26	23	23	25	23	24	24	23	22	22	23	24	23	24	25
Q811A3	Q811A3	26	26	25	Procollagen-lysine,2-oxoglutarate 5-dioxygenase 2	Plod2	sp|Q811A3|PLOD2_RAT Procollagen-lysine,2-oxoglutarate 5-dioxygenase 2 OS=Rattus norvegicus OX=10116 GN=Plod2 PE=2 SV=1	1	26	26	25	20	25	24	20	25	23	23	24	24	20	23	23	19	19	21	23	23	20	25	24	20	25	23	23	24	24	20	23	23	19	19	21	23	23	19	24	23	19
Q920L2	Q920L2	26	26	26	Succinate dehydrogenase [ubiquinone] flavoprotein subunit, mitochondrial	Sdha	sp|Q920L2|SDHA_RAT Succinate dehydrogenase [ubiquinone] flavoprotein subunit, mitochondrial OS=Rattus norvegicus OX=10116 GN=Sdha PE=1 SV=1	1	26	26	26	24	23	25	25	25	26	25	25	25	26	25	24	24	24	25	22	24	24	23	25	25	25	26	25	25	25	26	25	24	24	24	25	22	24	24	23	25	25
Q9QW07	Q9QW07	26	26	26	1-phosphatidylinositol 4,5-bisphosphate phosphodiesterase beta-4	Plcb4	sp|Q9QW07|PLCB4_RAT 1-phosphatidylinositol 4,5-bisphosphate phosphodiesterase beta-4 OS=Rattus norvegicus OX=10116 GN=Plcb4 PE=1 SV=2	1	26	26	26	19	25	24	18	25	20	17	26	22	20	24	25	19	16	19	21	21	19	25	24	18	25	20	17	26	22	20	24	25	19	16	19	21	21	19	25	24	18
F1LMZ8	F1LMZ8	25	25	25	26S proteasome non-ATPase regulatory subunit 11	Psmd11	sp|F1LMZ8|PSD11_RAT 26S proteasome non-ATPase regulatory subunit 11 OS=Rattus norvegicus OX=10116 GN=Psmd11 PE=1 SV=2	1	25	25	25	23	20	22	23	24	23	23	23	23	23	24	22	22	23	23	22	23	23	20	22	23	24	23	23	23	23	23	24	22	22	23	23	22	23	23	20	22	23
F1LR10	F1LR10	25	25	25		Lima1	sp|F1LR10|LIMA1_RAT LIM domain and actin-binding protein 1 OS=Rattus norvegicus OX=10116 GN=Lima1 PE=1 SV=2	1	25	25	25	20	23	24	20	23	23	21	24	21	21	21	22	19	18	20	21	21	20	23	24	20	23	23	21	24	21	21	21	22	19	18	20	21	21	20	23	24	20
O88797	O88797	25	25	25	Disabled homolog 2	Dab2	sp|O88797|DAB2_RAT Disabled homolog 2 OS=Rattus norvegicus OX=10116 GN=Dab2 PE=1 SV=1	1	25	25	25	22	11	15	25	12	16	23	14	22	23	15	14	22	22	22	8	17	22	11	15	25	12	16	23	14	22	23	15	14	22	22	22	8	17	22	11	15	25
P05370	P05370	25	25	25	Glucose-6-phosphate 1-dehydrogenase	G6pdx	sp|P05370|G6PD_RAT Glucose-6-phosphate 1-dehydrogenase OS=Rattus norvegicus OX=10116 GN=G6pdx PE=1 SV=3	1	25	25	25	22	23	23	22	23	22	21	23	22	23	19	22	21	21	21	21	22	22	23	23	22	23	22	21	23	22	23	19	22	21	21	21	21	22	22	23	23	22
P29457	P29457	25	25	25	Serpin H1	Serpinh1	sp|P29457|SERPH_RAT Serpin H1 OS=Rattus norvegicus OX=10116 GN=Serpinh1 PE=1 SV=1	1	25	25	25	24	23	23	24	24	24	25	22	24	25	23	24	23	22	24	25	24	24	23	23	24	24	24	25	22	24	25	23	24	23	22	24	25	24	24	23	23	24
P47819	P47819	25	23	23	Glial fibrillary acidic protein	Gfap	sp|P47819|GFAP_RAT Glial fibrillary acidic protein OS=Rattus norvegicus OX=10116 GN=Gfap PE=1 SV=2	1	25	23	23	22	22	22	24	21	22	22	22	24	24	20	22	25	22	23	22	22	21	21	21	23	20	21	22	21	22	23	19	21	23	21	22	21	21	21	21	21	23
P52631	P52631	25	25	25	Signal transducer and activator of transcription 3	Stat3	sp|P52631|STAT3_RAT Signal transducer and activator of transcription 3 OS=Rattus norvegicus OX=10116 GN=Stat3 PE=1 SV=1	1	25	25	25	22	20	21	21	21	23	20	20	18	22	21	17	22	18	22	17	21	22	20	21	21	21	23	20	20	18	22	21	17	22	18	22	17	21	22	20	21	21
P54001	P54001	25	25	25	Prolyl 4-hydroxylase subunit alpha-1	P4ha1	sp|P54001|P4HA1_RAT Prolyl 4-hydroxylase subunit alpha-1 OS=Rattus norvegicus OX=10116 GN=P4ha1 PE=2 SV=2	1	25	25	25	22	24	24	23	23	23	25	24	24	23	22	23	23	20	23	23	23	22	24	24	23	23	23	25	24	24	23	22	23	23	20	23	23	23	22	24	24	23
P56574	P56574	25	25	24	Isocitrate dehydrogenase [NADP], mitochondrial	Idh2	sp|P56574|IDHP_RAT Isocitrate dehydrogenase [NADP], mitochondrial OS=Rattus norvegicus OX=10116 GN=Idh2 PE=1 SV=2	1	25	25	24	23	23	23	24	23	24	24	23	25	24	22	21	25	22	25	23	23	23	23	23	24	23	24	24	23	25	24	22	21	25	22	25	23	23	22	22	22	23
P62198	P62198	25	25	25	26S protease regulatory subunit 8	Psmc5	sp|P62198|PRS8_RAT 26S proteasome regulatory subunit 8 OS=Rattus norvegicus OX=10116 GN=Psmc5 PE=1 SV=1	1	25	25	25	23	23	22	25	22	22	25	24	24	25	21	23	25	22	23	21	22	23	23	22	25	22	22	25	24	24	25	21	23	25	22	23	21	22	23	23	22	25
P62630	P62630	25	25	17	Elongation factor 1-alpha 1	Eef1a1	sp|P62630|EF1A1_RAT Elongation factor 1-alpha 1 OS=Rattus norvegicus OX=10116 GN=Eef1a1 PE=2 SV=1	1	25	25	17	25	25	22	24	25	24	24	23	24	23	23	23	25	21	24	23	23	25	25	22	24	25	24	24	23	24	23	23	23	25	21	24	23	23	17	17	14	16
P62815	P62815	25	25	25	V-type proton ATPase subunit B, brain isoform	Atp6v1b2	sp|P62815|VATB2_RAT V-type proton ATPase subunit B, brain isoform OS=Rattus norvegicus OX=10116 GN=Atp6v1b2 PE=1 SV=1	1	25	25	25	22	22	21	24	21	20	24	21	22	24	18	21	24	21	24	20	20	22	22	21	24	21	20	24	21	22	24	18	21	24	21	24	20	20	22	22	21	24
P70615	P70615	25	24	24	Lamin-B1	Lmnb1	sp|P70615|LMNB1_RAT Lamin-B1 OS=Rattus norvegicus OX=10116 GN=Lmnb1 PE=1 SV=3	1	25	24	24	20	16	18	21	19	20	21	20	23	22	16	16	22	19	22	15	19	20	16	18	20	19	19	20	20	22	21	16	16	21	19	21	15	19	20	16	18	20
P85108	P85108	25	1	1	Tubulin beta-2A chain	Tubb2a	sp|P85108|TBB2A_RAT Tubulin beta-2A chain OS=Rattus norvegicus OX=10116 GN=Tubb2a PE=1 SV=1	1	25	1	1	25	24	24	24	25	23	25	24	23	24	24	23	25	25	24	24	24	1	1	1	1	1	1	1	1	1	1	1	1	1	1	1	1	1	1	1	1	1
P85834	P85834	25	25	25	Elongation factor Tu, mitochondrial	Tufm	sp|P85834|EFTU_RAT Elongation factor Tu, mitochondrial OS=Rattus norvegicus OX=10116 GN=Tufm PE=1 SV=1	1	25	25	25	23	21	21	23	22	22	22	23	22	23	23	22	24	24	20	21	22	23	21	21	23	22	22	22	23	22	23	23	22	24	24	20	21	22	23	21	21	23
Q10728	Q10728	25	25	25	Protein phosphatase 1 regulatory subunit 12A	Ppp1r12a	sp|Q10728|MYPT1_RAT Protein phosphatase 1 regulatory subunit 12A OS=Rattus norvegicus OX=10116 GN=Ppp1r12a PE=1 SV=2	1	25	25	25	24	19	21	24	23	22	23	21	23	24	21	20	23	17	24	17	20	24	19	21	24	23	22	23	21	23	24	21	20	23	17	24	17	20	24	19	21	24
Q3KR86	Q3KR86	25	25	25	MICOS complex subunit Mic60	Immt	sp|Q3KR86|MIC60_RAT MICOS complex subunit Mic60 (Fragment) OS=Rattus norvegicus OX=10116 GN=Immt PE=1 SV=1	1	25	25	25	20	18	20	23	19	21	24	20	23	23	18	20	22	21	24	20	18	20	18	20	23	19	21	24	20	23	23	18	20	22	21	24	20	18	20	18	20	23
Q5XHZ0	Q5XHZ0	25	25	25	Heat shock protein 75 kDa, mitochondrial	Trap1	sp|Q5XHZ0|TRAP1_RAT Heat shock protein 75 kDa, mitochondrial OS=Rattus norvegicus OX=10116 GN=Trap1 PE=1 SV=1	1	25	25	25	21	21	22	24	21	21	24	24	21	23	21	22	22	20	24	23	21	21	21	22	24	21	21	24	24	21	23	21	22	22	20	24	23	21	21	21	22	24
Q60587	Q60587	25	25	25	Trifunctional enzyme subunit beta, mitochondrial;3-ketoacyl-CoA thiolase	Hadhb	sp|Q60587|ECHB_RAT Trifunctional enzyme subunit beta, mitochondrial OS=Rattus norvegicus OX=10116 GN=Hadhb PE=1 SV=1	1	25	25	25	21	21	21	23	22	23	22	22	22	21	18	21	22	22	22	21	23	21	21	21	23	22	23	22	22	22	21	18	21	22	22	22	21	23	21	21	21	23
Q62952	Q62952	25	22	21	Dihydropyrimidinase-related protein 3	Dpysl3	sp|Q62952|DPYL3_RAT Dihydropyrimidinase-related protein 3 OS=Rattus norvegicus OX=10116 GN=Dpysl3 PE=1 SV=2	1	25	22	21	24	24	24	25	25	25	25	25	25	24	25	25	24	23	25	25	24	21	21	21	22	22	22	22	22	22	21	22	22	21	20	22	22	21	20	20	20	21
Q66H80	Q66H80	25	25	25	Coatomer subunit delta	Arcn1	sp|Q66H80|COPD_RAT Coatomer subunit delta OS=Rattus norvegicus OX=10116 GN=Arcn1 PE=2 SV=1	1	25	25	25	23	18	21	24	22	23	24	22	23	24	22	20	24	20	23	18	23	23	18	21	24	22	23	24	22	23	24	22	20	24	20	23	18	23	23	18	21	24
Q9JI03	Q9JI03	25	24	24	Collagen alpha-1(V) chain	Col5a1	sp|Q9JI03|CO5A1_RAT Collagen alpha-1(V) chain OS=Rattus norvegicus OX=10116 GN=Col5a1 PE=1 SV=1	1	25	24	24	10	20	19	17	23	18	17	24	19	15	22	20	13	9	15	19	20	10	19	18	17	22	17	17	23	18	15	21	19	13	9	15	18	20	10	19	18	17
O35112	O35112	24	24	24	CD166 antigen	Alcam	sp|O35112|CD166_RAT CD166 antigen OS=Rattus norvegicus OX=10116 GN=Alcam PE=1 SV=1	1	24	24	24	23	19	21	22	18	20	24	21	21	23	15	18	22	21	23	14	21	23	19	21	22	18	20	24	21	21	23	15	18	22	21	23	14	21	23	19	21	22
O54975	O54975	24	24	24	Xaa-Pro aminopeptidase 1;Xaa-Pro aminopeptidase 1, N-terminally processed	Xpnpep1	sp|O54975|XPP1_RAT Xaa-Pro aminopeptidase 1 OS=Rattus norvegicus OX=10116 GN=Xpnpep1 PE=1 SV=1	1	24	24	24	24	21	21	24	21	21	24	21	23	22	21	21	23	21	22	18	17	24	21	21	24	21	21	24	21	23	22	21	21	23	21	22	18	17	24	21	21	24
O70196	O70196	24	24	24	Prolyl endopeptidase	Prep	sp|O70196|PPCE_RAT Prolyl endopeptidase OS=Rattus norvegicus OX=10116 GN=Prep PE=1 SV=1	1	24	24	24	23	23	21	23	21	19	22	22	21	22	19	21	21	19	21	18	20	23	23	21	23	21	19	22	22	21	22	19	21	21	19	21	18	20	23	23	21	23
P10760	P10760	24	24	24	Adenosylhomocysteinase	Ahcy	sp|P10760|SAHH_RAT Adenosylhomocysteinase OS=Rattus norvegicus OX=10116 GN=Ahcy PE=1 SV=3	1	24	24	24	24	22	23	24	23	22	24	21	24	23	22	22	23	22	23	22	22	24	22	23	24	23	22	24	21	24	23	22	22	23	22	23	22	22	24	22	23	24
P11497	P11497	24	24	24	Acetyl-CoA carboxylase 1;Biotin carboxylase	Acaca	sp|P11497|ACACA_RAT Acetyl-CoA carboxylase 1 OS=Rattus norvegicus OX=10116 GN=Acaca PE=1 SV=1	1	24	24	24	21	19	17	19	21	19	19	17	20	19	13	17	20	13	17	16	15	21	19	17	19	21	19	19	17	20	19	13	17	20	13	17	16	15	21	19	17	19
P13383	P13383	24	24	24	Nucleolin	Ncl	sp|P13383|NUCL_RAT Nucleolin OS=Rattus norvegicus OX=10116 GN=Ncl PE=1 SV=3	1	24	24	24	22	22	22	23	22	22	23	22	22	24	22	22	22	23	24	23	22	22	22	22	23	22	22	23	22	22	24	22	22	22	23	24	23	22	22	22	22	23
P13596	P13596	24	24	24	Neural cell adhesion molecule 1	Ncam1	sp|P13596|NCAM1_RAT Neural cell adhesion molecule 1 OS=Rattus norvegicus OX=10116 GN=Ncam1 PE=1 SV=1	1	24	24	24	20	21	22	22	19	21	21	19	19	18	16	21	21	20	22	19	21	20	21	22	22	19	21	21	19	19	18	16	21	21	20	22	19	21	20	21	22	22
P60711	P60711	24	24	1	Actin, cytoplasmic 1;Actin, cytoplasmic 1, N-terminally processed	Actb	sp|P60711|ACTB_RAT Actin, cytoplasmic 1 OS=Rattus norvegicus OX=10116 GN=Actb PE=1 SV=1	1	24	24	1	24	24	24	23	24	22	23	23	23	23	24	22	24	24	23	23	24	24	24	24	23	24	22	23	23	23	23	24	22	24	24	23	23	24	1	1	1	1
P63259	P63259	24	1	1	Actin, cytoplasmic 2;Actin, cytoplasmic 2, N-terminally processed	Actg1	sp|P63259|ACTG_RAT Actin, cytoplasmic 2 OS=Rattus norvegicus OX=10116 GN=Actg1 PE=1 SV=1	1	24	1	1	24	24	24	23	24	22	23	23	23	23	24	22	24	24	23	23	24	1	1	1	1	1	1	1	1	1	1	1	1	1	1	1	1	1	1	1	1	1
Q02253	Q02253	24	24	24	Methylmalonate-semialdehyde dehydrogenase [acylating], mitochondrial	Aldh6a1	sp|Q02253|MMSA_RAT Methylmalonate-semialdehyde dehydrogenase [acylating], mitochondrial OS=Rattus norvegicus OX=10116 GN=Aldh6a1 PE=1 SV=1	1	24	24	24	23	20	20	24	18	19	22	21	20	23	19	21	22	20	22	17	22	23	20	20	24	18	19	22	21	20	23	19	21	22	20	22	17	22	23	20	20	24
Q5U2Y1	Q5U2Y1	24	24	24	General transcription factor II-I	Gtf2i	sp|Q5U2Y1|GTF2I_RAT General transcription factor II-I OS=Rattus norvegicus OX=10116 GN=Gtf2i PE=1 SV=2	1	24	24	24	23	17	20	22	18	19	24	20	19	21	17	17	21	22	20	16	20	23	17	20	22	18	19	24	20	19	21	17	17	21	22	20	16	20	23	17	20	22
Q63083	Q63083	24	24	24	Nucleobindin-1	Nucb1	sp|Q63083|NUCB1_RAT Nucleobindin-1 OS=Rattus norvegicus OX=10116 GN=Nucb1 PE=1 SV=1	1	24	24	24	21	22	23	22	21	23	24	22	22	23	22	22	22	22	23	22	20	21	22	23	22	21	23	24	22	22	23	22	22	22	22	23	22	20	21	22	23	22
Q63347	Q63347	24	24	24	26S protease regulatory subunit 7	Psmc2	sp|Q63347|PRS7_RAT 26S proteasome regulatory subunit 7 OS=Rattus norvegicus OX=10116 GN=Psmc2 PE=1 SV=3	1	24	24	24	18	17	17	18	19	22	21	18	21	22	20	17	21	15	22	17	17	18	17	17	18	19	22	21	18	21	22	20	17	21	15	22	17	17	18	17	17	18
Q99PF5	Q99PF5	24	24	23	Far upstream element-binding protein 2	Khsrp	sp|Q99PF5|FUBP2_RAT Far upstream element-binding protein 2 OS=Rattus norvegicus OX=10116 GN=Khsrp PE=1 SV=1	1	24	24	23	21	23	21	22	21	23	23	21	23	22	21	21	23	19	21	19	19	21	23	21	22	21	23	23	21	23	22	21	21	23	19	21	19	19	20	22	20	21
Q9ES21	Q9ES21	24	24	24	Phosphatidylinositide phosphatase SAC1	Sacm1l	sp|Q9ES21|SAC1_RAT Phosphatidylinositol-3-phosphatase SAC1 OS=Rattus norvegicus OX=10116 GN=Sacm1l PE=1 SV=1	1	24	24	24	22	20	21	23	22	22	23	20	21	22	20	21	21	22	22	20	22	22	20	21	23	22	22	23	20	21	22	20	21	21	22	22	20	22	22	20	21	23
B1WC61	B1WC61	23	23	23		Acad9	sp|B1WC61|ACAD9_RAT Complex I assembly factor ACAD9, mitochondrial OS=Rattus norvegicus OX=10116 GN=Acad9 PE=1 SV=1	1	23	23	23	22	16	19	21	17	17	23	19	21	22	19	18	21	20	22	19	18	22	16	19	21	17	17	23	19	21	22	19	18	21	20	22	19	18	22	16	19	21
B5DFC8	B5DFC8	23	23	23	Eukaryotic translation initiation factor 3 subunit C	Eif3c	sp|B5DFC8|EIF3C_RAT Eukaryotic translation initiation factor 3 subunit C OS=Rattus norvegicus OX=10116 GN=Eif3c PE=1 SV=1	1	23	23	23	22	22	22	19	17	19	19	20	17	19	17	17	21	17	18	18	18	22	22	22	19	17	19	19	20	17	19	17	17	21	17	18	18	18	22	22	22	19
E9PU28	E9PU28	23	23	22	Inosine-5-monophosphate dehydrogenase 2	Impdh2	sp|E9PU28|IMDH2_RAT Inosine-5-monophosphate dehydrogenase 2 OS=Rattus norvegicus OX=10116 GN=Impdh2 PE=1 SV=1	1	23	23	22	21	18	18	20	19	19	20	20	19	22	16	18	22	18	20	19	18	21	18	18	20	19	19	20	20	19	22	16	18	22	18	20	19	18	21	18	18	19
O35814	O35814	23	23	23	Stress-induced-phosphoprotein 1	Stip1	sp|O35814|STIP1_RAT Stress-induced-phosphoprotein 1 OS=Rattus norvegicus OX=10116 GN=Stip1 PE=1 SV=1	1	23	23	23	21	21	21	21	18	19	20	20	19	18	17	18	21	18	19	17	17	21	21	21	21	18	19	20	20	19	18	17	18	21	18	19	17	17	21	21	21	21
P04764	P04764	23	23	19	Alpha-enolase	Eno1	sp|P04764|ENOA_RAT Alpha-enolase OS=Rattus norvegicus OX=10116 GN=Eno1 PE=1 SV=4	1	23	23	19	22	20	20	21	20	20	22	19	21	22	20	20	22	21	21	21	21	22	20	20	21	20	20	22	19	21	22	20	20	22	21	21	21	21	18	16	16	17
P05065	P05065	23	23	19	Fructose-bisphosphate aldolase A	Aldoa	sp|P05065|ALDOA_RAT Fructose-bisphosphate aldolase A OS=Rattus norvegicus OX=10116 GN=Aldoa PE=1 SV=2	1	23	23	19	20	22	22	21	22	21	20	22	21	20	21	21	20	20	20	21	20	20	22	22	21	22	21	20	22	21	20	21	21	20	20	20	21	20	17	18	18	17
P27653	P27653	23	23	23	C-1-tetrahydrofolate synthase, cytoplasmic;Methylenetetrahydrofolate dehydrogenase;Methenyltetrahydrofolate cyclohydrolase;Formyltetrahydrofolate synthetase;C-1-tetrahydrofolate synthase, cytoplasmic, N-terminally processed	Mthfd1	sp|P27653|C1TC_RAT C-1-tetrahydrofolate synthase, cytoplasmic OS=Rattus norvegicus OX=10116 GN=Mthfd1 PE=1 SV=3	1	23	23	23	18	19	21	21	18	21	19	18	20	19	17	21	19	17	16	19	18	18	19	21	21	18	21	19	18	20	19	17	21	19	17	16	19	18	18	19	21	21
P35565	P35565	23	23	23	Calnexin	Canx	sp|P35565|CALX_RAT Calnexin OS=Rattus norvegicus OX=10116 GN=Canx PE=1 SV=1	1	23	23	23	21	20	19	22	21	22	21	20	21	23	20	19	20	17	21	19	20	21	20	19	22	21	22	21	20	21	23	20	19	20	17	21	19	20	21	20	19	22
P35571	P35571	23	23	23	Glycerol-3-phosphate dehydrogenase, mitochondrial	Gpd2	sp|P35571|GPDM_RAT Glycerol-3-phosphate dehydrogenase, mitochondrial OS=Rattus norvegicus OX=10116 GN=Gpd2 PE=1 SV=1	1	23	23	23	18	17	14	20	18	17	18	17	19	19	15	16	17	19	18	14	17	18	17	14	20	18	17	18	17	19	19	15	16	17	19	18	14	17	18	17	14	20
P41740	P41740	23	23	23	Atrial natriuretic peptide receptor 3	Npr3	sp|P41740|ANPRC_RAT Atrial natriuretic peptide receptor 3 OS=Rattus norvegicus OX=10116 GN=Npr3 PE=2 SV=1	1	23	23	23	16	18	17	15	21	18	17	17	18	14	13	18	18	15	16	16	15	16	18	17	15	21	18	17	17	18	14	13	18	18	15	16	16	15	16	18	17	15
P47245	P47245	23	23	23	Nardilysin	Nrd1	sp|P47245|NRDC_RAT Nardilysin OS=Rattus norvegicus OX=10116 GN=Nrdc PE=1 SV=1	1	23	23	23	20	19	17	16	17	16	19	14	18	17	16	20	21	15	12	13	13	20	19	17	16	17	16	19	14	18	17	16	20	21	15	12	13	13	20	19	17	16
P50398	P50398	23	17	17	Rab GDP dissociation inhibitor alpha	Gdi1	sp|P50398|GDIA_RAT Rab GDP dissociation inhibitor alpha OS=Rattus norvegicus OX=10116 GN=Gdi1 PE=1 SV=1	1	23	17	17	22	20	23	22	21	23	22	22	22	22	20	23	21	20	21	20	21	16	15	17	16	15	17	16	16	16	16	15	17	15	15	15	15	16	16	15	17	16
P54319	P54319	23	23	23	Phospholipase A-2-activating protein	Plaa	sp|P54319|PLAP_RAT Phospholipase A-2-activating protein OS=Rattus norvegicus OX=10116 GN=Plaa PE=1 SV=3	1	23	23	23	22	20	19	20	19	20	20	19	19	21	20	19	22	18	17	17	17	22	20	19	20	19	20	20	19	19	21	20	19	22	18	17	17	17	22	20	19	20
P62738	P62738	23	1	0	Actin, aortic smooth muscle	Acta2	sp|P62738|ACTA_RAT Actin, aortic smooth muscle OS=Rattus norvegicus OX=10116 GN=Acta2 PE=2 SV=1	1	23	1	0	23	23	23	22	23	21	22	22	22	21	23	21	23	22	21	22	23	1	1	1	1	1	1	1	1	1	1	1	1	1	1	1	1	1	0	0	0	0
P63269	P63269	23	1	1	Actin, gamma-enteric smooth muscle	Actg2	sp|P63269|ACTH_RAT Actin, gamma-enteric smooth muscle OS=Rattus norvegicus OX=10116 GN=Actg2 PE=2 SV=1	1	23	1	1	22	22	22	21	23	20	21	21	21	20	22	20	22	21	20	21	22	0	0	0	0	1	0	0	0	0	0	0	0	0	0	0	0	0	0	0	0	0
Q499N5	Q499N5	23	23	23	Acyl-CoA synthetase family member 2, mitochondrial	Acsf2	sp|Q499N5|ACSF2_RAT Medium-chain acyl-CoA ligase ACSF2, mitochondrial OS=Rattus norvegicus OX=10116 GN=Acsf2 PE=2 SV=1	1	23	23	23	22	17	20	22	18	21	22	18	21	20	14	19	21	19	22	17	20	22	17	20	22	18	21	22	18	21	20	14	19	21	19	22	17	20	22	17	20	22
Q4KM49	Q4KM49	23	23	23	Tyrosine--tRNA ligase, cytoplasmic;Tyrosine--tRNA ligase, cytoplasmic, N-terminally processed	Yars	sp|Q4KM49|SYYC_RAT Tyrosine--tRNA ligase, cytoplasmic OS=Rattus norvegicus OX=10116 GN=Yars1 PE=2 SV=3	1	23	23	23	21	21	20	19	22	22	21	22	19	19	19	22	20	17	18	21	22	21	21	20	19	22	22	21	22	19	19	19	22	20	17	18	21	22	21	21	20	19
Q5RKI1	Q5RKI1	23	23	19	Eukaryotic initiation factor 4A-II;Eukaryotic initiation factor 4A-II, N-terminally processed	Eif4a2	sp|Q5RKI1|IF4A2_RAT Eukaryotic initiation factor 4A-II OS=Rattus norvegicus OX=10116 GN=Eif4a2 PE=1 SV=1	1	23	23	19	21	20	21	22	18	20	23	21	21	21	19	22	22	20	20	21	20	21	20	21	22	18	20	23	21	21	21	19	22	22	20	20	21	20	17	16	17	18
Q5U367	Q5U367	23	22	22	Procollagen-lysine,2-oxoglutarate 5-dioxygenase 3	Plod3	sp|Q5U367|PLOD3_RAT Multifunctional procollagen lysine hydroxylase and glycosyltransferase LH3 OS=Rattus norvegicus OX=10116 GN=Plod3 PE=1 SV=1	1	23	22	22	20	20	20	20	19	18	18	20	21	18	17	18	20	19	18	19	19	19	19	19	19	18	17	17	19	20	17	16	17	19	18	17	18	18	19	19	19	19
Q63413	Q63413	23	23	11	Spliceosome RNA helicase Ddx39b	Ddx39b	sp|Q63413|DX39B_RAT Spliceosome RNA helicase Ddx39b OS=Rattus norvegicus OX=10116 GN=Ddx39b PE=2 SV=3	1	23	23	11	19	17	21	18	18	19	20	18	18	20	18	17	19	15	19	18	18	19	17	21	18	18	19	20	18	18	20	18	17	19	15	19	18	18	8	7	11	7
Q64678	Q64678	23	23	23	Cytochrome P450 1B1	Cyp1b1	sp|Q64678|CP1B1_RAT Cytochrome P450 1B1 OS=Rattus norvegicus OX=10116 GN=Cyp1b1 PE=1 SV=1	1	23	23	23	19	19	17	21	19	20	21	18	20	23	19	18	20	18	19	18	18	19	19	17	21	19	20	21	18	20	23	19	18	20	18	19	18	18	19	19	17	21
Q6P7A9	Q6P7A9	23	23	23	Lysosomal alpha-glucosidase	Gaa	sp|Q6P7A9|LYAG_RAT Lysosomal alpha-glucosidase OS=Rattus norvegicus OX=10116 GN=Gaa PE=2 SV=1	1	23	23	23	21	20	21	22	19	21	23	21	23	22	19	20	22	21	21	18	22	21	20	21	22	19	21	23	21	23	22	19	20	22	21	21	18	22	21	20	21	22
Q80X08	Q80X08	23	23	23	WASH complex subunit FAM21	Fam21	sp|Q80X08|WASC2_RAT WASH complex subunit 2 OS=Rattus norvegicus OX=10116 GN=Washc2 PE=1 SV=1	1	23	23	23	22	17	19	20	18	20	21	17	20	16	19	19	22	18	16	17	20	22	17	19	20	18	20	21	17	20	16	19	19	22	18	16	17	20	22	17	19	20
B3GNI6	B3GNI6	22	22	19	Septin-11	2020-09-11	sp|B3GNI6|SEP11_RAT Septin-11 OS=Rattus norvegicus OX=10116 GN=Septin11 PE=1 SV=1	1	22	22	19	21	20	22	21	21	21	22	21	21	22	20	21	21	20	21	21	22	21	20	22	21	21	21	22	21	21	22	20	21	21	20	21	21	22	18	17	19	18
O08815	O08815	22	22	20	STE20-like serine/threonine-protein kinase	Slk	sp|O08815|SLK_RAT STE20-like serine/threonine-protein kinase OS=Rattus norvegicus OX=10116 GN=Slk PE=1 SV=1	1	22	22	20	17	15	16	19	13	14	18	14	19	16	12	14	17	15	16	13	13	17	15	16	19	13	14	18	14	19	16	12	14	17	15	16	13	13	15	13	15	18
P00388	P00388	22	22	22	NADPH--cytochrome P450 reductase	Por	sp|P00388|NCPR_RAT NADPH--cytochrome P450 reductase OS=Rattus norvegicus OX=10116 GN=Por PE=1 SV=3	1	22	22	22	19	15	17	22	19	18	20	18	19	21	15	17	19	17	21	16	20	19	15	17	22	19	18	20	18	19	21	15	17	19	17	21	16	20	19	15	17	22
P04692	P04692	22	22	14	Tropomyosin alpha-1 chain	Tpm1	sp|P04692|TPM1_RAT Tropomyosin alpha-1 chain OS=Rattus norvegicus OX=10116 GN=Tpm1 PE=1 SV=3	1	22	22	14	21	21	21	18	22	19	22	21	21	20	21	21	22	20	20	21	22	21	21	21	18	22	19	22	21	21	20	21	21	22	20	20	21	22	13	14	13	11
P08649	P08649	22	22	20	Complement C4;Complement C4 beta chain;Complement C4 alpha chain;C4a anaphylatoxin;Complement C4 gamma chain	C4	sp|P08649|CO4_RAT Complement C4 OS=Rattus norvegicus OX=10116 GN=C4 PE=1 SV=3	1	22	22	20	15	4	11	19	2	14	20	8	13	21	19	11	17	16	22	4	14	15	4	11	19	2	14	20	8	13	21	19	11	17	16	22	4	14	14	3	10	17
P13697	P13697	22	22	22	NADP-dependent malic enzyme	Me1	sp|P13697|MAOX_RAT NADP-dependent malic enzyme OS=Rattus norvegicus OX=10116 GN=Me1 PE=1 SV=2	1	22	22	22	19	20	19	20	17	16	18	17	18	16	15	19	19	16	17	20	18	19	20	19	20	17	16	18	17	18	16	15	19	19	16	17	20	18	19	20	19	20
P14668	P14668	22	22	22	Annexin A5	Anxa5	sp|P14668|ANXA5_RAT Annexin A5 OS=Rattus norvegicus OX=10116 GN=Anxa5 PE=1 SV=3	1	22	22	22	22	22	22	21	21	22	21	22	21	21	21	19	22	21	22	22	22	22	22	22	21	21	22	21	22	21	21	21	19	22	21	22	22	22	22	22	22	21
P16617	P16617	22	22	22	Phosphoglycerate kinase 1	Pgk1	sp|P16617|PGK1_RAT Phosphoglycerate kinase 1 OS=Rattus norvegicus OX=10116 GN=Pgk1 PE=1 SV=2	1	22	22	22	21	21	20	21	20	18	22	21	20	21	20	20	21	18	18	19	20	21	21	20	21	20	18	22	21	20	21	20	20	21	18	18	19	20	21	21	20	21
P24155	P24155	22	22	22	Thimet oligopeptidase	Thop1	sp|P24155|THOP1_RAT Thimet oligopeptidase OS=Rattus norvegicus OX=10116 GN=Thop1 PE=1 SV=4	1	22	22	22	19	19	20	20	18	19	21	17	20	19	15	19	19	20	20	16	16	19	19	20	20	18	19	21	17	20	19	15	19	19	20	20	16	16	19	19	20	20
P62260	P62260	22	22	20	14-3-3 protein epsilon	Ywhae	sp|P62260|1433E_RAT 14-3-3 protein epsilon OS=Rattus norvegicus OX=10116 GN=Ywhae PE=1 SV=1	1	22	22	20	22	21	22	21	21	22	22	22	22	22	21	22	21	21	21	21	22	22	21	22	21	21	22	22	22	22	22	21	22	21	21	21	21	22	20	19	20	19
P63086	P63086	22	22	18	Mitogen-activated protein kinase 1	Mapk1	sp|P63086|MK01_RAT Mitogen-activated protein kinase 1 OS=Rattus norvegicus OX=10116 GN=Mapk1 PE=1 SV=3	1	22	22	18	21	20	21	19	20	20	21	20	20	19	15	22	20	19	19	19	19	21	20	21	19	20	20	21	20	20	19	15	22	20	19	19	19	19	17	16	17	15
P81795	P81795	22	22	5	Eukaryotic translation initiation factor 2 subunit 3	Eif2s3	sp|P81795|IF2G_RAT Eukaryotic translation initiation factor 2 subunit 3, X-linked OS=Rattus norvegicus OX=10116 GN=Eif2s3 PE=1 SV=2	1	22	22	5	20	20	20	20	20	20	19	21	19	19	19	20	19	18	19	18	18	20	20	20	20	20	20	19	21	19	19	19	20	19	18	19	18	18	5	5	5	5
P85970	P85970	22	22	22	Actin-related protein 2/3 complex subunit 2	Arpc2	sp|P85970|ARPC2_RAT Actin-related protein 2/3 complex subunit 2 OS=Rattus norvegicus OX=10116 GN=Arpc2 PE=1 SV=1	1	22	22	22	18	19	19	18	20	20	21	20	19	21	20	20	19	18	21	18	21	18	19	19	18	20	20	21	20	19	21	20	20	19	18	21	18	21	18	19	19	18
Q4V7C6	Q4V7C6	22	22	22	GMP synthase [glutamine-hydrolyzing]	Gmps	sp|Q4V7C6|GUAA_RAT GMP synthase [glutamine-hydrolyzing] OS=Rattus norvegicus OX=10116 GN=Gmps PE=1 SV=1	1	22	22	22	19	14	14	17	16	17	20	14	16	14	15	16	18	16	18	13	12	19	14	14	17	16	17	20	14	16	14	15	16	18	16	18	13	12	19	14	14	17
Q4V7C7	Q4V7C7	22	22	22	Actin-related protein 3	Actr3	sp|Q4V7C7|ARP3_RAT Actin-related protein 3 OS=Rattus norvegicus OX=10116 GN=Actr3 PE=1 SV=1	1	22	22	22	20	20	19	20	21	20	21	20	22	22	21	20	20	20	20	21	20	20	20	19	20	21	20	21	20	22	22	21	20	20	20	20	21	20	20	20	19	20
Q5XIF6	Q5XIF6	22	4	4	Tubulin alpha-4A chain	Tuba4a	sp|Q5XIF6|TBA4A_RAT Tubulin alpha-4A chain OS=Rattus norvegicus OX=10116 GN=Tuba4a PE=1 SV=1	1	22	4	4	20	20	20	19	19	20	21	19	21	21	18	20	20	19	20	20	21	4	4	4	3	3	4	4	4	4	4	3	4	4	3	4	4	4	4	4	4	3
Q5XIM7	Q5XIM7	22	22	22	Lysine--tRNA ligase	Kars	sp|Q5XIM7|SYK_RAT Lysine--tRNA ligase OS=Rattus norvegicus OX=10116 GN=Kars1 PE=1 SV=1	1	22	22	22	19	20	20	21	20	18	21	21	19	21	16	20	22	18	20	19	18	19	20	20	21	20	18	21	21	19	21	16	20	22	18	20	19	18	19	20	20	21
Q62847	Q62847	22	22	22	Gamma-adducin	Add3	sp|Q62847|ADDG_RAT Gamma-adducin OS=Rattus norvegicus OX=10116 GN=Add3 PE=1 SV=2	1	22	22	22	19	14	18	22	10	18	20	14	19	20	14	13	21	20	20	12	15	19	14	18	22	10	18	20	14	19	20	14	13	21	20	20	12	15	19	14	18	22
Q62868	Q62868	22	22	17	Rho-associated protein kinase 2	Rock2	sp|Q62868|ROCK2_RAT Rho-associated protein kinase 2 OS=Rattus norvegicus OX=10116 GN=Rock2 PE=1 SV=2	1	22	22	17	18	17	18	16	18	18	18	18	20	17	16	21	16	16	18	16	18	18	17	18	16	18	18	18	18	20	17	16	21	16	16	18	16	18	14	13	13	13
Q63644	Q63644	22	17	17	Rho-associated protein kinase 1	Rock1	sp|Q63644|ROCK1_RAT Rho-associated protein kinase 1 OS=Rattus norvegicus OX=10116 GN=Rock1 PE=1 SV=1	1	22	17	17	12	15	14	10	13	11	13	11	11	10	9	15	11	13	9	15	13	8	11	9	7	9	7	8	7	6	6	6	10	7	9	6	11	10	8	11	9	7
Q641X8	Q641X8	22	22	22	Eukaryotic translation initiation factor 3 subunit E	Eif3e	sp|Q641X8|EIF3E_RAT Eukaryotic translation initiation factor 3 subunit E OS=Rattus norvegicus OX=10116 GN=Eif3e PE=2 SV=1	1	22	22	22	20	20	20	18	19	18	19	17	17	18	18	18	18	16	18	19	17	20	20	20	18	19	18	19	17	17	18	18	18	18	16	18	19	17	20	20	20	18
Q9Z1I6	Q9Z1I6	22	22	22	Rho guanine nucleotide exchange factor 1	Arhgef1	sp|Q9Z1I6|ARHG1_RAT Rho guanine nucleotide exchange factor 1 OS=Rattus norvegicus OX=10116 GN=Arhgef1 PE=2 SV=1	1	22	22	22	20	21	21	20	20	18	20	21	19	20	17	21	20	20	18	20	21	20	21	21	20	20	18	20	21	19	20	17	21	20	20	18	20	21	20	21	21	20
B5DF89	B5DF89	21	21	21	Cullin-3	Cul3	sp|B5DF89|CUL3_RAT Cullin-3 OS=Rattus norvegicus OX=10116 GN=Cul3 PE=1 SV=2	1	21	21	21	18	18	19	16	19	18	19	18	17	19	15	18	16	16	14	13	17	18	18	19	16	19	18	19	18	17	19	15	18	16	16	14	13	17	18	18	19	16
F1LQ48	F1LQ48	21	21	21		Hnrnpl	sp|F1LQ48|HNRPL_RAT Heterogeneous nuclear ribonucleoprotein L OS=Rattus norvegicus OX=10116 GN=Hnrnpl PE=1 SV=2	1	21	21	21	19	17	16	19	17	18	19	16	18	20	15	17	20	15	20	15	15	19	17	16	19	17	18	19	16	18	20	15	17	20	15	20	15	15	19	17	16	19
P18614	P18614	21	21	21	Integrin alpha-1	Itga1	sp|P18614|ITA1_RAT Integrin alpha-1 OS=Rattus norvegicus OX=10116 GN=Itga1 PE=1 SV=1	1	21	21	21	12	20	19	12	20	17	11	20	16	11	16	17	12	14	14	20	17	12	20	19	12	20	17	11	20	16	11	16	17	12	14	14	20	17	12	20	19	12
P18886	P18886	21	21	21	Carnitine O-palmitoyltransferase 2, mitochondrial	Cpt2	sp|P18886|CPT2_RAT Carnitine O-palmitoyltransferase 2, mitochondrial OS=Rattus norvegicus OX=10116 GN=Cpt2 PE=1 SV=1	1	21	21	21	20	16	17	20	17	18	20	15	17	18	15	15	19	18	18	16	16	20	16	17	20	17	18	20	15	17	18	15	15	19	18	18	16	16	20	16	17	20
P19468	P19468	21	21	21	Glutamate--cysteine ligase catalytic subunit	Gclc	sp|P19468|GSH1_RAT Glutamate--cysteine ligase catalytic subunit OS=Rattus norvegicus OX=10116 GN=Gclc PE=1 SV=2	1	21	21	21	19	16	15	17	13	18	20	13	17	20	12	16	19	16	18	15	16	19	16	15	17	13	18	20	13	17	20	12	16	19	16	18	15	16	19	16	15	17
P35559	P35559	21	21	21	Insulin-degrading enzyme	Ide	sp|P35559|IDE_RAT Insulin-degrading enzyme OS=Rattus norvegicus OX=10116 GN=Ide PE=1 SV=1	1	21	21	21	18	17	19	16	19	17	18	19	20	18	16	18	18	18	18	16	17	18	17	19	16	19	17	18	19	20	18	16	18	18	18	18	16	17	18	17	19	16
P47860	P47860	21	21	19	ATP-dependent 6-phosphofructokinase, platelet type	Pfkp	sp|P47860|PFKAP_RAT ATP-dependent 6-phosphofructokinase, platelet type OS=Rattus norvegicus OX=10116 GN=Pfkp PE=1 SV=2	1	21	21	19	17	17	19	19	16	16	17	17	16	19	14	14	18	17	18	16	15	17	17	19	19	16	16	17	17	16	19	14	14	18	17	18	16	15	16	16	17	17
P49793	P49793	21	21	21	Nuclear pore complex protein Nup98-Nup96;Nuclear pore complex protein Nup98;Nuclear pore complex protein Nup96	Nup98	sp|P49793|NUP98_RAT Nuclear pore complex protein Nup98-Nup96 OS=Rattus norvegicus OX=10116 GN=Nup98 PE=1 SV=2	1	21	21	21	14	16	16	14	15	16	18	16	17	17	13	13	16	12	19	14	17	14	16	16	14	15	16	18	16	17	17	13	13	16	12	19	14	17	14	16	16	14
P63004	P63004	21	21	21	Platelet-activating factor acetylhydrolase IB subunit alpha	Pafah1b1	sp|P63004|LIS1_RAT Platelet-activating factor acetylhydrolase IB subunit alpha OS=Rattus norvegicus OX=10116 GN=Pafah1b1 PE=1 SV=2	1	21	21	21	20	20	18	19	19	18	20	18	17	19	18	18	18	17	18	17	17	20	20	18	19	19	18	20	18	17	19	18	18	18	17	18	17	17	20	20	18	19
P85968	P85968	21	21	21	6-phosphogluconate dehydrogenase, decarboxylating	Pgd	sp|P85968|6PGD_RAT 6-phosphogluconate dehydrogenase, decarboxylating OS=Rattus norvegicus OX=10116 GN=Pgd PE=1 SV=1	1	21	21	21	19	17	17	18	17	18	19	16	19	20	17	18	18	16	19	19	17	19	17	17	18	17	18	19	16	19	20	17	18	18	16	19	19	17	19	17	17	18
P97690	P97690	21	21	21	Structural maintenance of chromosomes protein 3	Smc3	sp|P97690|SMC3_RAT Structural maintenance of chromosomes protein 3 OS=Rattus norvegicus OX=10116 GN=Smc3 PE=1 SV=1	1	21	21	21	15	13	16	18	12	13	18	14	13	14	10	17	15	16	15	13	14	15	13	16	18	12	13	18	14	13	14	10	17	15	16	15	13	14	15	13	16	18
Q566E5	Q566E5	21	21	21	KDEL motif-containing protein 2	Kdelc2	sp|Q566E5|PLGT3_RAT Protein O-glucosyltransferase 3 OS=Rattus norvegicus OX=10116 GN=Poglut3 PE=2 SV=1	1	21	21	21	20	18	19	20	20	20	20	19	19	20	17	17	20	19	19	16	19	20	18	19	20	20	20	20	19	19	20	17	17	20	19	19	16	19	20	18	19	20
Q5XI81	Q5XI81	21	21	20	Fragile X mental retardation syndrome-related protein 1	Fxr1	sp|Q5XI81|FXR1_RAT Fragile X mental retardation syndrome-related protein 1 OS=Rattus norvegicus OX=10116 GN=Fxr1 PE=1 SV=1	1	21	21	20	19	15	20	19	16	13	19	18	18	19	14	16	17	17	19	18	14	19	15	20	19	16	13	19	18	18	19	14	16	17	17	19	18	14	18	14	19	18
Q63009	Q63009	21	21	21	Protein arginine N-methyltransferase 1	Prmt1	sp|Q63009|ANM1_RAT Protein arginine N-methyltransferase 1 OS=Rattus norvegicus OX=10116 GN=Prmt1 PE=1 SV=1	1	21	21	21	19	19	17	18	18	18	19	18	17	18	14	18	19	16	18	17	18	19	19	17	18	18	18	19	18	17	18	14	18	19	16	18	17	18	19	19	17	18
Q63569	Q63569	21	21	21	26S protease regulatory subunit 6A	Psmc3	sp|Q63569|PRS6A_RAT 26S proteasome regulatory subunit 6A OS=Rattus norvegicus OX=10116 GN=Psmc3 PE=1 SV=1	1	21	21	21	21	18	20	20	20	17	21	20	18	20	16	19	19	19	18	18	19	21	18	20	20	20	17	21	20	18	20	16	19	19	19	18	18	19	21	18	20	20
Q75WE7	Q75WE7	21	21	21	von Willebrand factor A domain-containing protein 5A	Vwa5a	sp|Q75WE7|VWA5A_RAT von Willebrand factor A domain-containing protein 5A OS=Rattus norvegicus OX=10116 GN=Vwa5a PE=2 SV=1	1	21	21	21	19	19	18	19	18	17	20	17	18	19	18	18	18	17	19	17	18	19	19	18	19	18	17	20	17	18	19	18	18	18	17	19	17	18	19	19	18	19
Q8VHU4	Q8VHU4	21	21	21	Elongator complex protein 1	Ikbkap	sp|Q8VHU4|ELP1_RAT Elongator complex protein 1 OS=Rattus norvegicus OX=10116 GN=Elp1 PE=2 SV=1	1	21	21	21	19	18	20	16	18	17	20	17	18	20	16	19	19	16	18	15	18	19	18	20	16	18	17	20	17	18	20	16	19	19	16	18	15	18	19	18	20	16
Q9WV25	Q9WV25	21	21	21	Poly(U)-binding-splicing factor PUF60	Puf60	sp|Q9WV25|PUF60_RAT Poly(U)-binding-splicing factor PUF60 OS=Rattus norvegicus OX=10116 GN=Puf60 PE=2 SV=2	1	21	21	21	20	18	20	19	17	17	19	18	19	20	15	19	19	19	18	19	16	20	18	20	19	17	17	19	18	19	20	15	19	19	19	18	19	16	20	18	20	19
A7VJC2	A7VJC2	20	20	20	Heterogeneous nuclear ribonucleoproteins A2/B1	Hnrnpa2b1	sp|A7VJC2|ROA2_RAT Heterogeneous nuclear ribonucleoproteins A2/B1 OS=Rattus norvegicus OX=10116 GN=Hnrnpa2b1 PE=1 SV=1	1	20	20	20	19	18	19	20	18	18	20	19	20	20	19	19	20	18	19	18	18	19	18	19	20	18	18	20	19	20	20	19	19	20	18	19	18	18	19	18	19	20
O88902	O88902	20	20	20	Tyrosine-protein phosphatase non-receptor type 23	Ptpn23	sp|O88902|PTN23_RAT Tyrosine-protein phosphatase non-receptor type 23 (Fragment) OS=Rattus norvegicus OX=10116 GN=Ptpn23 PE=1 SV=2	1	20	20	20	13	12	14	13	13	11	15	13	12	11	10	12	11	11	8	9	9	13	12	14	13	13	11	15	13	12	11	10	12	11	11	8	9	9	13	12	14	13
P04182	P04182	20	20	20	Ornithine aminotransferase, mitochondrial	Oat	sp|P04182|OAT_RAT Ornithine aminotransferase, mitochondrial OS=Rattus norvegicus OX=10116 GN=Oat PE=1 SV=1	1	20	20	20	19	20	20	19	20	19	20	19	19	19	19	20	19	19	19	20	20	19	20	20	19	20	19	20	19	19	19	19	20	19	19	19	20	20	19	20	20	19
P10688	P10688	20	20	20	1-phosphatidylinositol 4,5-bisphosphate phosphodiesterase delta-1	Plcd1	sp|P10688|PLCD1_RAT 1-phosphatidylinositol 4,5-bisphosphate phosphodiesterase delta-1 OS=Rattus norvegicus OX=10116 GN=Plcd1 PE=1 SV=1	1	20	20	20	18	19	17	15	17	18	17	17	18	16	13	18	17	14	16	15	18	18	19	17	15	17	18	17	17	18	16	13	18	17	14	16	15	18	18	19	17	15
P14659	P14659	20	11	10	Heat shock-related 70 kDa protein 2	Hspa2	sp|P14659|HSP72_RAT Heat shock-related 70 kDa protein 2 OS=Rattus norvegicus OX=10116 GN=Hspa2 PE=1 SV=2	1	20	11	10	18	15	16	17	15	15	19	15	15	15	13	18	17	16	16	17	14	9	6	7	8	6	6	10	6	7	6	4	9	8	7	7	8	5	9	5	7	8
P18418	P18418	20	20	20	Calreticulin	Calr	sp|P18418|CALR_RAT Calreticulin OS=Rattus norvegicus OX=10116 GN=Calr PE=1 SV=1	1	20	20	20	20	20	20	20	20	20	20	20	20	20	20	20	20	19	20	20	20	20	20	20	20	20	20	20	20	20	20	20	20	20	19	20	20	20	20	20	20	20
P27008	P27008	20	20	20	Poly [ADP-ribose] polymerase 1	Parp1	sp|P27008|PARP1_RAT Poly [ADP-ribose] polymerase 1 OS=Rattus norvegicus OX=10116 GN=Parp1 PE=1 SV=4	1	20	20	20	18	16	15	16	16	16	16	17	15	16	14	14	17	18	19	14	16	18	16	15	16	16	16	16	17	15	16	14	14	17	18	19	14	16	18	16	15	16
P38652	P38652	20	20	20	Phosphoglucomutase-1	Pgm1	sp|P38652|PGM1_RAT Phosphoglucomutase-1 OS=Rattus norvegicus OX=10116 GN=Pgm1 PE=1 SV=2	1	20	20	20	18	17	18	15	18	17	18	15	16	17	12	17	18	18	15	14	17	18	17	18	15	18	17	18	15	16	17	12	17	18	18	15	14	17	18	17	18	15
P38656	P38656	20	20	20	Lupus La protein homolog	Ssb	sp|P38656|LA_RAT Lupus La protein homolog OS=Rattus norvegicus OX=10116 GN=Ssb PE=1 SV=1	1	20	20	20	19	17	15	18	17	18	19	18	18	19	17	17	19	17	19	16	16	19	17	15	18	17	18	19	18	18	19	17	17	19	17	19	16	16	19	17	15	18
P49088	P49088	20	20	20	Asparagine synthetase [glutamine-hydrolyzing]	Asns	sp|P49088|ASNS_RAT Asparagine synthetase [glutamine-hydrolyzing] OS=Rattus norvegicus OX=10116 GN=Asns PE=2 SV=3	1	20	20	20	9	17	18	8	18	14	11	19	12	6	17	16	5	7	4	16	15	9	17	18	8	18	14	11	19	12	6	17	16	5	7	4	16	15	9	17	18	8
P61980	P61980	20	20	20	Heterogeneous nuclear ribonucleoprotein K	Hnrnpk	sp|P61980|HNRPK_RAT Heterogeneous nuclear ribonucleoprotein K OS=Rattus norvegicus OX=10116 GN=Hnrnpk PE=1 SV=1	1	20	20	20	20	20	20	20	19	19	20	19	19	20	18	20	20	18	20	20	20	20	20	20	20	19	19	20	19	19	20	18	20	20	18	20	20	20	20	20	20	20
P62193	P62193	20	20	20	26S protease regulatory subunit 4	Psmc1	sp|P62193|PRS4_RAT 26S proteasome regulatory subunit 4 OS=Rattus norvegicus OX=10116 GN=Psmc1 PE=1 SV=1	1	20	20	20	19	17	18	19	18	20	19	17	18	19	16	16	20	17	17	16	17	19	17	18	19	18	20	19	17	18	19	16	16	20	17	17	16	17	19	17	18	19
P62425	P62425	20	20	20	60S ribosomal protein L7a	Rpl7a	sp|P62425|RL7A_RAT 60S ribosomal protein L7a OS=Rattus norvegicus OX=10116 GN=Rpl7a PE=1 SV=2	1	20	20	20	19	19	18	19	19	19	18	18	16	18	18	19	19	18	19	18	18	19	19	18	19	19	19	18	18	16	18	18	19	19	18	19	18	18	19	19	18	19
P84092	P84092	20	20	20	AP-2 complex subunit mu	Ap2m1	sp|P84092|AP2M1_RAT AP-2 complex subunit mu OS=Rattus norvegicus OX=10116 GN=Ap2m1 PE=1 SV=1	1	20	20	20	19	14	11	17	12	15	18	15	17	17	13	13	18	14	17	16	16	19	14	11	17	12	15	18	15	17	17	13	13	18	14	17	16	16	19	14	11	17
P97629	P97629	20	20	20	Leucyl-cystinyl aminopeptidase	Lnpep	sp|P97629|LCAP_RAT Leucyl-cystinyl aminopeptidase OS=Rattus norvegicus OX=10116 GN=Lnpep PE=1 SV=1	1	20	20	20	17	17	17	18	18	17	18	19	17	18	17	20	16	17	17	18	18	17	17	17	18	18	17	18	19	17	18	17	20	16	17	17	18	18	17	17	17	18
Q00438	Q00438	20	20	18	Polypyrimidine tract-binding protein 1	Ptbp1	sp|Q00438|PTBP1_RAT Polypyrimidine tract-binding protein 1 OS=Rattus norvegicus OX=10116 GN=Ptbp1 PE=1 SV=1	1	20	20	18	20	18	17	18	18	19	18	18	19	19	18	18	19	18	18	17	18	20	18	17	18	18	19	18	18	19	19	18	18	19	18	18	17	18	18	16	15	16
Q05096	Q05096	20	20	19	Unconventional myosin-Ib	Myo1b	sp|Q05096|MYO1B_RAT Unconventional myosin-Ib OS=Rattus norvegicus OX=10116 GN=Myo1b PE=1 SV=1	1	20	20	19	18	14	17	15	14	15	18	16	19	17	16	18	16	13	16	14	15	18	14	17	15	14	15	18	16	19	17	16	18	16	13	16	14	15	17	13	16	14
Q3MIE4	Q3MIE4	20	20	20	Synaptic vesicle membrane protein VAT-1 homolog	Vat1	sp|Q3MIE4|VAT1_RAT Synaptic vesicle membrane protein VAT-1 homolog OS=Rattus norvegicus OX=10116 GN=Vat1 PE=1 SV=1	1	20	20	20	18	20	19	16	20	19	19	19	18	19	17	19	18	18	18	19	19	18	20	19	16	20	19	19	19	18	19	17	19	18	18	18	19	19	18	20	19	16
Q5M7V8	Q5M7V8	20	20	20	Thyroid hormone receptor-associated protein 3	Thrap3	sp|Q5M7V8|TR150_RAT Thyroid hormone receptor-associated protein 3 OS=Rattus norvegicus OX=10116 GN=Thrap3 PE=1 SV=1	1	20	20	20	17	14	14	15	12	17	15	15	15	17	14	12	17	15	14	12	10	17	14	14	15	12	17	15	15	15	17	14	12	17	15	14	12	10	17	14	14	15
Q5U2Q7	Q5U2Q7	20	20	20	Eukaryotic peptide chain release factor subunit 1	Etf1	sp|Q5U2Q7|ERF1_RAT Eukaryotic peptide chain release factor subunit 1 OS=Rattus norvegicus OX=10116 GN=Etf1 PE=2 SV=3	1	20	20	20	18	16	18	17	19	17	15	19	16	16	17	18	18	14	16	15	18	18	16	18	17	19	17	15	19	16	16	17	18	18	14	16	15	18	18	16	18	17
Q5XI83	Q5XI83	20	20	20	UPF0505 protein C16orf62 homolog		sp|Q5XI83|VP35L_RAT VPS35 endosomal protein sorting factor-like OS=Rattus norvegicus OX=10116 GN=Vps35l PE=2 SV=1	1	20	20	20	15	15	15	16	16	16	16	14	17	14	12	13	19	10	14	10	16	15	15	15	16	16	16	16	14	17	14	12	13	19	10	14	10	16	15	15	15	16
Q62991	Q62991	20	20	20	Sec1 family domain-containing protein 1	Scfd1	sp|Q62991|SCFD1_RAT Sec1 family domain-containing protein 1 OS=Rattus norvegicus OX=10116 GN=Scfd1 PE=1 SV=1	1	20	20	20	18	19	17	18	18	18	16	17	16	18	17	15	17	14	18	18	16	18	19	17	18	18	18	16	17	16	18	17	15	17	14	18	18	16	18	19	17	18
Q63610	Q63610	20	14	14	Tropomyosin alpha-3 chain	Tpm3	sp|Q63610|TPM3_RAT Tropomyosin alpha-3 chain OS=Rattus norvegicus OX=10116 GN=Tpm3 PE=1 SV=2	1	20	14	14	17	16	17	17	18	17	18	17	18	18	17	16	17	16	17	17	18	11	11	11	12	12	12	12	11	12	12	11	10	11	11	11	11	12	11	11	11	12
Q64057	Q64057	20	20	20	Alpha-aminoadipic semialdehyde dehydrogenase	Aldh7a1	sp|Q64057|AL7A1_RAT Alpha-aminoadipic semialdehyde dehydrogenase OS=Rattus norvegicus OX=10116 GN=Aldh7a1 PE=1 SV=2	1	20	20	20	20	18	19	20	19	19	20	20	19	20	18	20	19	20	20	19	19	20	18	19	20	19	19	20	20	19	20	18	20	19	20	20	19	19	20	18	19	20
Q641X3	Q641X3	20	20	20	Beta-hexosaminidase subunit alpha	Hexa	sp|Q641X3|HEXA_RAT Beta-hexosaminidase subunit alpha OS=Rattus norvegicus OX=10116 GN=Hexa PE=2 SV=1	1	20	20	20	17	18	17	19	18	19	19	16	18	20	18	18	20	19	19	17	18	17	18	17	19	18	19	19	16	18	20	18	18	20	19	19	17	18	17	18	17	19
Q66HD3	Q66HD3	20	20	20	Nuclear autoantigenic sperm protein	Nasp	sp|Q66HD3|NASP_RAT Nuclear autoantigenic sperm protein OS=Rattus norvegicus OX=10116 GN=Nasp PE=1 SV=1	1	20	20	20	18	16	18	19	12	15	19	14	19	20	16	16	20	16	20	14	13	18	16	18	19	12	15	19	14	19	20	16	16	20	16	20	14	13	18	16	18	19
Q68FR9	Q68FR9	20	20	20	Elongation factor 1-delta	Eef1d	sp|Q68FR9|EF1D_RAT Elongation factor 1-delta OS=Rattus norvegicus OX=10116 GN=Eef1d PE=1 SV=2	1	20	20	20	17	19	18	18	17	18	15	18	18	17	19	19	16	18	16	19	16	17	19	18	18	17	18	15	18	18	17	19	19	16	18	16	19	16	17	19	18	18
Q6Q0N1	Q6Q0N1	20	20	20	Cytosolic non-specific dipeptidase	Cndp2	sp|Q6Q0N1|CNDP2_RAT Cytosolic non-specific dipeptidase OS=Rattus norvegicus OX=10116 GN=Cndp2 PE=1 SV=1	1	20	20	20	17	16	15	19	17	17	18	15	17	16	16	17	18	14	18	16	16	17	16	15	19	17	17	18	15	17	16	16	17	18	14	18	16	16	17	16	15	19
Q80Z29	Q80Z29	20	20	20	Nicotinamide phosphoribosyltransferase	Nampt	sp|Q80Z29|NAMPT_RAT Nicotinamide phosphoribosyltransferase OS=Rattus norvegicus OX=10116 GN=Nampt PE=1 SV=1	1	20	20	20	20	19	19	19	20	17	19	19	18	18	19	19	20	18	18	17	15	20	19	19	19	20	17	19	19	18	18	19	19	20	18	18	17	15	20	19	19	19
Q8K1P7	Q8K1P7	20	20	20	Transcription activator BRG1	Smarca4	sp|Q8K1P7|SMCA4_RAT Transcription activator BRG1 OS=Rattus norvegicus OX=10116 GN=Smarca4 PE=1 SV=1	1	20	20	20	18	15	15	19	14	15	17	16	18	16	12	17	17	17	16	13	15	18	15	15	19	14	15	17	16	18	16	12	17	17	17	16	13	15	18	15	15	19
Q91Y81	Q91Y81	20	20	19	Septin-2	2020-09-02	sp|Q91Y81|SEPT2_RAT Septin-2 OS=Rattus norvegicus OX=10116 GN=Septin2 PE=1 SV=1	1	20	20	19	16	16	17	18	17	19	19	17	18	18	16	15	20	16	16	17	16	16	16	17	18	17	19	19	17	18	18	16	15	20	16	16	17	16	16	15	16	18
Q9JJ31	Q9JJ31	20	20	20	Cullin-5	Cul5	sp|Q9JJ31|CUL5_RAT Cullin-5 OS=Rattus norvegicus OX=10116 GN=Cul5 PE=1 SV=3	1	20	20	20	17	18	16	17	17	16	18	16	15	18	14	18	17	18	18	12	17	17	18	16	17	17	16	18	16	15	18	14	18	17	18	18	12	17	17	18	16	17
Q9JLJ3	Q9JLJ3	20	20	20	4-trimethylaminobutyraldehyde dehydrogenase	Aldh9a1	sp|Q9JLJ3|AL9A1_RAT 4-trimethylaminobutyraldehyde dehydrogenase OS=Rattus norvegicus OX=10116 GN=Aldh9a1 PE=1 SV=1	1	20	20	20	18	17	18	19	19	19	19	18	19	19	17	18	18	17	19	14	17	18	17	18	19	19	19	19	18	19	19	17	18	18	17	19	14	17	18	17	18	19
Q9JM53	Q9JM53	20	20	20	Apoptosis-inducing factor 1, mitochondrial	Aifm1	sp|Q9JM53|AIFM1_RAT Apoptosis-inducing factor 1, mitochondrial OS=Rattus norvegicus OX=10116 GN=Aifm1 PE=1 SV=1	1	20	20	20	18	16	14	17	16	17	18	17	17	19	17	16	18	19	19	16	16	18	16	14	17	16	17	18	17	17	19	17	16	18	19	19	16	16	18	16	14	17
Q9Z1M9	Q9Z1M9	20	20	20	Structural maintenance of chromosomes protein 1A	Smc1a	sp|Q9Z1M9|SMC1A_RAT Structural maintenance of chromosomes protein 1A OS=Rattus norvegicus OX=10116 GN=Smc1a PE=1 SV=1	1	20	20	20	17	15	16	16	15	14	15	14	14	17	12	13	20	16	17	11	14	17	15	16	16	15	14	15	14	14	17	12	13	20	16	17	11	14	17	15	16	16
A2VD12	A2VD12	19	19	19	Pre-B-cell leukemia transcription factor-interacting protein 1	Pbxip1	sp|A2VD12|PBIP1_RAT Pre-B-cell leukemia transcription factor-interacting protein 1 OS=Rattus norvegicus OX=10116 GN=Pbxip1 PE=1 SV=1	1	19	19	19	18	17	18	17	17	17	17	16	16	18	16	17	17	18	18	18	17	18	17	18	17	17	17	17	16	16	18	16	17	17	18	18	18	17	18	17	18	17
B0BN93	B0BN93	19	19	19	26S proteasome non-ATPase regulatory subunit 13	Psmd13	sp|B0BN93|PSD13_RAT 26S proteasome non-ATPase regulatory subunit 13 OS=Rattus norvegicus OX=10116 GN=Psmd13 PE=1 SV=1	1	19	19	19	17	16	17	18	18	18	19	17	18	19	16	18	18	18	18	17	16	17	16	17	18	18	18	19	17	18	19	16	18	18	18	18	17	16	17	16	17	18
B2GV06	B2GV06	19	19	19	Succinyl-CoA:3-ketoacid coenzyme A transferase 1, mitochondrial	Oxct1	sp|B2GV06|SCOT1_RAT Succinyl-CoA:3-ketoacid coenzyme A transferase 1, mitochondrial OS=Rattus norvegicus OX=10116 GN=Oxct1 PE=1 SV=1	1	19	19	19	19	17	15	18	16	17	19	16	17	18	16	16	18	15	18	15	18	19	17	15	18	16	17	19	16	17	18	16	16	18	15	18	15	18	19	17	15	18
B5DFN2	B5DFN2	19	19	19	Adenosylhomocysteinase	Ahcyl1	sp|B5DFN2|SAHH2_RAT S-adenosylhomocysteine hydrolase-like protein 1 OS=Rattus norvegicus OX=10116 GN=Ahcyl1 PE=1 SV=2	1	19	19	19	16	19	17	15	16	17	17	18	16	16	16	18	14	15	16	15	18	16	19	17	15	16	17	17	18	16	16	16	18	14	15	16	15	18	16	19	17	15
C9WPN6	C9WPN6	19	2	2		Eif2s3y	sp|C9WPN6|IF2H_RAT Eukaryotic translation initiation factor 2 subunit 3, Y-linked OS=Rattus norvegicus OX=10116 GN=Eif2s3y PE=2 SV=2	1	19	2	2	16	17	17	16	17	17	16	18	16	16	15	17	15	15	16	15	15	1	2	2	1	2	2	2	2	2	2	1	2	1	2	2	2	2	1	2	2	1
D3ZFD0	D3ZFD0	19	19	19		Myo18a	sp|D3ZFD0|MY18A_RAT Unconventional myosin-XVIIIa OS=Rattus norvegicus OX=10116 GN=Myo18a PE=1 SV=2	1	19	19	19	13	9	13	11	14	13	13	13	11	14	9	12	12	11	12	13	14	13	9	13	11	14	13	13	13	11	14	9	12	12	11	12	13	14	13	9	13	11
O88941	O88941	19	19	19	Mannosyl-oligosaccharide glucosidase	Mogs	sp|O88941|MOGS_RAT Mannosyl-oligosaccharide glucosidase OS=Rattus norvegicus OX=10116 GN=Mogs PE=1 SV=1	1	19	19	19	18	17	15	18	16	14	18	16	15	16	12	16	17	16	17	18	17	18	17	15	18	16	14	18	16	15	16	12	16	17	16	17	18	17	18	17	15	18
P01026	P01026	19	16	16	Complement C3;Complement C3 beta chain;C3-beta-c;Complement C3 alpha chain;C3a anaphylatoxin;Acylation stimulating protein;Complement C3b alpha chain;Complement C3c alpha chain fragment 1;Complement C3dg fragment;Complement C3g fragment;Complement C3d fragment;Complement C3f fragment;Complement C3c alpha chain fragment 2	C3	sp|P01026|CO3_RAT Complement C3 OS=Rattus norvegicus OX=10116 GN=C3 PE=1 SV=3	1	19	16	16	1	8	0	5	7	1	3	4	2	18	14	1	1	2	2	4	1	1	7	0	3	5	0	0	2	1	16	12	0	0	0	0	3	0	1	7	0	3
P0C5E3	P0C5E3	19	19	19	Palladin	Palld	sp|P0C5E3|PALLD_RAT Palladin (Fragment) OS=Rattus norvegicus OX=10116 GN=Palld PE=1 SV=1	1	19	19	19	9	16	17	7	18	18	9	17	15	7	15	18	10	10	8	18	16	9	16	17	7	18	18	9	17	15	7	15	18	10	10	8	18	16	9	16	17	7
P14882	P14882	19	19	19	Propionyl-CoA carboxylase alpha chain, mitochondrial	Pcca	sp|P14882|PCCA_RAT Propionyl-CoA carboxylase alpha chain, mitochondrial OS=Rattus norvegicus OX=10116 GN=Pcca PE=1 SV=3	1	19	19	19	18	17	14	18	13	15	17	15	17	16	10	14	16	15	15	16	15	18	17	14	18	13	15	17	15	17	16	10	14	16	15	15	16	15	18	17	14	18
P18589	P18589	19	13	3	Interferon-induced GTP-binding protein Mx2	Mx2	sp|P18589|MX2_RAT Interferon-induced GTP-binding protein Mx2 OS=Rattus norvegicus OX=10116 GN=Mx2 PE=2 SV=1	1	19	13	3	3	17	2	4	19	3	3	18	3	14	19	4	1	2	3	16	3	2	11	1	1	13	1	1	12	1	8	13	3	1	1	1	11	1	0	2	0	0
P25286	P25286	19	19	19	V-type proton ATPase 116 kDa subunit a isoform 1	Atp6v0a1	sp|P25286|VPP1_RAT V-type proton ATPase 116 kDa subunit a1 OS=Rattus norvegicus OX=10116 GN=Atp6v0a1 PE=1 SV=1	1	19	19	19	15	12	15	19	12	14	19	13	17	19	13	15	19	18	19	13	14	15	12	15	19	12	14	19	13	17	19	13	15	19	18	19	13	14	15	12	15	19
P29315	P29315	19	19	19	Ribonuclease inhibitor	Rnh1	sp|P29315|RINI_RAT Ribonuclease inhibitor OS=Rattus norvegicus OX=10116 GN=Rnh1 PE=1 SV=2	1	19	19	19	17	18	15	18	17	17	18	16	19	16	14	18	17	16	16	17	18	17	18	15	18	17	17	18	16	19	16	14	18	17	16	16	17	18	17	18	15	18
P30835	P30835	19	15	15	ATP-dependent 6-phosphofructokinase, liver type	Pfkl	sp|P30835|PFKAL_RAT ATP-dependent 6-phosphofructokinase, liver type OS=Rattus norvegicus OX=10116 GN=Pfkl PE=1 SV=3	1	19	15	15	15	15	15	17	13	11	14	15	14	16	13	15	15	15	13	15	14	12	12	11	13	10	8	11	12	11	12	10	12	12	11	10	12	11	12	12	11	13
P41562	P41562	19	18	18	Isocitrate dehydrogenase [NADP] cytoplasmic	Idh1	sp|P41562|IDHC_RAT Isocitrate dehydrogenase [NADP] cytoplasmic OS=Rattus norvegicus OX=10116 GN=Idh1 PE=1 SV=1	1	19	18	18	19	17	18	19	19	17	19	19	18	19	17	17	19	16	19	17	17	18	16	17	18	18	16	18	18	17	18	16	16	18	15	18	16	16	18	16	17	18
P42676	P42676	19	19	19	Neurolysin, mitochondrial	Nln	sp|P42676|NEUL_RAT Neurolysin, mitochondrial OS=Rattus norvegicus OX=10116 GN=Nln PE=1 SV=1	1	19	19	19	18	15	17	19	14	16	18	15	16	19	14	16	18	16	15	14	16	18	15	17	19	14	16	18	15	16	19	14	16	18	16	15	14	16	18	15	17	19
P47727	P47727	19	19	19	Carbonyl reductase [NADPH] 1	Cbr1	sp|P47727|CBR1_RAT Carbonyl reductase [NADPH] 1 OS=Rattus norvegicus OX=10116 GN=Cbr1 PE=1 SV=2	1	19	19	19	18	14	14	18	16	14	19	14	16	19	14	13	18	15	18	13	15	18	14	14	18	16	14	19	14	16	19	14	13	18	15	18	13	15	18	14	14	18
P47858	P47858	19	18	16	ATP-dependent 6-phosphofructokinase, muscle type	Pfkm	sp|P47858|PFKAM_RAT ATP-dependent 6-phosphofructokinase, muscle type OS=Rattus norvegicus OX=10116 GN=Pfkm PE=1 SV=3	1	19	18	16	18	16	18	16	13	17	17	15	16	18	13	16	18	15	16	14	16	18	16	17	15	13	17	17	15	16	17	13	16	18	14	16	13	16	16	14	15	13
P52944	P52944	19	19	19	PDZ and LIM domain protein 1	Pdlim1	sp|P52944|PDLI1_RAT PDZ and LIM domain protein 1 OS=Rattus norvegicus OX=10116 GN=Pdlim1 PE=1 SV=4	1	19	19	19	11	19	19	11	19	18	12	19	16	10	19	19	13	10	12	19	19	11	19	19	11	19	18	12	19	16	10	19	19	13	10	12	19	19	11	19	19	11
P55260	P55260	19	19	19	Annexin A4	Anxa4	sp|P55260|ANXA4_RAT Annexin A4 OS=Rattus norvegicus OX=10116 GN=Anxa4 PE=1 SV=3	1	19	19	19	18	18	18	18	17	17	18	17	17	19	17	16	18	18	18	17	17	18	18	18	18	17	17	18	17	17	19	17	16	18	18	18	17	17	18	18	18	18
P62909	P62909	19	19	19	40S ribosomal protein S3	Rps3	sp|P62909|RS3_RAT 40S ribosomal protein S3 OS=Rattus norvegicus OX=10116 GN=Rps3 PE=1 SV=1	1	19	19	19	18	18	18	18	18	18	19	19	18	19	18	19	18	17	17	18	19	18	18	18	18	18	18	19	19	18	19	18	19	18	17	17	18	19	18	18	18	18
P63245	P63245	19	19	19	Guanine nucleotide-binding protein subunit beta-2-like 1;Guanine nucleotide-binding protein subunit beta-2-like 1, N-terminally processed	Gnb2l1	sp|P63245|RACK1_RAT Receptor of activated protein C kinase 1 OS=Rattus norvegicus OX=10116 GN=Rack1 PE=1 SV=3	1	19	19	19	18	18	18	18	19	19	19	18	18	19	18	18	18	19	19	18	19	18	18	18	18	19	19	19	18	18	19	18	18	18	19	19	18	19	18	18	18	18
P68101	P68101	19	19	19	Eukaryotic translation initiation factor 2 subunit 1	Eif2s1	sp|P68101|IF2A_RAT Eukaryotic translation initiation factor 2 subunit 1 OS=Rattus norvegicus OX=10116 GN=Eif2s1 PE=1 SV=2	1	19	19	19	17	15	15	16	16	14	16	16	15	17	16	15	17	14	16	14	16	17	15	15	16	16	14	16	16	15	17	16	15	17	14	16	14	16	17	15	15	16
Q5XIP9	Q5XIP9	19	19	19	Transmembrane protein 43	Tmem43	sp|Q5XIP9|TMM43_RAT Transmembrane protein 43 OS=Rattus norvegicus OX=10116 GN=Tmem43 PE=2 SV=1	1	19	19	19	19	19	17	19	18	19	17	19	19	19	19	18	19	19	19	19	19	19	19	17	19	18	19	17	19	19	19	19	18	19	19	19	19	19	19	19	17	19
Q64542	Q64542	19	12	12	Plasma membrane calcium-transporting ATPase 4	Atp2b4	sp|Q64542|AT2B4_RAT Plasma membrane calcium-transporting ATPase 4 OS=Rattus norvegicus OX=10116 GN=Atp2b4 PE=1 SV=1	1	19	12	12	17	14	12	17	13	15	15	15	17	15	12	14	17	14	15	12	15	11	9	7	10	9	9	9	10	10	8	8	9	10	8	10	7	9	11	9	7	10
Q6AYD3	Q6AYD3	19	19	19	Proliferation-associated protein 2G4	Pa2g4	sp|Q6AYD3|PA2G4_RAT Proliferation-associated protein 2G4 OS=Rattus norvegicus OX=10116 GN=Pa2g4 PE=1 SV=1	1	19	19	19	17	16	17	16	17	17	17	18	19	17	17	18	17	14	17	16	16	17	16	17	16	17	17	17	18	19	17	17	18	17	14	17	16	16	17	16	17	16
Q6AYT3	Q6AYT3	19	19	19	tRNA-splicing ligase RtcB homolog	Rtcb	sp|Q6AYT3|RTCB_RAT RNA-splicing ligase RtcB homolog OS=Rattus norvegicus OX=10116 GN=Rtcb PE=2 SV=1	1	19	19	19	17	18	15	17	17	16	17	15	17	17	16	16	17	14	16	15	15	17	18	15	17	17	16	17	15	17	17	16	16	17	14	16	15	15	17	18	15	17
Q6MG49	Q6MG49	19	19	19	Large proline-rich protein BAG6	Bag6	sp|Q6MG49|BAG6_RAT Large proline-rich protein BAG6 OS=Rattus norvegicus OX=10116 GN=Bag6 PE=1 SV=2	1	19	19	19	17	14	15	15	17	14	17	15	16	15	16	17	16	15	18	11	12	17	14	15	15	17	14	17	15	16	15	16	17	16	15	18	11	12	17	14	15	15
Q6URK4	Q6URK4	19	19	19	Heterogeneous nuclear ribonucleoprotein A3	Hnrnpa3	sp|Q6URK4|ROA3_RAT Heterogeneous nuclear ribonucleoprotein A3 OS=Rattus norvegicus OX=10116 GN=Hnrnpa3 PE=1 SV=1	1	19	19	19	17	12	14	16	15	16	18	16	16	18	17	15	17	16	16	12	16	17	12	14	16	15	16	18	16	16	18	17	15	17	16	16	12	16	17	12	14	16
Q99JE6	Q99JE6	19	19	19	1-phosphatidylinositol 4,5-bisphosphate phosphodiesterase beta-3	Plcb3	sp|Q99JE6|PLCB3_RAT 1-phosphatidylinositol 4,5-bisphosphate phosphodiesterase beta-3 OS=Rattus norvegicus OX=10116 GN=Plcb3 PE=1 SV=2	1	19	19	19	14	16	15	16	16	16	14	14	15	14	14	15	16	12	14	13	16	14	16	15	16	16	16	14	14	15	14	14	15	16	12	14	13	16	14	16	15	16
Q9Z2L0	Q9Z2L0	19	19	19	Voltage-dependent anion-selective channel protein 1	Vdac1	sp|Q9Z2L0|VDAC1_RAT Voltage-dependent anion-selective channel protein 1 OS=Rattus norvegicus OX=10116 GN=Vdac1 PE=1 SV=4	1	19	19	19	18	18	18	18	18	19	19	18	18	19	18	18	18	17	19	18	18	18	18	18	18	18	19	19	18	18	19	18	18	18	17	19	18	18	18	18	18	18
CON__P35527	CON__P35527	18	17	17				1	18	17	17	18	14	12	11	15	11	16	14	16	10	15	14	17	15	13	16	11	17	13	11	10	14	10	15	13	15	9	14	13	16	14	12	16	11	17	13	11	10
D3ZEF4	D3ZEF4	18	18	18	Cullin-7	Cul7	sp|D3ZEF4|CUL7_RAT Cullin-7 OS=Rattus norvegicus OX=10116 GN=Cul7 PE=1 SV=1	1	18	18	18	17	14	13	13	13	16	14	14	13	12	11	12	17	9	12	9	12	17	14	13	13	13	16	14	14	13	12	11	12	17	9	12	9	12	17	14	13	13
O35115	O35115	18	18	18	Four and a half LIM domains protein 2	Fhl2	sp|O35115|FHL2_RAT Four and a half LIM domains protein 2 OS=Rattus norvegicus OX=10116 GN=Fhl2 PE=1 SV=1	1	18	18	18	15	16	16	16	17	16	15	17	17	15	16	16	16	15	15	16	16	15	16	16	16	17	16	15	17	17	15	16	16	16	15	15	16	16	15	16	16	16
O35828	O35828	18	18	18	Coronin-7	Coro7	sp|O35828|CORO7_RAT Coronin-7 OS=Rattus norvegicus OX=10116 GN=Coro7 PE=1 SV=2	1	18	18	18	17	14	14	17	10	11	14	12	15	14	11	13	15	14	13	14	11	17	14	14	17	10	11	14	12	15	14	11	13	15	14	13	14	11	17	14	14	17
O70351	O70351	18	18	18	3-hydroxyacyl-CoA dehydrogenase type-2	Hsd17b10	sp|O70351|HCD2_RAT 3-hydroxyacyl-CoA dehydrogenase type-2 OS=Rattus norvegicus OX=10116 GN=Hsd17b10 PE=1 SV=3	1	18	18	18	18	16	18	18	18	17	18	18	18	18	18	17	18	18	18	17	17	18	16	18	18	18	17	18	18	18	18	18	17	18	18	18	17	17	18	16	18	18
P07323	P07323	18	15	13	Gamma-enolase	Eno2	sp|P07323|ENOG_RAT Gamma-enolase OS=Rattus norvegicus OX=10116 GN=Eno2 PE=1 SV=2	1	18	15	13	17	15	14	16	15	15	17	13	14	16	15	15	16	14	16	14	15	14	12	11	13	12	12	14	10	11	13	12	12	13	11	13	11	12	12	10	9	11
P07943	P07943	18	18	18	Aldose reductase	Akr1b1	sp|P07943|ALDR_RAT Aldo-keto reductase family 1 member B1 OS=Rattus norvegicus OX=10116 GN=Akr1b1 PE=1 SV=3	1	18	18	18	18	17	17	18	16	18	18	17	18	18	15	17	18	14	16	16	17	18	17	17	18	16	18	18	17	18	18	15	17	18	14	16	16	17	18	17	17	18
P08010	P08010	18	18	12	Glutathione S-transferase Mu 2	Gstm2	sp|P08010|GSTM2_RAT Glutathione S-transferase Mu 2 OS=Rattus norvegicus OX=10116 GN=Gstm2 PE=1 SV=2	1	18	18	12	18	17	18	18	14	16	18	16	17	17	15	16	18	17	17	17	15	18	17	18	18	14	16	18	16	17	17	15	16	18	17	17	17	15	12	12	12	12
P08461	P08461	18	18	18	Dihydrolipoyllysine-residue acetyltransferase component of pyruvate dehydrogenase complex, mitochondrial	Dlat	sp|P08461|ODP2_RAT Dihydrolipoyllysine-residue acetyltransferase component of pyruvate dehydrogenase complex, mitochondrial OS=Rattus norvegicus OX=10116 GN=Dlat PE=1 SV=3	1	18	18	18	15	16	16	15	13	17	16	14	16	17	15	15	17	14	16	15	16	15	16	16	15	13	17	16	14	16	17	15	15	17	14	16	15	16	15	16	16	15
P09495	P09495	18	13	11	Tropomyosin alpha-4 chain	Tpm4	sp|P09495|TPM4_RAT Tropomyosin alpha-4 chain OS=Rattus norvegicus OX=10116 GN=Tpm4 PE=1 SV=3	1	18	13	11	15	14	17	15	17	16	17	17	16	18	17	16	16	15	17	17	18	10	10	12	11	12	12	12	12	11	13	12	11	11	11	12	12	13	8	8	10	9
P09812	P09812	18	10	9	Glycogen phosphorylase, muscle form	Pygm	sp|P09812|PYGM_RAT Glycogen phosphorylase, muscle form OS=Rattus norvegicus OX=10116 GN=Pygm PE=1 SV=5	1	18	10	9	15	15	17	13	13	15	15	13	15	13	10	15	14	13	15	14	14	10	8	10	9	7	9	10	7	9	9	6	9	10	8	10	8	7	9	7	9	8
P11915	P11915	18	18	18	Non-specific lipid-transfer protein	Scp2	sp|P11915|NLTP_RAT Non-specific lipid-transfer protein OS=Rattus norvegicus OX=10116 GN=Scp2 PE=1 SV=3	1	18	18	18	16	16	17	18	15	17	16	16	15	16	14	15	14	17	17	16	15	16	16	17	18	15	17	16	16	15	16	14	15	14	17	17	16	15	16	16	17	18
P13233	P13233	18	18	18	2,3-cyclic-nucleotide 3-phosphodiesterase	Cnp	sp|P13233|CN37_RAT 2,3-cyclic-nucleotide 3-phosphodiesterase OS=Rattus norvegicus OX=10116 GN=Cnp PE=1 SV=2	1	18	18	18	16	12	12	17	13	16	16	14	18	18	15	12	18	15	17	9	13	16	12	12	17	13	16	16	14	18	18	15	12	18	15	17	9	13	16	12	12	17
P13264	P13264	18	18	18	Glutaminase kidney isoform, mitochondrial;Glutaminase kidney isoform 68 kDa chain;Glutaminase kidney isoform 65 kDa chain	Gls	sp|P13264|GLSK_RAT Glutaminase kidney isoform, mitochondrial OS=Rattus norvegicus OX=10116 GN=Gls PE=1 SV=2	1	18	18	18	13	15	15	15	16	12	13	14	10	13	11	14	13	11	14	15	15	13	15	15	15	16	12	13	14	10	13	11	14	13	11	14	15	15	13	15	15	15
P16970	P16970	18	18	18	ATP-binding cassette sub-family D member 3	Abcd3	sp|P16970|ABCD3_RAT ATP-binding cassette sub-family D member 3 OS=Rattus norvegicus OX=10116 GN=Abcd3 PE=1 SV=3	1	18	18	18	12	10	11	12	9	10	13	10	12	13	9	12	15	12	14	9	10	12	10	11	12	9	10	13	10	12	13	9	12	15	12	14	9	10	12	10	11	12
P19139	P19139	18	18	18	Casein kinase II subunit alpha	Csnk2a1	sp|P19139|CSK21_RAT Casein kinase II subunit alpha OS=Rattus norvegicus OX=10116 GN=Csnk2a1 PE=1 SV=2	1	18	18	18	16	18	17	17	18	16	17	17	16	17	16	16	16	18	17	16	16	16	18	17	17	18	16	17	17	16	17	16	16	16	18	17	16	16	16	18	17	17
P20070	P20070	18	18	18	NADH-cytochrome b5 reductase 3;NADH-cytochrome b5 reductase 3 membrane-bound form;NADH-cytochrome b5 reductase 3 soluble form	Cyb5r3	sp|P20070|NB5R3_RAT NADH-cytochrome b5 reductase 3 OS=Rattus norvegicus OX=10116 GN=Cyb5r3 PE=1 SV=2	1	18	18	18	17	17	16	16	17	15	17	15	16	15	16	16	16	15	17	15	16	17	17	16	16	17	15	17	15	16	15	16	16	16	15	17	15	16	17	17	16	16
P21531	P21531	18	18	18	60S ribosomal protein L3	Rpl3	sp|P21531|RL3_RAT 60S ribosomal protein L3 OS=Rattus norvegicus OX=10116 GN=Rpl3 PE=1 SV=3	1	18	18	18	18	16	15	18	18	18	18	15	18	18	18	15	18	16	18	15	16	18	16	15	18	18	18	18	15	18	18	18	15	18	16	18	15	16	18	16	15	18
P27881	P27881	18	14	13	Hexokinase-2	Hk2	sp|P27881|HXK2_RAT Hexokinase-2 OS=Rattus norvegicus OX=10116 GN=Hk2 PE=1 SV=1	1	18	14	13	16	15	12	15	13	15	16	14	14	16	16	15	14	14	15	12	14	12	11	8	12	10	11	12	11	11	12	13	11	11	10	12	10	10	11	10	7	11
P32198	P32198	18	18	16	Carnitine O-palmitoyltransferase 1, liver isoform	Cpt1a	sp|P32198|CPT1A_RAT Carnitine O-palmitoyltransferase 1, liver isoform OS=Rattus norvegicus OX=10116 GN=Cpt1a PE=1 SV=2	1	18	18	16	17	16	16	17	14	16	16	16	16	16	13	15	17	16	17	16	16	17	16	16	17	14	16	16	16	16	16	13	15	17	16	17	16	16	16	15	14	16
P43244	P43244	18	18	18	Matrin-3	Matr3	sp|P43244|MATR3_RAT Matrin-3 OS=Rattus norvegicus OX=10116 GN=Matr3 PE=1 SV=2	1	18	18	18	15	15	14	17	15	14	16	14	16	17	15	15	17	16	16	15	16	15	15	14	17	15	14	16	14	16	17	15	15	17	16	16	15	16	15	15	14	17
P46413	P46413	18	18	18	Glutathione synthetase	Gss	sp|P46413|GSHB_RAT Glutathione synthetase OS=Rattus norvegicus OX=10116 GN=Gss PE=1 SV=1	1	18	18	18	17	14	13	15	16	12	15	12	17	15	14	14	16	8	11	13	13	17	14	13	15	16	12	15	12	17	15	14	14	16	8	11	13	13	17	14	13	15
P49432	P49432	18	18	18	Pyruvate dehydrogenase E1 component subunit beta, mitochondrial	Pdhb	sp|P49432|ODPB_RAT Pyruvate dehydrogenase E1 component subunit beta, mitochondrial OS=Rattus norvegicus OX=10116 GN=Pdhb PE=1 SV=2	1	18	18	18	16	17	17	18	16	16	17	16	15	17	16	15	17	14	17	17	13	16	17	17	18	16	16	17	16	15	17	16	15	17	14	17	17	13	16	17	17	18
P51583	P51583	18	18	18	Multifunctional protein ADE2;Phosphoribosylaminoimidazole-succinocarboxamide synthase;Phosphoribosylaminoimidazole carboxylase	Paics	sp|P51583|PUR6_RAT Multifunctional protein ADE2 OS=Rattus norvegicus OX=10116 GN=Paics PE=1 SV=3	1	18	18	18	16	15	17	15	15	16	18	16	16	17	13	16	17	16	15	14	16	16	15	17	15	15	16	18	16	16	17	13	16	17	16	15	14	16	16	15	17	15
P62138	P62138	18	18	5	Serine/threonine-protein phosphatase PP1-alpha catalytic subunit	Ppp1ca	sp|P62138|PP1A_RAT Serine/threonine-protein phosphatase PP1-alpha catalytic subunit OS=Rattus norvegicus OX=10116 GN=Ppp1ca PE=1 SV=1	1	18	18	5	16	15	15	16	14	15	16	14	15	16	13	13	17	17	16	14	16	16	15	15	16	14	15	16	14	15	16	13	13	17	17	16	14	16	3	3	3	4
P67779	P67779	18	18	18	Prohibitin	Phb	sp|P67779|PHB_RAT Prohibitin OS=Rattus norvegicus OX=10116 GN=Phb PE=1 SV=1	1	18	18	18	16	16	16	17	16	18	17	15	18	18	16	16	18	16	18	16	16	16	16	16	17	16	18	17	15	18	18	16	16	18	16	18	16	16	16	16	16	17
P70483	P70483	18	18	17	Striatin	Strn	sp|P70483|STRN_RAT Striatin OS=Rattus norvegicus OX=10116 GN=Strn PE=1 SV=1	1	18	18	17	13	8	12	15	12	15	13	13	12	15	12	13	15	14	15	16	13	13	8	12	15	12	15	13	13	12	15	12	13	15	14	15	16	13	12	7	11	14
P70645	P70645	18	18	18	Bleomycin hydrolase	Blmh	sp|P70645|BLMH_RAT Bleomycin hydrolase OS=Rattus norvegicus OX=10116 GN=Blmh PE=1 SV=1	1	18	18	18	18	14	17	17	14	16	18	17	17	18	12	15	18	14	17	14	16	18	14	17	17	14	16	18	17	17	18	12	15	18	14	17	14	16	18	14	17	17
Q05962	Q05962	18	18	9	ADP/ATP translocase 1	Slc25a4	sp|Q05962|ADT1_RAT ADP/ATP translocase 1 OS=Rattus norvegicus OX=10116 GN=Slc25a4 PE=1 SV=3	1	18	18	9	18	18	17	18	17	17	18	18	18	18	17	18	18	18	18	18	18	18	18	17	18	17	17	18	18	18	18	17	18	18	18	18	18	18	9	9	9	9
Q4QRB4	Q4QRB4	18	7	6	Tubulin beta-3 chain	Tubb3	sp|Q4QRB4|TBB3_RAT Tubulin beta-3 chain OS=Rattus norvegicus OX=10116 GN=Tubb3 PE=1 SV=1	1	18	7	6	14	17	16	15	17	16	18	17	18	14	16	16	17	13	15	17	16	3	6	5	4	6	5	7	6	7	3	5	6	6	2	4	6	5	3	5	4	4
Q5XI32	Q5XI32	18	18	18	F-actin-capping protein subunit beta	Capzb	sp|Q5XI32|CAPZB_RAT F-actin-capping protein subunit beta OS=Rattus norvegicus OX=10116 GN=Capzb PE=1 SV=1	1	18	18	18	17	16	17	18	17	16	17	17	17	18	16	16	18	17	16	15	16	17	16	17	18	17	16	17	17	17	18	16	16	18	17	16	15	16	17	16	17	18
Q62638	Q62638	18	18	18	Golgi apparatus protein 1	Glg1	sp|Q62638|GSLG1_RAT Golgi apparatus protein 1 OS=Rattus norvegicus OX=10116 GN=Glg1 PE=1 SV=1	1	18	18	18	15	13	15	16	15	16	17	13	16	15	14	15	15	14	14	12	15	15	13	15	16	15	16	17	13	16	15	14	15	15	14	14	12	15	15	13	15	16
Q63151	Q63151	18	18	17	Long-chain-fatty-acid--CoA ligase 3	Acsl3	sp|Q63151|ACSL3_RAT Long-chain-fatty-acid--CoA ligase 3 OS=Rattus norvegicus OX=10116 GN=Acsl3 PE=1 SV=1	1	18	18	17	15	15	17	15	12	15	16	16	16	15	13	15	16	15	15	13	14	15	15	17	15	12	15	16	16	16	15	13	15	16	15	15	13	14	14	15	16	14
Q63663	Q63663	18	18	18	Interferon-induced guanylate-binding protein 2	Gbp2	sp|Q63663|GBP2_RAT Guanylate-binding protein 1 OS=Rattus norvegicus OX=10116 GN=Gbp2 PE=1 SV=2	1	18	18	18	17	17	14	17	18	15	16	18	18	18	17	15	17	15	14	15	14	17	17	14	17	18	15	16	18	18	18	17	15	17	15	14	15	14	17	17	14	17
Q641Y2	Q641Y2	18	18	18	NADH dehydrogenase [ubiquinone] iron-sulfur protein 2, mitochondrial	Ndufs2	sp|Q641Y2|NDUS2_RAT NADH dehydrogenase [ubiquinone] iron-sulfur protein 2, mitochondrial OS=Rattus norvegicus OX=10116 GN=Ndufs2 PE=1 SV=1	1	18	18	18	14	14	14	16	14	13	16	12	14	15	12	16	14	15	17	15	17	14	14	14	16	14	13	16	12	14	15	12	16	14	15	17	15	17	14	14	14	16
Q64380	Q64380	18	18	18	Sarcosine dehydrogenase, mitochondrial	Sardh	sp|Q64380|SARDH_RAT Sarcosine dehydrogenase, mitochondrial OS=Rattus norvegicus OX=10116 GN=Sardh PE=1 SV=2	1	18	18	18	15	13	15	15	13	13	16	16	13	13	12	13	14	15	17	12	16	15	13	15	15	13	13	16	16	13	13	12	13	14	15	17	12	16	15	13	15	15
Q66H12	Q66H12	18	18	18	Alpha-N-acetylgalactosaminidase	Naga	sp|Q66H12|NAGAB_RAT Alpha-N-acetylgalactosaminidase OS=Rattus norvegicus OX=10116 GN=Naga PE=2 SV=1	1	18	18	18	15	13	14	18	15	15	18	14	15	18	12	13	18	15	17	11	12	15	13	14	18	15	15	18	14	15	18	12	13	18	15	17	11	12	15	13	14	18
Q68FS2	Q68FS2	18	18	18	COP9 signalosome complex subunit 4	Cops4	sp|Q68FS2|CSN4_RAT COP9 signalosome complex subunit 4 OS=Rattus norvegicus OX=10116 GN=Cops4 PE=1 SV=1	1	18	18	18	14	15	16	14	14	14	16	14	15	15	14	16	16	12	15	13	17	14	15	16	14	14	14	16	14	15	15	14	16	16	12	15	13	17	14	15	16	14
Q6AXS5	Q6AXS5	18	18	18	Plasminogen activator inhibitor 1 RNA-binding protein;Plasminogen activator inhibitor 1 RNA-binding protein, N-terminally processed	Serbp1	sp|Q6AXS5|PAIRB_RAT Plasminogen activator inhibitor 1 RNA-binding protein OS=Rattus norvegicus OX=10116 GN=Serbp1 PE=1 SV=2	1	18	18	18	17	16	16	17	17	15	17	16	17	15	18	15	17	17	16	16	15	17	16	16	17	17	15	17	16	17	15	18	15	17	17	16	16	15	17	16	16	17
Q6AXV4	Q6AXV4	18	18	18	Sorting and assembly machinery component 50 homolog	Samm50	sp|Q6AXV4|SAM50_RAT Sorting and assembly machinery component 50 homolog OS=Rattus norvegicus OX=10116 GN=Samm50 PE=1 SV=1	1	18	18	18	16	14	18	17	16	15	17	17	15	17	15	16	17	15	15	16	17	16	14	18	17	16	15	17	17	15	17	15	16	17	15	15	16	17	16	14	18	17
Q6MG08	Q6MG08	18	18	18	ATP-binding cassette sub-family F member 1	Abcf1	sp|Q6MG08|ABCF1_RAT ATP-binding cassette sub-family F member 1 OS=Rattus norvegicus OX=10116 GN=Abcf1 PE=1 SV=1	1	18	18	18	18	16	16	17	17	14	17	16	16	18	12	16	16	16	15	17	16	18	16	16	17	17	14	17	16	16	18	12	16	16	16	15	17	16	18	16	16	17
Q924C3	Q924C3	18	18	18	Ectonucleotide pyrophosphatase/phosphodiesterase family member 1;Alkaline phosphodiesterase I;Nucleotide pyrophosphatase	Enpp1	sp|Q924C3|ENPP1_RAT Ectonucleotide pyrophosphatase/phosphodiesterase family member 1 OS=Rattus norvegicus OX=10116 GN=Enpp1 PE=1 SV=2	1	18	18	18	8	17	17	12	15	16	12	16	13	12	11	15	12	7	12	16	15	8	17	17	12	15	16	12	16	13	12	11	15	12	7	12	16	15	8	17	17	12
Q99068	Q99068	18	18	18	Alpha-2-macroglobulin receptor-associated protein	Lrpap1	sp|Q99068|AMRP_RAT Alpha-2-macroglobulin receptor-associated protein OS=Rattus norvegicus OX=10116 GN=Lrpap1 PE=1 SV=2	1	18	18	18	17	15	17	17	15	18	18	16	16	18	16	17	18	16	17	16	16	17	15	17	17	15	18	18	16	16	18	16	17	18	16	17	16	16	17	15	17	17
Q9QXU8	Q9QXU8	18	18	18	Cytoplasmic dynein 1 light intermediate chain 1	Dync1li1	sp|Q9QXU8|DC1L1_RAT Cytoplasmic dynein 1 light intermediate chain 1 OS=Rattus norvegicus OX=10116 GN=Dync1li1 PE=1 SV=1	1	18	18	18	16	14	14	14	15	14	17	14	14	16	15	16	16	14	13	14	15	16	14	14	14	15	14	17	14	14	16	15	16	16	14	13	14	15	16	14	14	14
Q9WVC0	Q9WVC0	18	17	16	Septin-7	2020-09-07	sp|Q9WVC0|SEPT7_RAT Septin-7 OS=Rattus norvegicus OX=10116 GN=Septin7 PE=1 SV=1	1	18	17	16	17	18	17	13	17	15	17	14	15	16	15	15	16	14	14	17	17	17	17	16	13	17	15	16	14	15	16	15	15	15	14	14	16	16	16	16	15	12
O35244	O35244	17	17	17	Peroxiredoxin-6	Prdx6	sp|O35244|PRDX6_RAT Peroxiredoxin-6 OS=Rattus norvegicus OX=10116 GN=Prdx6 PE=1 SV=3	1	17	17	17	16	17	16	16	16	16	15	16	16	16	16	16	17	16	16	15	14	16	17	16	16	16	16	15	16	16	16	16	16	17	16	16	15	14	16	17	16	16
O70199	O70199	17	17	17	UDP-glucose 6-dehydrogenase	Ugdh	sp|O70199|UGDH_RAT UDP-glucose 6-dehydrogenase OS=Rattus norvegicus OX=10116 GN=Ugdh PE=1 SV=1	1	17	17	17	12	17	13	12	15	13	14	15	12	12	16	14	11	11	14	13	12	12	17	13	12	15	13	14	15	12	12	16	14	11	11	14	13	12	12	17	13	12
O88923	O88923	17	17	17	Latrophilin-2	Lphn2	sp|O88923|AGRL2_RAT Adhesion G protein-coupled receptor L2 OS=Rattus norvegicus OX=10116 GN=Adgrl2 PE=1 SV=2	1	17	17	17	16	13	15	16	15	15	16	15	14	16	13	15	16	15	15	14	15	16	13	15	16	15	15	16	15	14	16	13	15	16	15	15	14	15	16	13	15	16
P05426	P05426	17	17	17	60S ribosomal protein L7	Rpl7	sp|P05426|RL7_RAT 60S ribosomal protein L7 OS=Rattus norvegicus OX=10116 GN=Rpl7 PE=1 SV=2	1	17	17	17	15	16	16	17	16	16	17	16	17	16	16	15	17	16	17	16	16	15	16	16	17	16	16	17	16	17	16	16	15	17	16	17	16	16	15	16	16	17
P17764	P17764	17	17	17	Acetyl-CoA acetyltransferase, mitochondrial	Acat1	sp|P17764|THIL_RAT Acetyl-CoA acetyltransferase, mitochondrial OS=Rattus norvegicus OX=10116 GN=Acat1 PE=1 SV=1	1	17	17	17	15	15	15	16	15	16	15	15	16	16	16	15	16	16	17	15	15	15	15	15	16	15	16	15	15	16	16	16	15	16	16	17	15	15	15	15	15	16
P37285	P37285	17	17	14	Kinesin light chain 1	Klc1	sp|P37285|KLC1_RAT Kinesin light chain 1 OS=Rattus norvegicus OX=10116 GN=Klc1 PE=1 SV=2	1	17	17	14	15	16	14	15	16	16	15	14	15	15	9	16	14	12	14	15	14	15	16	14	15	16	16	15	14	15	15	9	16	14	12	14	15	14	12	13	11	12
P42123	P42123	17	16	16	L-lactate dehydrogenase B chain	Ldhb	sp|P42123|LDHB_RAT L-lactate dehydrogenase B chain OS=Rattus norvegicus OX=10116 GN=Ldhb PE=1 SV=2	1	17	16	16	17	13	13	14	13	11	16	13	14	14	10	16	16	12	15	12	15	16	12	12	13	12	10	15	12	13	13	9	15	15	11	14	11	14	16	12	12	13
P45592	P45592	17	17	17	Cofilin-1	Cfl1	sp|P45592|COF1_RAT Cofilin-1 OS=Rattus norvegicus OX=10116 GN=Cfl1 PE=1 SV=3	1	17	17	17	16	15	17	16	16	14	14	14	14	16	15	15	15	14	16	14	15	16	15	17	16	16	14	14	14	14	16	15	15	15	14	16	14	15	16	15	17	16
P48450	P48450	17	17	17	Lanosterol synthase	Lss	sp|P48450|LSS_RAT Lanosterol synthase OS=Rattus norvegicus OX=10116 GN=Lss PE=1 SV=2	1	17	17	17	15	12	14	14	10	14	14	11	15	13	13	14	14	17	14	11	15	15	12	14	14	10	14	14	11	15	13	13	14	14	17	14	11	15	15	12	14	14
P51635	P51635	17	17	17	Alcohol dehydrogenase [NADP(+)]	Akr1a1	sp|P51635|AK1A1_RAT Aldo-keto reductase family 1 member A1 OS=Rattus norvegicus OX=10116 GN=Akr1a1 PE=1 SV=2	1	17	17	17	17	17	17	17	17	17	17	16	17	17	16	17	17	16	15	16	17	17	17	17	17	17	17	17	16	17	17	16	17	17	16	15	16	17	17	17	17	17
P56558	P56558	17	17	17	UDP-N-acetylglucosamine--peptide N-acetylglucosaminyltransferase 110 kDa subunit	Ogt	sp|P56558|OGT1_RAT UDP-N-acetylglucosamine--peptide N-acetylglucosaminyltransferase 110 kDa subunit OS=Rattus norvegicus OX=10116 GN=Ogt PE=1 SV=1	1	17	17	17	15	14	14	15	15	16	16	15	15	14	15	14	16	13	15	11	11	15	14	14	15	15	16	16	15	15	14	15	14	16	13	15	11	11	15	14	14	15
P63102	P63102	17	15	12	14-3-3 protein zeta/delta	Ywhaz	sp|P63102|1433Z_RAT 14-3-3 protein zeta/delta OS=Rattus norvegicus OX=10116 GN=Ywhaz PE=1 SV=1	1	17	15	12	15	13	15	17	16	15	16	15	16	17	15	15	17	15	16	15	15	13	11	13	15	14	13	14	13	14	15	13	13	15	13	14	13	13	12	10	12	12
P85125	P85125	17	17	17	Polymerase I and transcript release factor	Ptrf	sp|P85125|CAVN1_RAT Caveolae-associated protein 1 OS=Rattus norvegicus OX=10116 GN=Cavin1 PE=1 SV=1	1	17	17	17	15	17	14	16	15	15	16	16	15	16	14	17	16	16	15	17	16	15	17	14	16	15	15	16	16	15	16	14	17	16	16	15	17	16	15	17	14	16
P85515	P85515	17	17	17	Alpha-centractin	Actr1a	sp|P85515|ACTZ_RAT Alpha-centractin OS=Rattus norvegicus OX=10116 GN=Actr1a PE=1 SV=1	1	17	17	17	14	13	16	14	15	16	14	16	15	17	14	14	17	15	15	14	14	14	13	16	14	15	16	14	16	15	17	14	14	17	15	15	14	14	14	13	16	14
P85845	P85845	17	17	17	Fascin	Fscn1	sp|P85845|FSCN1_RAT Fascin OS=Rattus norvegicus OX=10116 GN=Fscn1 PE=1 SV=2	1	17	17	17	15	15	15	13	15	17	15	15	16	16	16	14	17	13	17	13	15	15	15	15	13	15	17	15	15	16	16	16	14	17	13	17	13	15	15	15	15	13
P86182	P86182	17	17	17	Coiled-coil domain-containing protein 22	Ccdc22	sp|P86182|CCD22_RAT Coiled-coil domain-containing protein 22 OS=Rattus norvegicus OX=10116 GN=Ccdc22 PE=1 SV=2	1	17	17	17	14	13	16	16	14	14	15	13	15	13	11	14	16	14	15	13	14	14	13	16	16	14	14	15	13	15	13	11	14	16	14	15	13	14	14	13	16	16
Q05030	Q05030	17	17	17	Platelet-derived growth factor receptor beta	Pdgfrb	sp|Q05030|PGFRB_RAT Platelet-derived growth factor receptor beta OS=Rattus norvegicus OX=10116 GN=Pdgfrb PE=2 SV=2	1	17	17	17	13	17	17	12	16	17	16	17	16	11	16	16	14	11	14	17	16	13	17	17	12	16	17	16	17	16	11	16	16	14	11	14	17	16	13	17	17	12
Q09073	Q09073	17	8	8	ADP/ATP translocase 2;ADP/ATP translocase 2, N-terminally processed	Slc25a5	sp|Q09073|ADT2_RAT ADP/ATP translocase 2 OS=Rattus norvegicus OX=10116 GN=Slc25a5 PE=1 SV=3	1	17	8	8	16	16	15	17	16	16	17	15	16	17	16	16	16	16	16	16	16	7	7	7	8	7	7	8	6	7	8	7	7	7	7	7	7	7	7	7	7	8
Q0ZHH6	Q0ZHH6	17	17	17	Atlastin-3	Atl3	sp|Q0ZHH6|ATLA3_RAT Atlastin-3 OS=Rattus norvegicus OX=10116 GN=Atl3 PE=2 SV=2	1	17	17	17	17	16	16	17	15	15	17	16	15	17	15	17	17	14	16	17	17	17	16	16	17	15	15	17	16	15	17	15	17	17	14	16	17	17	17	16	16	17
Q32Q06	Q32Q06	17	17	17	AP-1 complex subunit mu-1	Ap1m1	sp|Q32Q06|AP1M1_RAT AP-1 complex subunit mu-1 OS=Rattus norvegicus OX=10116 GN=Ap1m1 PE=1 SV=3	1	17	17	17	14	13	10	15	13	9	12	11	12	12	11	13	12	11	15	14	12	14	13	10	15	13	9	12	11	12	12	11	13	12	11	15	14	12	14	13	10	15
Q3B8Q1	Q3B8Q1	17	17	17	Nucleolar RNA helicase 2	Ddx21	sp|Q3B8Q1|DDX21_RAT Nucleolar RNA helicase 2 OS=Rattus norvegicus OX=10116 GN=Ddx21 PE=2 SV=1	1	17	17	17	13	13	12	14	13	10	12	13	9	13	10	12	12	12	13	13	11	13	13	12	14	13	10	12	13	9	13	10	12	12	12	13	13	11	13	13	12	14
Q4G017	Q4G017	17	17	17	Nischarin	Nisch	sp|Q4G017|NISCH_RAT Nischarin OS=Rattus norvegicus OX=10116 GN=Nisch PE=2 SV=2	1	17	17	17	12	13	13	13	11	12	11	10	13	12	12	12	13	12	12	13	14	12	13	13	13	11	12	11	10	13	12	12	12	13	12	12	13	14	12	13	13	13
Q5FVC2	Q5FVC2	17	17	17	Rho guanine nucleotide exchange factor 2	Arhgef2	sp|Q5FVC2|ARHG2_RAT Rho guanine nucleotide exchange factor 2 OS=Rattus norvegicus OX=10116 GN=Arhgef2 PE=1 SV=1	1	17	17	17	10	14	8	11	13	10	11	14	9	11	12	12	9	7	8	12	10	10	14	8	11	13	10	11	14	9	11	12	12	9	7	8	12	10	10	14	8	11
Q5PQX1	Q5PQX1	17	17	16	Torsin-1A-interacting protein 1	Tor1aip1	sp|Q5PQX1|TOIP1_RAT Torsin-1A-interacting protein 1 OS=Rattus norvegicus OX=10116 GN=Tor1aip1 PE=1 SV=1	1	17	17	16	14	13	13	16	12	13	15	12	15	15	14	13	16	15	17	16	12	14	13	13	16	12	13	15	12	15	15	14	13	16	15	17	16	12	14	13	13	15
Q5U216	Q5U216	17	5	5	ATP-dependent RNA helicase DDX39A	Ddx39a	sp|Q5U216|DX39A_RAT ATP-dependent RNA helicase DDX39A OS=Rattus norvegicus OX=10116 GN=Ddx39a PE=2 SV=1	1	17	5	5	15	15	15	16	14	15	16	14	13	17	15	15	13	15	17	13	14	4	5	5	5	4	4	5	4	3	5	5	5	3	5	5	3	4	4	5	5	5
Q62703	Q62703	17	17	17	Reticulocalbin-2	Rcn2	sp|Q62703|RCN2_RAT Reticulocalbin-2 OS=Rattus norvegicus OX=10116 GN=Rcn2 PE=1 SV=2	1	17	17	17	15	16	13	15	17	14	14	16	14	15	16	14	14	11	15	15	13	15	16	13	15	17	14	14	16	14	15	16	14	14	11	15	15	13	15	16	13	15
Q62871	Q62871	17	17	17	Cytoplasmic dynein 1 intermediate chain 2	Dync1i2	sp|Q62871|DC1I2_RAT Cytoplasmic dynein 1 intermediate chain 2 OS=Rattus norvegicus OX=10116 GN=Dync1i2 PE=1 SV=1	1	17	17	17	14	15	14	12	15	16	15	16	15	14	13	15	15	13	14	16	14	14	15	14	12	15	16	15	16	15	14	13	15	15	13	14	16	14	14	15	14	12
Q63448	Q63448	17	17	17	Peroxisomal acyl-coenzyme A oxidase 3	Acox3	sp|Q63448|ACOX3_RAT Peroxisomal acyl-coenzyme A oxidase 3 OS=Rattus norvegicus OX=10116 GN=Acox3 PE=1 SV=1	1	17	17	17	14	11	12	14	10	13	14	11	13	14	10	13	15	15	13	10	13	14	11	12	14	10	13	14	11	13	14	10	13	15	15	13	10	13	14	11	12	14
Q63716	Q63716	17	17	15	Peroxiredoxin-1	Prdx1	sp|Q63716|PRDX1_RAT Peroxiredoxin-1 OS=Rattus norvegicus OX=10116 GN=Prdx1 PE=1 SV=1	1	17	17	15	16	17	15	15	15	16	16	15	15	16	15	15	16	14	16	15	15	16	17	15	15	15	16	16	15	15	16	15	15	16	14	16	15	15	15	15	14	14
Q641Y0	Q641Y0	17	17	17	Dolichyl-diphosphooligosaccharide--protein glycosyltransferase 48 kDa subunit	Ddost	sp|Q641Y0|OST48_RAT Dolichyl-diphosphooligosaccharide--protein glycosyltransferase 48 kDa subunit OS=Rattus norvegicus OX=10116 GN=Ddost PE=2 SV=1	1	17	17	17	17	16	16	17	17	16	16	16	16	16	17	17	16	16	16	17	16	17	16	16	17	17	16	16	16	16	16	17	17	16	16	16	17	16	17	16	16	17
Q66H76	Q66H76	17	17	17	Paxillin	Pxn	sp|Q66H76|PAXI_RAT Paxillin OS=Rattus norvegicus OX=10116 GN=Pxn PE=1 SV=1	1	17	17	17	13	15	15	12	14	15	16	14	15	14	14	16	14	13	15	12	12	13	15	15	12	14	15	16	14	15	14	14	16	14	13	15	12	12	13	15	15	12
Q68FY0	Q68FY0	17	17	17	Cytochrome b-c1 complex subunit 1, mitochondrial	Uqcrc1	sp|Q68FY0|QCR1_RAT Cytochrome b-c1 complex subunit 1, mitochondrial OS=Rattus norvegicus OX=10116 GN=Uqcrc1 PE=1 SV=1	1	17	17	17	14	15	16	16	15	15	16	16	13	16	15	15	16	16	16	16	16	14	15	16	16	15	15	16	16	13	16	15	15	16	16	16	16	16	14	15	16	16
Q6AXR4	Q6AXR4	17	17	17	Beta-hexosaminidase subunit beta	Hexb	sp|Q6AXR4|HEXB_RAT Beta-hexosaminidase subunit beta OS=Rattus norvegicus OX=10116 GN=Hexb PE=2 SV=1	1	17	17	17	16	14	15	16	15	13	15	15	14	16	14	16	15	15	17	14	17	16	14	15	16	15	13	15	15	14	16	14	16	15	15	17	14	17	16	14	15	16
Q6P6T4	Q6P6T4	17	17	17	Echinoderm microtubule-associated protein-like 2	Eml2	sp|Q6P6T4|EMAL2_RAT Echinoderm microtubule-associated protein-like 2 OS=Rattus norvegicus OX=10116 GN=Eml2 PE=1 SV=1	1	17	17	17	14	13	15	15	14	15	15	13	14	15	14	15	16	14	14	12	11	14	13	15	15	14	15	15	13	14	15	14	15	16	14	14	12	11	14	13	15	15
Q6P747	Q6P747	17	17	17	Heterochromatin protein 1-binding protein 3	Hp1bp3	sp|Q6P747|HP1B3_RAT Heterochromatin protein 1-binding protein 3 OS=Rattus norvegicus OX=10116 GN=Hp1bp3 PE=1 SV=1	1	17	17	17	16	13	13	16	14	15	16	13	13	16	16	12	15	13	17	12	14	16	13	13	16	14	15	16	13	13	16	16	12	15	13	17	12	14	16	13	13	16
Q6P7B0	Q6P7B0	17	17	17	Tryptophan--tRNA ligase, cytoplasmic;T1-TrpRS;T2-TrpRS	Wars	sp|Q6P7B0|SYWC_RAT Tryptophan--tRNA ligase, cytoplasmic OS=Rattus norvegicus OX=10116 GN=Wars1 PE=1 SV=2	1	17	17	17	15	16	16	13	16	15	15	16	15	11	14	16	15	13	14	14	15	15	16	16	13	16	15	15	16	15	11	14	16	15	13	14	14	15	15	16	16	13
Q6P7D4	Q6P7D4	17	17	17	Cytochrome P450 20A1	Cyp20a1	sp|Q6P7D4|CP20A_RAT Cytochrome P450 20A1 OS=Rattus norvegicus OX=10116 GN=Cyp20a1 PE=2 SV=1	1	17	17	17	13	15	13	13	13	12	12	13	12	11	13	14	12	15	13	15	14	13	15	13	13	13	12	12	13	12	11	13	14	12	15	13	15	14	13	15	13	13
Q6TRW4	Q6TRW4	17	17	16	Sister chromatid cohesion protein PDS5 homolog B	Pds5b	sp|Q6TRW4|PDS5B_RAT Sister chromatid cohesion protein PDS5 homolog B OS=Rattus norvegicus OX=10116 GN=Pds5b PE=1 SV=2	1	17	17	16	13	11	12	14	9	11	14	13	11	13	12	10	13	14	11	9	11	13	11	12	14	9	11	14	13	11	13	12	10	13	14	11	9	11	12	10	12	13
Q6UPE1	Q6UPE1	17	17	17	Electron transfer flavoprotein-ubiquinone oxidoreductase, mitochondrial	Etfdh	sp|Q6UPE1|ETFD_RAT Electron transfer flavoprotein-ubiquinone oxidoreductase, mitochondrial OS=Rattus norvegicus OX=10116 GN=Etfdh PE=1 SV=1	1	17	17	17	14	13	14	15	12	15	15	13	15	16	12	14	13	14	15	14	15	14	13	14	15	12	15	15	13	15	16	12	14	13	14	15	14	15	14	13	14	15
Q765A7	Q765A7	17	17	17	GPI inositol-deacylase	Pgap1	sp|Q765A7|PGAP1_RAT GPI inositol-deacylase OS=Rattus norvegicus OX=10116 GN=Pgap1 PE=1 SV=1	1	17	17	17	15	15	14	14	14	15	15	15	16	13	12	13	13	12	15	13	15	15	15	14	14	14	15	15	15	16	13	12	13	13	12	15	13	15	15	15	14	14
Q7TP47	Q7TP47	17	17	17	Heterogeneous nuclear ribonucleoprotein Q	Syncrip	sp|Q7TP47|HNRPQ_RAT Heterogeneous nuclear ribonucleoprotein Q OS=Rattus norvegicus OX=10116 GN=Syncrip PE=2 SV=1	1	17	17	17	13	14	15	15	13	14	15	15	15	16	14	15	15	12	15	14	14	13	14	15	15	13	14	15	15	15	16	14	15	15	12	15	14	14	13	14	15	15
Q8K4K5	Q8K4K5	17	17	17	Lethal(2) giant larvae protein homolog 1	Llgl1	sp|Q8K4K5|L2GL1_RAT Lethal(2) giant larvae protein homolog 1 OS=Rattus norvegicus OX=10116 GN=Llgl1 PE=1 SV=1	1	17	17	17	13	14	15	13	13	13	14	13	12	11	10	13	15	11	13	13	15	13	14	15	13	13	13	14	13	12	11	10	13	15	11	13	13	15	13	14	15	13
Q8VHF5	Q8VHF5	17	17	17	Citrate synthase, mitochondrial	Cs	sp|Q8VHF5|CISY_RAT Citrate synthase, mitochondrial OS=Rattus norvegicus OX=10116 GN=Cs PE=1 SV=1	1	17	17	17	13	14	14	16	14	15	16	14	14	15	13	13	16	13	16	13	13	13	14	14	16	14	15	16	14	14	15	13	13	16	13	16	13	13	13	14	14	16
Q9ER24	Q9ER24	17	17	17	Ataxin-10	Atxn10	sp|Q9ER24|ATX10_RAT Ataxin-10 OS=Rattus norvegicus OX=10116 GN=Atxn10 PE=1 SV=1	1	17	17	17	16	15	16	15	16	17	16	15	16	14	13	16	16	15	15	15	16	16	15	16	15	16	17	16	15	16	14	13	16	16	15	15	15	16	16	15	16	15
Q9ESV1	Q9ESV1	17	17	17	Leucine zipper protein 1	Luzp1	sp|Q9ESV1|LUZP1_RAT Leucine zipper protein 1 OS=Rattus norvegicus OX=10116 GN=Luzp1 PE=1 SV=1	1	17	17	17	9	13	13	10	15	10	9	13	10	10	11	11	8	8	11	13	9	9	13	13	10	15	10	9	13	10	10	11	11	8	8	11	13	9	9	13	13	10
Q9JI85	Q9JI85	17	17	17	Nucleobindin-2;Nesfatin-1	Nucb2	sp|Q9JI85|NUCB2_RAT Nucleobindin-2 OS=Rattus norvegicus OX=10116 GN=Nucb2 PE=1 SV=1	1	17	17	17	15	16	16	15	16	16	15	15	14	15	16	12	15	14	14	15	16	15	16	16	15	16	16	15	15	14	15	16	12	15	14	14	15	16	15	16	16	15
Q9QZR6	Q9QZR6	17	17	17	Septin-9	2020-09-09	sp|Q9QZR6|SEPT9_RAT Septin-9 OS=Rattus norvegicus OX=10116 GN=Septin9 PE=1 SV=1	1	17	17	17	16	15	13	16	16	14	15	16	15	15	14	15	15	15	13	14	15	16	15	13	16	16	14	15	16	15	15	14	15	15	15	13	14	15	16	15	13	16
Q9R1J8	Q9R1J8	17	17	17	Prolyl 3-hydroxylase 1	Lepre1	sp|Q9R1J8|P3H1_RAT Prolyl 3-hydroxylase 1 OS=Rattus norvegicus OX=10116 GN=P3h1 PE=1 SV=1	1	17	17	17	15	12	15	16	16	16	14	15	14	15	12	16	15	14	16	14	13	15	12	15	16	16	16	14	15	14	15	12	16	15	14	16	14	13	15	12	15	16
Q9Z1E1	Q9Z1E1	17	17	17	Flotillin-1	Flot1	sp|Q9Z1E1|FLOT1_RAT Flotillin-1 OS=Rattus norvegicus OX=10116 GN=Flot1 PE=2 SV=2	1	17	17	17	17	13	17	17	15	17	15	14	15	16	16	15	17	17	16	16	15	17	13	17	17	15	17	15	14	15	16	16	15	17	17	16	16	15	17	13	17	17
Q9Z1Z9	Q9Z1Z9	17	17	17	PDZ and LIM domain protein 7	Pdlim7	sp|Q9Z1Z9|PDLI7_RAT PDZ and LIM domain protein 7 OS=Rattus norvegicus OX=10116 GN=Pdlim7 PE=1 SV=1	1	17	17	17	12	17	15	10	17	16	13	17	14	14	15	16	13	11	13	17	15	12	17	15	10	17	16	13	17	14	14	15	16	13	11	13	17	15	12	17	15	10
A0JPJ7	A0JPJ7	16	16	16	Obg-like ATPase 1	Ola1	sp|A0JPJ7|OLA1_RAT Obg-like ATPase 1 OS=Rattus norvegicus OX=10116 GN=Ola1 PE=2 SV=1	1	16	16	16	15	14	14	14	16	15	14	15	15	12	11	15	14	12	14	14	14	15	14	14	14	16	15	14	15	15	12	11	15	14	12	14	14	14	15	14	14	14
P04636	P04636	16	16	16	Malate dehydrogenase, mitochondrial	Mdh2	sp|P04636|MDHM_RAT Malate dehydrogenase, mitochondrial OS=Rattus norvegicus OX=10116 GN=Mdh2 PE=1 SV=2	1	16	16	16	16	16	16	16	16	16	16	16	16	16	16	16	16	16	16	16	16	16	16	16	16	16	16	16	16	16	16	16	16	16	16	16	16	16	16	16	16	16
P04897	P04897	16	16	9	Guanine nucleotide-binding protein G(i) subunit alpha-2	Gnai2	sp|P04897|GNAI2_RAT Guanine nucleotide-binding protein G(i) subunit alpha-2 OS=Rattus norvegicus OX=10116 GN=Gnai2 PE=1 SV=3	1	16	16	9	16	16	16	16	15	16	16	15	15	16	14	16	16	15	15	16	15	16	16	16	16	15	16	16	15	15	16	14	16	16	15	15	16	15	9	9	9	9
P09117	P09117	16	12	12	Fructose-bisphosphate aldolase C	Aldoc	sp|P09117|ALDOC_RAT Fructose-bisphosphate aldolase C OS=Rattus norvegicus OX=10116 GN=Aldoc PE=1 SV=3	1	16	12	12	15	14	11	15	14	13	13	14	14	13	12	14	15	14	13	10	12	12	10	7	11	10	10	10	10	11	10	9	10	12	11	10	6	9	12	10	7	11
P12007	P12007	16	16	16	Isovaleryl-CoA dehydrogenase, mitochondrial	Ivd	sp|P12007|IVD_RAT Isovaleryl-CoA dehydrogenase, mitochondrial OS=Rattus norvegicus OX=10116 GN=Ivd PE=1 SV=2	1	16	16	16	15	13	15	15	14	14	15	13	15	13	12	14	15	12	16	13	13	15	13	15	15	14	14	15	13	15	13	12	14	15	12	16	13	13	15	13	15	15
P13221	P13221	16	16	16	Aspartate aminotransferase, cytoplasmic	Got1	sp|P13221|AATC_RAT Aspartate aminotransferase, cytoplasmic OS=Rattus norvegicus OX=10116 GN=Got1 PE=1 SV=3	1	16	16	16	14	12	13	14	13	12	14	13	13	14	13	15	13	15	14	13	15	14	12	13	14	13	12	14	13	13	14	13	15	13	15	14	13	15	14	12	13	14
P13437	P13437	16	16	16	3-ketoacyl-CoA thiolase, mitochondrial	Acaa2	sp|P13437|THIM_RAT 3-ketoacyl-CoA thiolase, mitochondrial OS=Rattus norvegicus OX=10116 GN=Acaa2 PE=1 SV=1	1	16	16	16	16	15	16	15	14	14	15	16	14	16	12	15	15	15	15	14	15	16	15	16	15	14	14	15	16	14	16	12	15	15	15	15	14	15	16	15	16	15
P14408	P14408	16	16	16	Fumarate hydratase, mitochondrial	Fh	sp|P14408|FUMH_RAT Fumarate hydratase, mitochondrial OS=Rattus norvegicus OX=10116 GN=Fh PE=1 SV=2	1	16	16	16	13	12	11	14	15	14	14	14	15	12	14	12	14	11	13	10	14	13	12	11	14	15	14	14	14	15	12	14	12	14	11	13	10	14	13	12	11	14
P18163	P18163	16	16	14	Long-chain-fatty-acid--CoA ligase 1	Acsl1	sp|P18163|ACSL1_RAT Long-chain-fatty-acid--CoA ligase 1 OS=Rattus norvegicus OX=10116 GN=Acsl1 PE=1 SV=1	1	16	16	14	12	12	11	16	14	11	12	13	13	15	13	13	12	14	13	11	11	12	12	11	16	14	11	12	13	13	15	13	13	12	14	13	11	11	10	10	9	14
P18395	P18395	16	16	16	Cold shock domain-containing protein E1	Csde1	sp|P18395|CSDE1_RAT Cold shock domain-containing protein E1 OS=Rattus norvegicus OX=10116 GN=Csde1 PE=2 SV=1	1	16	16	16	14	15	14	14	13	14	13	15	14	13	15	14	14	10	13	13	12	14	15	14	14	13	14	13	15	14	13	15	14	14	10	13	13	12	14	15	14	14
P19511	P19511	16	16	16	ATP synthase F(0) complex subunit B1, mitochondrial	Atp5f1	sp|P19511|AT5F1_RAT ATP synthase F(0) complex subunit B1, mitochondrial OS=Rattus norvegicus OX=10116 GN=Atp5pb PE=1 SV=1	1	16	16	16	13	13	12	14	13	12	13	11	15	13	10	11	14	13	14	12	12	13	13	12	14	13	12	13	11	15	13	10	11	14	13	14	12	12	13	13	12	14
P21396	P21396	16	16	16	Amine oxidase [flavin-containing] A	Maoa	sp|P21396|AOFA_RAT Amine oxidase [flavin-containing] A OS=Rattus norvegicus OX=10116 GN=Maoa PE=1 SV=1	1	16	16	16	15	15	15	16	16	15	16	15	15	16	14	14	16	14	15	16	13	15	15	15	16	16	15	16	15	15	16	14	14	16	14	15	16	13	15	15	15	16
P26284	P26284	16	16	16	Pyruvate dehydrogenase E1 component subunit alpha, somatic form, mitochondrial	Pdha1	sp|P26284|ODPA_RAT Pyruvate dehydrogenase E1 component subunit alpha, somatic form, mitochondrial OS=Rattus norvegicus OX=10116 GN=Pdha1 PE=1 SV=2	1	16	16	16	14	13	14	15	14	14	15	14	14	16	12	14	15	15	15	11	13	14	13	14	15	14	14	15	14	14	16	12	14	15	15	15	11	13	14	13	14	15
P27321	P27321	16	16	16	Calpastatin	Cast	sp|P27321|ICAL_RAT Calpastatin OS=Rattus norvegicus OX=10116 GN=Cast PE=1 SV=3	1	16	16	16	15	12	10	11	14	12	15	14	13	14	13	13	15	10	12	10	12	15	12	10	11	14	12	15	14	13	14	13	13	15	10	12	10	12	15	12	10	11
P29534	P29534	16	16	16	Vascular cell adhesion protein 1	Vcam1	sp|P29534|VCAM1_RAT Vascular cell adhesion protein 1 OS=Rattus norvegicus OX=10116 GN=Vcam1 PE=1 SV=1	1	16	16	16	5	16	7	9	15	6	4	15	4	10	14	6	4	6	5	15	5	5	16	7	9	15	6	4	15	4	10	14	6	4	6	5	15	5	5	16	7	9
P35213	P35213	16	11	9	14-3-3 protein beta/alpha;14-3-3 protein beta/alpha, N-terminally processed	Ywhab	sp|P35213|1433B_RAT 14-3-3 protein beta/alpha OS=Rattus norvegicus OX=10116 GN=Ywhab PE=1 SV=3	1	16	11	9	13	12	13	16	15	14	15	13	15	16	13	12	16	13	15	12	13	10	9	10	11	11	11	11	10	11	11	10	9	11	9	11	9	10	9	8	9	9
P36506	P36506	16	12	12	Dual specificity mitogen-activated protein kinase kinase 2	Map2k2	sp|P36506|MP2K2_RAT Dual specificity mitogen-activated protein kinase kinase 2 OS=Rattus norvegicus OX=10116 GN=Map2k2 PE=1 SV=1	1	16	12	12	14	15	12	11	14	13	13	12	11	12	11	13	11	9	9	12	11	10	11	9	7	10	9	9	8	7	8	7	9	8	6	5	9	7	10	11	9	7
P50878	P50878	16	16	16	60S ribosomal protein L4	Rpl4	sp|P50878|RL4_RAT 60S ribosomal protein L4 OS=Rattus norvegicus OX=10116 GN=Rpl4 PE=1 SV=3	1	16	16	16	16	16	16	16	16	16	16	16	16	16	16	16	16	16	16	14	16	16	16	16	16	16	16	16	16	16	16	16	16	16	16	16	14	16	16	16	16	16
P61203	P61203	16	16	16	COP9 signalosome complex subunit 2	Cops2	sp|P61203|CSN2_RAT COP9 signalosome complex subunit 2 OS=Rattus norvegicus OX=10116 GN=Cops2 PE=1 SV=1	1	16	16	16	14	13	15	13	13	15	14	14	12	14	14	15	11	12	15	13	15	14	13	15	13	13	15	14	14	12	14	14	15	11	12	15	13	15	14	13	15	13
P62142	P62142	16	6	6	Serine/threonine-protein phosphatase PP1-beta catalytic subunit	Ppp1cb	sp|P62142|PP1B_RAT Serine/threonine-protein phosphatase PP1-beta catalytic subunit OS=Rattus norvegicus OX=10116 GN=Ppp1cb PE=1 SV=3	1	16	6	6	15	15	14	15	14	14	15	15	16	15	15	15	15	15	15	14	14	5	5	5	5	5	5	5	6	6	5	6	6	5	5	5	5	4	5	5	5	5
P62703	P62703	16	16	16	40S ribosomal protein S4, X isoform	Rps4x	sp|P62703|RS4X_RAT 40S ribosomal protein S4, X isoform OS=Rattus norvegicus OX=10116 GN=Rps4x PE=2 SV=2	1	16	16	16	15	15	16	15	16	16	16	16	16	14	16	16	15	16	16	16	16	15	15	16	15	16	16	16	16	16	14	16	16	15	16	16	16	16	15	15	16	15
P63088	P63088	16	3	3	Serine/threonine-protein phosphatase PP1-gamma catalytic subunit	Ppp1cc	sp|P63088|PP1G_RAT Serine/threonine-protein phosphatase PP1-gamma catalytic subunit OS=Rattus norvegicus OX=10116 GN=Ppp1cc PE=1 SV=1	1	16	3	3	16	15	15	15	14	14	15	14	14	15	14	14	16	15	16	14	15	3	3	3	3	3	3	3	3	2	3	3	3	3	3	3	3	3	3	3	3	3
P68255	P68255	16	11	11	14-3-3 protein theta	Ywhaq	sp|P68255|1433T_RAT 14-3-3 protein theta OS=Rattus norvegicus OX=10116 GN=Ywhaq PE=1 SV=1	1	16	11	11	13	13	14	15	15	14	16	14	16	15	14	13	16	13	16	13	14	10	10	11	10	10	10	11	11	11	10	11	11	11	9	11	10	11	10	10	11	10
P68511	P68511	16	13	12	14-3-3 protein eta	Ywhah	sp|P68511|1433F_RAT 14-3-3 protein eta OS=Rattus norvegicus OX=10116 GN=Ywhah PE=1 SV=2	1	16	13	12	14	13	13	15	14	16	15	13	15	15	14	13	15	13	15	12	14	12	11	11	12	11	13	12	11	12	12	12	11	12	11	12	10	12	11	10	10	11
P81155	P81155	16	16	15	Voltage-dependent anion-selective channel protein 2	Vdac2	sp|P81155|VDAC2_RAT Voltage-dependent anion-selective channel protein 2 OS=Rattus norvegicus OX=10116 GN=Vdac2 PE=1 SV=2	1	16	16	15	14	14	14	15	14	14	15	14	14	15	14	15	15	16	14	12	15	14	14	14	15	14	14	15	14	14	15	14	15	15	16	14	12	15	13	13	13	14
Q01986	Q01986	16	16	12	Dual specificity mitogen-activated protein kinase kinase 1	Map2k1	sp|Q01986|MP2K1_RAT Dual specificity mitogen-activated protein kinase kinase 1 OS=Rattus norvegicus OX=10116 GN=Map2k1 PE=1 SV=2	1	16	16	12	13	13	12	14	15	14	16	12	15	13	15	14	13	12	12	12	11	13	13	12	14	15	14	16	12	15	13	15	14	13	12	12	12	11	9	9	9	10
Q32PX7	Q32PX7	16	15	15	Far upstream element-binding protein 1	Fubp1	sp|Q32PX7|FUBP1_RAT Far upstream element-binding protein 1 OS=Rattus norvegicus OX=10116 GN=Fubp1 PE=1 SV=1	1	16	15	15	15	12	14	16	13	12	15	15	14	15	12	13	15	15	16	12	13	14	11	13	15	12	11	14	14	13	14	11	12	14	14	15	11	12	14	11	13	15
Q3B8Q2	Q3B8Q2	16	12	12	Eukaryotic initiation factor 4A-III;Eukaryotic initiation factor 4A-III, N-terminally processed	Eif4a3	sp|Q3B8Q2|IF4A3_RAT Eukaryotic initiation factor 4A-III OS=Rattus norvegicus OX=10116 GN=Eif4a3 PE=1 SV=1	1	16	12	12	15	14	14	15	14	15	13	13	15	15	14	15	13	14	14	15	14	11	10	10	11	10	11	9	9	11	11	10	11	9	10	10	11	10	11	10	10	11
Q3KRE0	Q3KRE0	16	16	16	ATPase family AAA domain-containing protein 3	Atad3	sp|Q3KRE0|ATAD3_RAT ATPase family AAA domain-containing protein 3 OS=Rattus norvegicus OX=10116 GN=Atad3 PE=1 SV=1	1	16	16	16	12	14	14	13	15	16	14	13	15	15	13	15	15	14	13	13	15	12	14	14	13	15	16	14	13	15	15	13	15	15	14	13	13	15	12	14	14	13
Q505J8	Q505J8	16	16	16	Phenylalanine--tRNA ligase alpha subunit	Farsa	sp|Q505J8|SYFA_RAT Phenylalanine--tRNA ligase alpha subunit OS=Rattus norvegicus OX=10116 GN=Farsa PE=1 SV=1	1	16	16	16	14	14	13	13	13	10	15	13	10	11	12	13	13	10	12	13	12	14	14	13	13	13	10	15	13	10	11	12	13	13	10	12	13	12	14	14	13	13
Q5BK63	Q5BK63	16	16	16	NADH dehydrogenase [ubiquinone] 1 alpha subcomplex subunit 9, mitochondrial	Ndufa9	sp|Q5BK63|NDUA9_RAT NADH dehydrogenase [ubiquinone] 1 alpha subcomplex subunit 9, mitochondrial OS=Rattus norvegicus OX=10116 GN=Ndufa9 PE=1 SV=2	1	16	16	16	16	16	15	16	16	16	16	15	15	14	14	15	16	15	16	13	16	16	16	15	16	16	16	16	15	15	14	14	15	16	15	16	13	16	16	16	15	16
Q5D006	Q5D006	16	16	14	Ubiquitin carboxyl-terminal hydrolase	Usp11	sp|Q5D006|UBP11_RAT Ubiquitin carboxyl-terminal hydrolase 11 OS=Rattus norvegicus OX=10116 GN=Usp11 PE=1 SV=1	1	16	16	14	13	11	12	10	10	12	12	10	12	13	10	13	15	12	15	9	10	13	11	12	10	10	12	12	10	12	13	10	13	15	12	15	9	10	11	9	10	8
Q5I0C3	Q5I0C3	16	16	16	Methylcrotonoyl-CoA carboxylase subunit alpha, mitochondrial	Mccc1	sp|Q5I0C3|MCCA_RAT Methylcrotonoyl-CoA carboxylase subunit alpha, mitochondrial OS=Rattus norvegicus OX=10116 GN=Mccc1 PE=1 SV=1	1	16	16	16	14	11	12	14	6	13	12	10	13	14	7	13	14	14	15	7	12	14	11	12	14	6	13	12	10	13	14	7	13	14	14	15	7	12	14	11	12	14
Q5XIT9	Q5XIT9	16	16	16	Methylcrotonoyl-CoA carboxylase beta chain, mitochondrial	Mccc2	sp|Q5XIT9|MCCB_RAT Methylcrotonoyl-CoA carboxylase beta chain, mitochondrial OS=Rattus norvegicus OX=10116 GN=Mccc2 PE=2 SV=1	1	16	16	16	14	14	14	16	12	16	15	13	15	16	14	14	14	15	16	14	14	14	14	14	16	12	16	15	13	15	16	14	14	14	15	16	14	14	14	14	14	16
Q62733	Q62733	16	16	16	Lamina-associated polypeptide 2, isoform beta	Tmpo	sp|Q62733|LAP2_RAT Lamina-associated polypeptide 2, isoform beta OS=Rattus norvegicus OX=10116 GN=Tmpo PE=1 SV=3	1	16	16	16	15	16	16	16	14	14	15	15	14	16	15	16	15	15	15	14	13	15	16	16	16	14	14	15	15	14	16	15	16	15	15	15	14	13	15	16	16	16
Q62824	Q62824	16	16	16	Exocyst complex component 4	Exoc4	sp|Q62824|EXOC4_RAT Exocyst complex component 4 OS=Rattus norvegicus OX=10116 GN=Exoc4 PE=1 SV=1	1	16	16	16	10	10	9	12	12	13	12	11	13	12	9	12	11	12	11	11	12	10	10	9	12	12	13	12	11	13	12	9	12	11	12	11	11	12	10	10	9	12
Q62839	Q62839	16	16	16	Golgin subfamily A member 2	Golga2	sp|Q62839|GOGA2_RAT Golgin subfamily A member 2 OS=Rattus norvegicus OX=10116 GN=Golga2 PE=1 SV=4	1	16	16	16	14	14	14	15	15	15	14	14	14	15	13	14	14	13	13	14	15	14	14	14	15	15	15	14	14	14	15	13	14	14	13	13	14	15	14	14	14	15
Q63081	Q63081	16	16	16	Protein disulfide-isomerase A6	Pdia6	sp|Q63081|PDIA6_RAT Protein disulfide-isomerase A6 OS=Rattus norvegicus OX=10116 GN=Pdia6 PE=1 SV=2	1	16	16	16	13	15	15	15	15	14	14	14	14	16	15	15	15	15	16	14	14	13	15	15	15	15	14	14	14	14	16	15	15	15	15	16	14	14	13	15	15	15
Q63184	Q63184	16	16	16	Interferon-induced, double-stranded RNA-activated protein kinase	Eif2ak2	sp|Q63184|E2AK2_RAT Interferon-induced, double-stranded RNA-activated protein kinase OS=Rattus norvegicus OX=10116 GN=Eif2ak2 PE=1 SV=1	1	16	16	16	10	13	10	14	12	12	11	12	10	14	15	12	13	13	11	12	11	10	13	10	14	12	12	11	12	10	14	15	12	13	13	11	12	11	10	13	10	14
Q63797	Q63797	16	16	16	Proteasome activator complex subunit 1	Psme1	sp|Q63797|PSME1_RAT Proteasome activator complex subunit 1 OS=Rattus norvegicus OX=10116 GN=Psme1 PE=2 SV=1	1	16	16	16	16	16	16	16	16	16	16	15	16	16	14	16	16	16	16	16	16	16	16	16	16	16	16	16	15	16	16	14	16	16	16	16	16	16	16	16	16	16
Q64654	Q64654	16	16	16	Lanosterol 14-alpha demethylase	Cyp51a1	sp|Q64654|CP51A_RAT Lanosterol 14-alpha demethylase OS=Rattus norvegicus OX=10116 GN=Cyp51a1 PE=1 SV=1	1	16	16	16	11	10	12	10	12	11	13	10	12	10	9	12	13	8	11	10	10	11	10	12	10	12	11	13	10	12	10	9	12	13	8	11	10	10	11	10	12	10
Q6AYH5	Q6AYH5	16	16	16	Dynactin subunit 2	Dctn2	sp|Q6AYH5|DCTN2_RAT Dynactin subunit 2 OS=Rattus norvegicus OX=10116 GN=Dctn2 PE=1 SV=1	1	16	16	16	16	14	15	16	14	15	16	15	15	15	14	15	16	16	16	14	15	16	14	15	16	14	15	16	15	15	15	14	15	16	16	16	14	15	16	14	15	16
Q6P6R2	Q6P6R2	16	16	16	Dihydrolipoyl dehydrogenase, mitochondrial	Dld	sp|Q6P6R2|DLDH_RAT Dihydrolipoyl dehydrogenase, mitochondrial OS=Rattus norvegicus OX=10116 GN=Dld PE=1 SV=1	1	16	16	16	15	14	15	15	13	14	14	14	14	14	14	15	15	16	15	15	15	15	14	15	15	13	14	14	14	14	14	14	15	15	16	15	15	15	15	14	15	15
Q6P799	Q6P799	16	16	16	Serine--tRNA ligase, cytoplasmic	Sars	sp|Q6P799|SYSC_RAT Serine--tRNA ligase, cytoplasmic OS=Rattus norvegicus OX=10116 GN=Sars1 PE=1 SV=3	1	16	16	16	12	14	14	10	13	13	12	14	13	12	15	14	11	12	11	15	12	12	14	14	10	13	13	12	14	13	12	15	14	11	12	11	15	12	12	14	14	10
Q6P7S1	Q6P7S1	16	16	16	Acid ceramidase	Asah1	sp|Q6P7S1|ASAH1_RAT Acid ceramidase OS=Rattus norvegicus OX=10116 GN=Asah1 PE=1 SV=1	1	16	16	16	15	13	14	15	14	11	16	10	12	12	12	14	12	13	14	11	13	15	13	14	15	14	11	16	10	12	12	12	14	12	13	14	11	13	15	13	14	15
Q71UF4	Q71UF4	16	16	16	Histone-binding protein RBBP7	Rbbp7	sp|Q71UF4|RBBP7_RAT Histone-binding protein RBBP7 OS=Rattus norvegicus OX=10116 GN=Rbbp7 PE=2 SV=1	1	16	16	16	15	14	14	14	15	15	15	12	14	15	13	15	15	14	13	15	14	15	14	14	14	15	15	15	12	14	15	13	15	15	14	13	15	14	15	14	14	14
Q794F9	Q794F9	16	16	16	4F2 cell-surface antigen heavy chain	Slc3a2	sp|Q794F9|4F2_RAT 4F2 cell-surface antigen heavy chain OS=Rattus norvegicus OX=10116 GN=Slc3a2 PE=1 SV=1	1	16	16	16	14	15	14	15	15	15	14	13	15	14	16	14	15	12	14	15	14	14	15	14	15	15	15	14	13	15	14	16	14	15	12	14	15	14	14	15	14	15
Q7TSU1	Q7TSU1	16	16	12	Brefeldin A-inhibited guanine nucleotide-exchange protein 2	Arfgef2	sp|Q7TSU1|BIG2_RAT Brefeldin A-inhibited guanine nucleotide-exchange protein 2 OS=Rattus norvegicus OX=10116 GN=Arfgef2 PE=1 SV=1	1	16	16	12	12	12	8	10	10	9	11	11	10	14	9	11	12	10	9	9	4	12	12	8	10	10	9	11	11	10	14	9	11	12	10	9	9	4	9	9	5	7
Q8VHK7	Q8VHK7	16	16	15	Hepatoma-derived growth factor	Hdgf	sp|Q8VHK7|HDGF_RAT Hepatoma-derived growth factor OS=Rattus norvegicus OX=10116 GN=Hdgf PE=1 SV=2	1	16	16	15	15	13	14	15	13	13	15	15	14	14	14	15	14	15	13	12	13	15	13	14	15	13	13	15	15	14	14	14	15	14	15	13	12	13	14	12	13	14
Q8VIJ5	Q8VIJ5	16	16	16	Protein O-GlcNAcase	Mgea5	sp|Q8VIJ5|OGA_RAT Protein O-GlcNAcase OS=Rattus norvegicus OX=10116 GN=Oga PE=1 SV=1	1	16	16	16	15	12	13	13	12	11	14	12	11	15	11	11	14	13	14	8	10	15	12	13	13	12	11	14	12	11	15	11	11	14	13	14	8	10	15	12	13	13
Q99M64	Q99M64	16	16	16	Phosphatidylinositol 4-kinase type 2-alpha	Pi4k2a	sp|Q99M64|P4K2A_RAT Phosphatidylinositol 4-kinase type 2-alpha OS=Rattus norvegicus OX=10116 GN=Pi4k2a PE=1 SV=1	1	16	16	16	14	9	9	15	12	12	12	13	13	15	12	10	15	15	15	8	9	14	9	9	15	12	12	12	13	13	15	12	10	15	15	15	8	9	14	9	9	15
Q9EPB1	Q9EPB1	16	16	16	Dipeptidyl peptidase 2	Dpp7	sp|Q9EPB1|DPP2_RAT Dipeptidyl peptidase 2 OS=Rattus norvegicus OX=10116 GN=Dpp7 PE=1 SV=1	1	16	16	16	16	14	15	15	14	14	16	13	15	16	13	13	16	13	14	13	16	16	14	15	15	14	14	16	13	15	16	13	13	16	13	14	13	16	16	14	15	15
Q9QVC8	Q9QVC8	16	16	16	Peptidyl-prolyl cis-trans isomerase FKBP4;Peptidyl-prolyl cis-trans isomerase FKBP4, N-terminally processed	Fkbp4	sp|Q9QVC8|FKBP4_RAT Peptidyl-prolyl cis-trans isomerase FKBP4 OS=Rattus norvegicus OX=10116 GN=Fkbp4 PE=1 SV=3	1	16	16	16	8	9	9	13	10	11	13	8	13	11	8	9	11	9	12	8	9	8	9	9	13	10	11	13	8	13	11	8	9	11	9	12	8	9	8	9	9	13
Q9QWJ9	Q9QWJ9	16	16	16	Neuropilin-1	Nrp1	sp|Q9QWJ9|NRP1_RAT Neuropilin-1 OS=Rattus norvegicus OX=10116 GN=Nrp1 PE=1 SV=1	1	16	16	16	14	15	15	13	15	15	15	15	16	14	12	14	14	15	15	14	15	14	15	15	13	15	15	15	15	16	14	12	14	14	15	15	14	15	14	15	15	13
Q9WTT6	Q9WTT6	16	16	16	Guanine deaminase	Gda	sp|Q9WTT6|GUAD_RAT Guanine deaminase OS=Rattus norvegicus OX=10116 GN=Gda PE=1 SV=1	1	16	16	16	15	14	15	14	16	15	15	16	15	15	15	16	14	16	15	14	15	15	14	15	14	16	15	15	16	15	15	15	16	14	16	15	14	15	15	14	15	14
Q9Z1W6	Q9Z1W6	16	16	16	Protein LYRIC	Mtdh	sp|Q9Z1W6|LYRIC_RAT Protein LYRIC OS=Rattus norvegicus OX=10116 GN=Mtdh PE=1 SV=2	1	16	16	16	15	13	13	16	14	14	15	15	15	15	14	12	14	12	15	12	13	15	13	13	16	14	14	15	15	15	15	14	12	14	12	15	12	13	15	13	13	16
B2RYG6	B2RYG6	15	15	15	Ubiquitin thioesterase OTUB1	Otub1	sp|B2RYG6|OTUB1_RAT Ubiquitin thioesterase OTUB1 OS=Rattus norvegicus OX=10116 GN=Otub1 PE=1 SV=1	1	15	15	15	14	12	14	13	15	14	15	14	14	14	12	14	14	12	14	11	11	14	12	14	13	15	14	15	14	14	14	12	14	14	12	14	11	11	14	12	14	13
CON__Q1RMK2	CON__Q1RMK2	15	15	15				1	15	15	15	14	13	15	14	10	11	15	15	11	12	13	12	13	11	13	14	14	14	13	15	14	10	11	15	15	11	12	13	12	13	11	13	14	14	14	13	15	14
O08590	O08590	15	15	15	Membrane primary amine oxidase	Aoc3	sp|O08590|AOC3_RAT Membrane primary amine oxidase OS=Rattus norvegicus OX=10116 GN=Aoc3 PE=1 SV=4	1	15	15	15	8	10	13	9	12	14	10	12	12	11	11	13	9	10	9	13	15	8	10	13	9	12	14	10	12	12	11	11	13	9	10	9	13	15	8	10	13	9
O08700	O08700	15	15	15	Vacuolar protein sorting-associated protein 45	Vps45	sp|O08700|VPS45_RAT Vacuolar protein sorting-associated protein 45 OS=Rattus norvegicus OX=10116 GN=Vps45 PE=1 SV=1	1	15	15	15	14	13	13	14	15	14	14	15	14	13	12	12	15	13	14	13	13	14	13	13	14	15	14	14	15	14	13	12	12	15	13	14	13	13	14	13	13	14
O35987	O35987	15	15	15	NSFL1 cofactor p47	Nsfl1c	sp|O35987|NSF1C_RAT NSFL1 cofactor p47 OS=Rattus norvegicus OX=10116 GN=Nsfl1c PE=1 SV=1	1	15	15	15	15	14	14	15	15	15	15	14	15	15	13	14	15	13	15	13	14	15	14	14	15	15	15	15	14	15	15	13	14	15	13	15	13	14	15	14	14	15
O55171	O55171	15	15	7	Acyl-coenzyme A thioesterase 2, mitochondrial	Acot2	sp|O55171|ACOT2_RAT Acyl-coenzyme A thioesterase 2, mitochondrial OS=Rattus norvegicus OX=10116 GN=Acot2 PE=1 SV=1	1	15	15	7	14	13	14	12	11	13	13	11	14	14	11	14	15	14	14	11	13	14	13	14	12	11	13	13	11	14	14	11	14	15	14	14	11	13	7	7	7	6
P07872	P07872	15	15	15	Peroxisomal acyl-coenzyme A oxidase 1;Peroxisomal acyl-CoA oxidase 1, A chain;Peroxisomal acyl-CoA oxidase 1, B chain;Peroxisomal acyl-CoA oxidase 1, C chain	Acox1	sp|P07872|ACOX1_RAT Peroxisomal acyl-coenzyme A oxidase 1 OS=Rattus norvegicus OX=10116 GN=Acox1 PE=1 SV=1	1	15	15	15	12	14	15	14	13	10	14	13	11	13	13	13	13	12	13	13	14	12	14	15	14	13	10	14	13	11	13	13	13	13	12	13	13	14	12	14	15	14
P08592	P08592	15	15	14	Amyloid beta A4 protein;N-APP;Soluble APP-alpha;Soluble APP-beta;C99;Beta-amyloid protein 42;Beta-amyloid protein 40;C83;P3(42);P3(40);C80;Gamma-secretase C-terminal fragment 59;Gamma-secretase C-terminal fragment 57;Gamma-secretase C-terminal fragment 50;C31	App	sp|P08592|A4_RAT Amyloid-beta A4 protein OS=Rattus norvegicus OX=10116 GN=App PE=1 SV=2	1	15	15	14	14	8	10	14	8	11	14	10	9	11	7	10	14	11	13	10	9	14	8	10	14	8	11	14	10	9	11	7	10	14	11	13	10	9	14	8	10	14
P09527	P09527	15	15	15	Ras-related protein Rab-7a	Rab7a	sp|P09527|RAB7A_RAT Ras-related protein Rab-7a OS=Rattus norvegicus OX=10116 GN=Rab7a PE=1 SV=2	1	15	15	15	15	13	15	15	12	15	15	14	13	15	14	15	14	15	15	13	14	15	13	15	15	12	15	15	14	13	15	14	15	14	15	15	13	14	15	13	15	15
P11960	P11960	15	15	15	2-oxoisovalerate dehydrogenase subunit alpha, mitochondrial	Bckdha	sp|P11960|ODBA_RAT 2-oxoisovalerate dehydrogenase subunit alpha, mitochondrial (Fragment) OS=Rattus norvegicus OX=10116 GN=Bckdha PE=1 SV=1	1	15	15	15	13	13	12	13	8	10	12	8	10	14	9	10	14	12	12	10	8	13	13	12	13	8	10	12	8	10	14	9	10	14	12	12	10	8	13	13	12	13
P13676	P13676	15	15	15	Acylamino-acid-releasing enzyme	Apeh	sp|P13676|ACPH_RAT Acylamino-acid-releasing enzyme OS=Rattus norvegicus OX=10116 GN=Apeh PE=1 SV=1	1	15	15	15	13	13	11	11	11	12	11	11	12	14	10	10	12	11	12	10	11	13	13	11	11	11	12	11	11	12	14	10	10	12	11	12	10	11	13	13	11	11
P13803	P13803	15	15	15	Electron transfer flavoprotein subunit alpha, mitochondrial	Etfa	sp|P13803|ETFA_RAT Electron transfer flavoprotein subunit alpha, mitochondrial OS=Rattus norvegicus OX=10116 GN=Etfa PE=1 SV=4	1	15	15	15	13	14	13	13	13	13	14	13	14	14	12	13	14	12	14	14	13	13	14	13	13	13	13	14	13	14	14	12	13	14	12	14	14	13	13	14	13	13
P15650	P15650	15	15	15	Long-chain specific acyl-CoA dehydrogenase, mitochondrial	Acadl	sp|P15650|ACADL_RAT Long-chain specific acyl-CoA dehydrogenase, mitochondrial OS=Rattus norvegicus OX=10116 GN=Acadl PE=1 SV=1	1	15	15	15	14	14	13	11	14	13	14	14	12	14	13	14	14	12	15	13	13	14	14	13	11	14	13	14	14	12	14	13	14	14	12	15	13	13	14	14	13	11
P24368	P24368	15	15	15	Peptidyl-prolyl cis-trans isomerase B	Ppib	sp|P24368|PPIB_RAT Peptidyl-prolyl cis-trans isomerase B OS=Rattus norvegicus OX=10116 GN=Ppib PE=1 SV=3	1	15	15	15	15	13	14	14	13	14	15	13	14	15	14	13	14	14	13	12	15	15	13	14	14	13	14	15	13	14	15	14	13	14	14	13	12	15	15	13	14	14
P30349	P30349	15	15	15	Leukotriene A-4 hydrolase	Lta4h	sp|P30349|LKHA4_RAT Leukotriene A-4 hydrolase OS=Rattus norvegicus OX=10116 GN=Lta4h PE=2 SV=2	1	15	15	15	13	13	13	12	13	13	13	11	14	14	11	12	14	11	13	12	13	13	13	13	12	13	13	13	11	14	14	11	12	14	11	13	12	13	13	13	13	12
P31232	P31232	15	15	15	Transgelin	Tagln	sp|P31232|TAGL_RAT Transgelin OS=Rattus norvegicus OX=10116 GN=Tagln PE=1 SV=2	1	15	15	15	12	15	14	13	14	14	15	13	14	15	14	13	14	12	13	13	14	12	15	14	13	14	14	15	13	14	15	14	13	14	12	13	13	14	12	15	14	13
P32551	P32551	15	15	15	Cytochrome b-c1 complex subunit 2, mitochondrial	Uqcrc2	sp|P32551|QCR2_RAT Cytochrome b-c1 complex subunit 2, mitochondrial OS=Rattus norvegicus OX=10116 GN=Uqcrc2 PE=1 SV=2	1	15	15	15	14	15	13	14	13	14	14	15	14	14	15	13	13	14	14	14	14	14	15	13	14	13	14	14	15	14	14	15	13	13	14	14	14	14	14	15	13	14
P36370	P36370	15	15	14	Antigen peptide transporter 1	Tap1	sp|P36370|TAP1_RAT Antigen peptide transporter 1 OS=Rattus norvegicus OX=10116 GN=Tap1 PE=1 SV=2	1	15	15	14	10	14	11	11	12	12	11	12	11	13	15	8	12	12	11	10	7	10	14	11	11	12	12	11	12	11	13	15	8	12	12	11	10	7	9	13	11	11
P36372	P36372	15	14	14	Antigen peptide transporter 2	Tap2	sp|P36372|TAP2_RAT Antigen peptide transporter 2 OS=Rattus norvegicus OX=10116 GN=Tap2 PE=1 SV=1	1	15	14	14	11	11	10	11	11	12	11	10	8	14	14	11	10	11	13	10	11	10	10	10	11	11	11	11	10	8	13	13	11	10	10	13	10	11	10	10	10	11
P37397	P37397	15	15	15	Calponin-3	Cnn3	sp|P37397|CNN3_RAT Calponin-3 OS=Rattus norvegicus OX=10116 GN=Cnn3 PE=1 SV=1	1	15	15	15	13	13	14	9	15	13	13	13	13	10	13	13	11	9	13	11	13	13	13	14	9	15	13	13	13	13	10	13	13	11	9	13	11	13	13	13	14	9
P38983	P38983	15	15	15	40S ribosomal protein SA	Rpsa	sp|P38983|RSSA_RAT 40S ribosomal protein SA OS=Rattus norvegicus OX=10116 GN=Rpsa PE=1 SV=3	1	15	15	15	14	14	15	14	14	15	15	14	14	14	14	14	14	14	14	14	13	14	14	15	14	14	15	15	14	14	14	14	14	14	14	14	14	13	14	14	15	14
P41499	P41499	15	15	15	Tyrosine-protein phosphatase non-receptor type 11	Ptpn11	sp|P41499|PTN11_RAT Tyrosine-protein phosphatase non-receptor type 11 OS=Rattus norvegicus OX=10116 GN=Ptpn11 PE=1 SV=5	1	15	15	15	14	12	13	13	11	11	12	13	13	13	10	14	11	12	11	11	12	14	12	13	13	11	11	12	13	13	13	10	14	11	12	11	11	12	14	12	13	13
P48500	P48500	15	15	15	Triosephosphate isomerase	Tpi1	sp|P48500|TPIS_RAT Triosephosphate isomerase OS=Rattus norvegicus OX=10116 GN=Tpi1 PE=1 SV=2	1	15	15	15	12	11	11	15	12	14	15	11	14	15	11	11	15	11	14	11	11	12	11	11	15	12	14	15	11	14	15	11	11	15	11	14	11	11	12	11	11	15
P49134	P49134	15	15	15	Integrin beta-1	Itgb1	sp|P49134|ITB1_RAT Integrin beta-1 OS=Rattus norvegicus OX=10116 GN=Itgb1 PE=2 SV=1	1	15	15	15	10	11	11	9	11	11	9	11	10	10	9	11	9	7	10	13	11	10	11	11	9	11	11	9	11	10	10	9	11	9	7	10	13	11	10	11	11	9
P49242	P49242	15	15	15	40S ribosomal protein S3a;40S ribosomal protein S3b	Rps3a	sp|P49242|RS3A_RAT 40S ribosomal protein S3a OS=Rattus norvegicus OX=10116 GN=Rps3a PE=1 SV=2	1	15	15	15	15	15	15	15	15	15	15	15	15	15	14	15	15	15	15	15	15	15	15	15	15	15	15	15	15	15	15	14	15	15	15	15	15	15	15	15	15	15
P52590	P52590	15	15	15	Nuclear pore complex protein Nup107	Nup107	sp|P52590|NU107_RAT Nuclear pore complex protein Nup107 OS=Rattus norvegicus OX=10116 GN=Nup107 PE=1 SV=1	1	15	15	15	12	13	13	13	12	11	10	11	9	9	8	11	13	9	12	12	7	12	13	13	13	12	11	10	11	9	9	8	11	13	9	12	12	7	12	13	13	13
P61765	P61765	15	15	15	Syntaxin-binding protein 1	Stxbp1	sp|P61765|STXB1_RAT Syntaxin-binding protein 1 OS=Rattus norvegicus OX=10116 GN=Stxbp1 PE=1 SV=1	1	15	15	15	9	12	10	10	11	12	12	11	11	9	8	12	12	10	12	12	9	9	12	10	10	11	12	12	11	11	9	8	12	12	10	12	12	9	9	12	10	10
P97521	P97521	15	15	15	Mitochondrial carnitine/acylcarnitine carrier protein	Slc25a20	sp|P97521|MCAT_RAT Mitochondrial carnitine/acylcarnitine carrier protein OS=Rattus norvegicus OX=10116 GN=Slc25a20 PE=1 SV=1	1	15	15	15	12	11	12	14	13	11	14	13	12	13	11	12	13	12	13	10	13	12	11	12	14	13	11	14	13	12	13	11	12	13	12	13	10	13	12	11	12	14
Q3ZU82	Q3ZU82	15	15	15	Golgin subfamily A member 5	Golga5	sp|Q3ZU82|GOGA5_RAT Golgin subfamily A member 5 OS=Rattus norvegicus OX=10116 GN=Golga5 PE=1 SV=1	1	15	15	15	13	13	12	13	10	8	13	12	9	11	12	12	11	12	10	12	11	13	13	12	13	10	8	13	12	9	11	12	12	11	12	10	12	11	13	13	12	13
Q498R3	Q498R3	15	15	15	DnaJ homolog subfamily C member 10	Dnajc10	sp|Q498R3|DJC10_RAT DnaJ homolog subfamily C member 10 OS=Rattus norvegicus OX=10116 GN=Dnajc10 PE=2 SV=2	1	15	15	15	14	14	13	15	13	13	15	15	14	15	14	14	14	14	13	15	13	14	14	13	15	13	13	15	15	14	15	14	14	14	14	13	15	13	14	14	13	15
Q4KM65	Q4KM65	15	15	15	Cleavage and polyadenylation specificity factor subunit 5	Nudt21	sp|Q4KM65|CPSF5_RAT Cleavage and polyadenylation specificity factor subunit 5 OS=Rattus norvegicus OX=10116 GN=Nudt21 PE=2 SV=1	1	15	15	15	14	14	13	14	13	13	14	13	11	14	11	14	13	13	13	13	13	14	14	13	14	13	13	14	13	11	14	11	14	13	13	13	13	13	14	14	13	14
Q5BJK8	Q5BJK8	15	15	15	Golgi integral membrane protein 4	Golim4	sp|Q5BJK8|GOLI4_RAT Golgi integral membrane protein 4 OS=Rattus norvegicus OX=10116 GN=Golim4 PE=1 SV=2	1	15	15	15	9	11	11	10	11	11	10	12	10	10	11	8	11	9	12	12	9	9	11	11	10	11	11	10	12	10	10	11	8	11	9	12	12	9	9	11	11	10
Q5RK27	Q5RK27	15	15	15	Solute carrier family 12 member 7	Slc12a7	sp|Q5RK27|S12A7_RAT Solute carrier family 12 member 7 OS=Rattus norvegicus OX=10116 GN=Slc12a7 PE=2 SV=2	1	15	15	15	11	12	10	14	9	13	12	12	11	12	14	13	11	12	15	10	10	11	12	10	14	9	13	12	12	11	12	14	13	11	12	15	10	10	11	12	10	14
Q5XIG8	Q5XIG8	15	15	15	Serine-threonine kinase receptor-associated protein	Strap	sp|Q5XIG8|STRAP_RAT Serine-threonine kinase receptor-associated protein OS=Rattus norvegicus OX=10116 GN=Strap PE=1 SV=1	1	15	15	15	15	13	14	14	15	15	15	13	14	14	13	13	14	13	14	12	14	15	13	14	14	15	15	15	13	14	14	13	13	14	13	14	12	14	15	13	14	14
Q5XIH7	Q5XIH7	15	15	15	Prohibitin-2	Phb2	sp|Q5XIH7|PHB2_RAT Prohibitin-2 OS=Rattus norvegicus OX=10116 GN=Phb2 PE=1 SV=1	1	15	15	15	14	13	14	15	13	15	15	13	14	15	14	14	15	13	14	14	15	14	13	14	15	13	15	15	13	14	15	14	14	15	13	14	14	15	14	13	14	15
Q62698	Q62698	15	15	15	Cytoplasmic dynein 1 light intermediate chain 2	Dync1li2	sp|Q62698|DC1L2_RAT Cytoplasmic dynein 1 light intermediate chain 2 OS=Rattus norvegicus OX=10116 GN=Dync1li2 PE=1 SV=1	1	15	15	15	12	13	12	10	12	12	11	11	13	11	12	11	11	12	10	12	9	12	13	12	10	12	12	11	11	13	11	12	11	11	12	10	12	9	12	13	12	10
Q63358	Q63358	15	15	15	Unconventional myosin-IXb	Myo9b	sp|Q63358|MYO9B_RAT Unconventional myosin-IXb OS=Rattus norvegicus OX=10116 GN=Myo9b PE=1 SV=1	1	15	15	15	11	10	10	9	12	10	11	10	11	12	13	10	11	11	10	10	10	11	10	10	9	12	10	11	10	11	12	13	10	11	11	10	10	10	11	10	10	9
Q641Z2	Q641Z2	15	15	15	Tyrosine-protein phosphatase non-receptor type 9	Ptpn9	sp|Q641Z2|PTN9_RAT Tyrosine-protein phosphatase non-receptor type 9 OS=Rattus norvegicus OX=10116 GN=Ptpn9 PE=2 SV=1	1	15	15	15	13	11	11	11	10	11	10	12	13	9	9	10	13	10	10	9	10	13	11	11	11	10	11	10	12	13	9	9	10	13	10	10	9	10	13	11	11	11
Q6AYK8	Q6AYK8	15	15	15	Eukaryotic translation initiation factor 3 subunit D	Eif3d	sp|Q6AYK8|EIF3D_RAT Eukaryotic translation initiation factor 3 subunit D OS=Rattus norvegicus OX=10116 GN=Eif3d PE=1 SV=1	1	15	15	15	14	14	14	14	14	12	13	14	12	13	11	14	14	12	13	13	13	14	14	14	14	14	12	13	14	12	13	11	14	14	12	13	13	13	14	14	14	14
Q6P0K8	Q6P0K8	15	10	10	Junction plakoglobin	Jup	sp|Q6P0K8|PLAK_RAT Junction plakoglobin OS=Rattus norvegicus OX=10116 GN=Jup PE=1 SV=1	1	15	10	10	7	7	11	8	10	12	9	10	11	8	5	9	9	7	7	10	10	4	4	7	5	7	8	5	6	8	5	3	5	5	4	4	7	7	4	4	7	5
Q6P9U8	Q6P9U8	15	15	15	Eukaryotic translation initiation factor 3 subunit H	Eif3h	sp|Q6P9U8|EIF3H_RAT Eukaryotic translation initiation factor 3 subunit H OS=Rattus norvegicus OX=10116 GN=Eif3h PE=1 SV=1	1	15	15	15	14	13	12	15	13	13	14	12	14	15	12	11	15	9	13	12	13	14	13	12	15	13	13	14	12	14	15	12	11	15	9	13	12	13	14	13	12	15
Q6TUG0	Q6TUG0	15	15	15	DnaJ homolog subfamily B member 11	Dnajb11	sp|Q6TUG0|DJB11_RAT DnaJ homolog subfamily B member 11 OS=Rattus norvegicus OX=10116 GN=Dnajb11 PE=2 SV=1	1	15	15	15	14	14	14	13	13	11	14	14	12	14	12	14	13	11	12	14	15	14	14	14	13	13	11	14	14	12	14	12	14	13	11	12	14	15	14	14	14	13
Q6UPR8	Q6UPR8	15	15	15	Endoplasmic reticulum metallopeptidase 1	Ermp1	sp|Q6UPR8|ERMP1_RAT Endoplasmic reticulum metallopeptidase 1 OS=Rattus norvegicus OX=10116 GN=Ermp1 PE=1 SV=1	1	15	15	15	14	12	13	14	12	14	15	14	13	14	9	11	14	14	13	11	15	14	12	13	14	12	14	15	14	13	14	9	11	14	14	13	11	15	14	12	13	14
Q8CHN6	Q8CHN6	15	15	15	Sphingosine-1-phosphate lyase 1	Sgpl1	sp|Q8CHN6|SGPL1_RAT Sphingosine-1-phosphate lyase 1 OS=Rattus norvegicus OX=10116 GN=Sgpl1 PE=2 SV=1	1	15	15	15	11	10	11	13	11	11	12	12	12	14	9	10	11	10	12	8	9	11	10	11	13	11	11	12	12	12	14	9	10	11	10	12	8	9	11	10	11	13
Q99J82	Q99J82	15	15	15	Integrin-linked protein kinase	Ilk	sp|Q99J82|ILK_RAT Integrin-linked protein kinase OS=Rattus norvegicus OX=10116 GN=Ilk PE=2 SV=1	1	15	15	15	11	12	13	12	12	12	12	11	10	10	12	12	12	11	9	12	12	11	12	13	12	12	12	12	11	10	10	12	12	12	11	9	12	12	11	12	13	12
Q9EQR2	Q9EQR2	15	15	15	Alkyldihydroxyacetonephosphate synthase, peroxisomal	Agps	sp|Q9EQR2|ADAS_RAT Alkyldihydroxyacetonephosphate synthase, peroxisomal OS=Rattus norvegicus OX=10116 GN=Agps PE=1 SV=1	1	15	15	15	13	12	12	12	14	13	12	13	12	13	8	12	14	11	12	13	13	13	12	12	12	14	13	12	13	12	13	8	12	14	11	12	13	13	13	12	12	12
Q9EQS0	Q9EQS0	15	15	15	Transaldolase	Taldo1	sp|Q9EQS0|TALDO_RAT Transaldolase OS=Rattus norvegicus OX=10116 GN=Taldo1 PE=1 SV=2	1	15	15	15	14	13	15	14	15	15	14	15	15	15	15	14	15	15	15	12	15	14	13	15	14	15	15	14	15	15	15	15	14	15	15	15	12	15	14	13	15	14
Q9JMJ4	Q9JMJ4	15	15	15	Pre-mRNA-processing factor 19	Prpf19	sp|Q9JMJ4|PRP19_RAT Pre-mRNA-processing factor 19 OS=Rattus norvegicus OX=10116 GN=Prpf19 PE=1 SV=2	1	15	15	15	15	13	14	13	14	14	14	13	14	14	13	15	14	15	14	14	14	15	13	14	13	14	14	14	13	14	14	13	15	14	15	14	14	14	15	13	14	13
A1A5S1	A1A5S1	14	14	14	Pre-mRNA-processing factor 6	Prpf6	sp|A1A5S1|PRP6_RAT Pre-mRNA-processing factor 6 OS=Rattus norvegicus OX=10116 GN=Prpf6 PE=1 SV=1	1	14	14	14	10	9	11	12	9	12	12	11	7	13	11	11	9	11	13	8	10	10	9	11	12	9	12	12	11	7	13	11	11	9	11	13	8	10	10	9	11	12
A1L1K3	A1L1K3	14	14	14	Anaphase-promoting complex subunit 5	Anapc5	sp|A1L1K3|APC5_RAT Anaphase-promoting complex subunit 5 OS=Rattus norvegicus OX=10116 GN=Anapc5 PE=2 SV=1	1	14	14	14	11	12	9	11	12	9	10	11	10	10	8	11	10	8	9	9	11	11	12	9	11	12	9	10	11	10	10	8	11	10	8	9	9	11	11	12	9	11
B0BNF1	B0BNF1	14	11	11	Septin-8	2020-09-08	sp|B0BNF1|SEPT8_RAT Septin-8 OS=Rattus norvegicus OX=10116 GN=Septin8 PE=1 SV=1	1	14	11	11	11	13	12	12	12	13	13	12	13	12	11	12	13	10	12	12	13	8	10	9	9	9	10	10	9	10	9	8	9	10	7	9	9	10	8	10	9	9
B1H267	B1H267	14	14	14	Sorting nexin-5	Snx5	sp|B1H267|SNX5_RAT Sorting nexin-5 OS=Rattus norvegicus OX=10116 GN=Snx5 PE=1 SV=1	1	14	14	14	10	9	8	12	8	10	12	9	10	10	9	9	12	10	9	8	10	10	9	8	12	8	10	12	9	10	10	9	9	12	10	9	8	10	10	9	8	12
B5DEH2	B5DEH2	14	14	14	Erlin-2	Erlin2	sp|B5DEH2|ERLN2_RAT Erlin-2 OS=Rattus norvegicus OX=10116 GN=Erlin2 PE=1 SV=1	1	14	14	14	13	13	14	13	13	13	12	13	13	13	13	13	13	13	13	13	13	13	13	14	13	13	13	12	13	13	13	13	13	13	13	13	13	13	13	13	14	13
D3ZD32	D3ZD32	14	14	14	Chromodomain-helicase-DNA-binding protein 5	Chd5	sp|D3ZD32|CHD5_RAT Chromodomain-helicase-DNA-binding protein 5 OS=Rattus norvegicus OX=10116 GN=Chd5 PE=1 SV=1	1	14	14	14	11	9	9	11	8	11	11	9	10	11	10	12	10	8	13	9	11	11	9	9	11	8	11	11	9	10	11	10	12	10	8	13	9	11	11	9	9	11
D3ZZ80	D3ZZ80	14	14	14	Obscurin-like protein 1	Obsl1	sp|D3ZZ80|OBSL1_RAT Obscurin-like protein 1 OS=Rattus norvegicus OX=10116 GN=Obsl1 PE=2 SV=3	1	14	14	14	8	12	11	7	11	9	11	9	8	12	9	9	8	7	7	4	8	8	12	11	7	11	9	11	9	8	12	9	9	8	7	7	4	8	8	12	11	7
D4A631	D4A631	14	10	10	Brefeldin A-inhibited guanine nucleotide-exchange protein 1	Arfgef1	sp|D4A631|BIG1_RAT Brefeldin A-inhibited guanine nucleotide-exchange protein 1 OS=Rattus norvegicus OX=10116 GN=Arfgef1 PE=1 SV=1	1	14	10	10	11	8	10	10	8	13	12	11	9	11	7	9	12	8	8	8	9	8	5	7	7	5	9	8	7	7	8	5	5	8	5	5	5	7	8	5	7	7
O08651	O08651	14	14	14	D-3-phosphoglycerate dehydrogenase	Phgdh	sp|O08651|SERA_RAT D-3-phosphoglycerate dehydrogenase OS=Rattus norvegicus OX=10116 GN=Phgdh PE=1 SV=3	1	14	14	14	14	14	14	12	14	14	13	14	13	13	11	14	14	11	12	14	14	14	14	14	12	14	14	13	14	13	13	11	14	14	11	12	14	14	14	14	14	12
O35094	O35094	14	14	14	Mitochondrial import inner membrane translocase subunit TIM44	Timm44	sp|O35094|TIM44_RAT Mitochondrial import inner membrane translocase subunit TIM44 OS=Rattus norvegicus OX=10116 GN=Timm44 PE=1 SV=1	1	14	14	14	10	10	11	14	8	9	13	11	12	11	9	8	13	10	11	9	8	10	10	11	14	8	9	13	11	12	11	9	8	13	10	11	9	8	10	10	11	14
O88989	O88989	14	14	14	Malate dehydrogenase, cytoplasmic	Mdh1	sp|O88989|MDHC_RAT Malate dehydrogenase, cytoplasmic OS=Rattus norvegicus OX=10116 GN=Mdh1 PE=1 SV=3	1	14	14	14	12	11	12	14	12	11	14	12	13	14	10	11	14	10	12	11	11	12	11	12	14	12	11	14	12	13	14	10	11	14	10	12	11	11	12	11	12	14
P04905	P04905	14	12	8	Glutathione S-transferase Mu 1	Gstm1	sp|P04905|GSTM1_RAT Glutathione S-transferase Mu 1 OS=Rattus norvegicus OX=10116 GN=Gstm1 PE=1 SV=2	1	14	12	8	14	9	11	13	9	12	14	12	13	12	10	11	12	12	13	12	9	12	7	9	11	7	10	12	10	11	10	8	10	10	10	11	10	7	8	5	7	7
P09606	P09606	14	14	14	Glutamine synthetase	Glul	sp|P09606|GLNA_RAT Glutamine synthetase OS=Rattus norvegicus OX=10116 GN=Glul PE=1 SV=3	1	14	14	14	13	10	12	14	8	12	14	9	13	14	7	11	13	14	14	5	11	13	10	12	14	8	12	14	9	13	14	7	11	13	14	14	5	11	13	10	12	14
P09895	P09895	14	14	14	60S ribosomal protein L5	Rpl5	sp|P09895|RL5_RAT 60S ribosomal protein L5 OS=Rattus norvegicus OX=10116 GN=Rpl5 PE=1 SV=3	1	14	14	14	13	13	13	14	13	14	13	13	14	12	12	13	14	13	12	12	13	13	13	13	14	13	14	13	13	14	12	12	13	14	13	12	12	13	13	13	13	14
P0C219	P0C219	14	14	14	Sarcolemmal membrane-associated protein	Slmap	sp|P0C219|SLMAP_RAT Sarcolemmal membrane-associated protein OS=Rattus norvegicus OX=10116 GN=Slmap PE=1 SV=1	1	14	14	14	9	11	9	7	12	9	8	11	9	8	7	11	9	8	7	10	10	9	11	9	7	12	9	8	11	9	8	7	11	9	8	7	10	10	9	11	9	7
P17220	P17220	14	14	14	Proteasome subunit alpha type-2	Psma2	sp|P17220|PSA2_RAT Proteasome subunit alpha type-2 OS=Rattus norvegicus OX=10116 GN=Psma2 PE=1 SV=3	1	14	14	14	12	13	13	12	11	14	14	13	13	14	13	11	14	12	13	12	12	12	13	13	12	11	14	14	13	13	14	13	11	14	12	13	12	12	12	13	13	12
P29314	P29314	14	14	14	40S ribosomal protein S9	Rps9	sp|P29314|RS9_RAT 40S ribosomal protein S9 OS=Rattus norvegicus OX=10116 GN=Rps9 PE=1 SV=4	1	14	14	14	14	14	13	14	14	14	14	13	14	14	14	13	14	12	14	14	14	14	14	13	14	14	14	14	13	14	14	14	13	14	12	14	14	14	14	14	13	14
P30839	P30839	14	14	12	Fatty aldehyde dehydrogenase	Aldh3a2	sp|P30839|AL3A2_RAT Aldehyde dehydrogenase family 3 member A2 OS=Rattus norvegicus OX=10116 GN=Aldh3a2 PE=1 SV=1	1	14	14	12	13	10	11	12	11	11	14	9	11	14	10	13	12	11	14	12	11	13	10	11	12	11	11	14	9	11	14	10	13	12	11	14	12	11	11	9	9	10
P35355	P35355	14	14	13	Prostaglandin G/H synthase 2	Ptgs2	sp|P35355|PGH2_RAT Prostaglandin G/H synthase 2 OS=Rattus norvegicus OX=10116 GN=Ptgs2 PE=1 SV=1	1	14	14	13	1	11	1	1	6	1	1	8	1	1	14	1	1	1	2	12	1	1	11	1	1	6	1	1	8	1	1	14	1	1	1	2	12	1	0	10	0	0
P46844	P46844	14	14	14	Biliverdin reductase A	Blvra	sp|P46844|BIEA_RAT Biliverdin reductase A OS=Rattus norvegicus OX=10116 GN=Blvra PE=1 SV=1	1	14	14	14	13	10	12	12	14	12	13	10	12	10	12	13	11	11	11	10	10	13	10	12	12	14	12	13	10	12	10	12	13	11	11	11	10	10	13	10	12	12
P49791	P49791	14	14	14	Nuclear pore complex protein Nup153	Nup153	sp|P49791|NU153_RAT Nuclear pore complex protein Nup153 OS=Rattus norvegicus OX=10116 GN=Nup153 PE=1 SV=1	1	14	14	14	14	11	9	11	10	9	14	11	9	10	12	7	13	8	13	9	6	14	11	9	11	10	9	14	11	9	10	12	7	13	8	13	9	6	14	11	9	11
P52632	P52632	14	14	3	Signal transducer and activator of transcription 5B	Stat5b	sp|P52632|STA5B_RAT Signal transducer and activator of transcription 5B OS=Rattus norvegicus OX=10116 GN=Stat5b PE=1 SV=1	1	14	14	3	13	10	13	14	12	12	13	9	13	13	8	11	13	12	14	7	10	13	10	13	14	12	12	13	9	13	13	8	11	13	12	14	7	10	3	1	3	3
P60123	P60123	14	14	14	RuvB-like 1	Ruvbl1	sp|P60123|RUVB1_RAT RuvB-like 1 OS=Rattus norvegicus OX=10116 GN=Ruvbl1 PE=1 SV=1	1	14	14	14	14	14	13	14	14	12	14	14	14	14	12	13	14	14	14	13	13	14	14	13	14	14	12	14	14	14	14	12	13	14	14	14	13	13	14	14	13	14
P85973	P85973	14	14	14	Purine nucleoside phosphorylase	Pnp	sp|P85973|PNPH_RAT Purine nucleoside phosphorylase OS=Rattus norvegicus OX=10116 GN=Pnp PE=1 SV=1	1	14	14	14	13	13	12	11	12	12	12	12	10	12	12	11	12	10	12	9	10	13	13	12	11	12	12	12	12	10	12	12	11	12	10	12	9	10	13	13	12	11
Q01728	Q01728	14	14	14	Sodium/calcium exchanger 1	Slc8a1	sp|Q01728|NAC1_RAT Sodium/calcium exchanger 1 OS=Rattus norvegicus OX=10116 GN=Slc8a1 PE=1 SV=3	1	14	14	14	11	10	13	12	11	12	12	12	13	11	12	12	10	12	10	13	11	11	10	13	12	11	12	12	12	13	11	12	12	10	12	10	13	11	11	10	13	12
Q07266	Q07266	14	14	14	Drebrin	Dbn1	sp|Q07266|DREB_RAT Drebrin OS=Rattus norvegicus OX=10116 GN=Dbn1 PE=1 SV=3	1	14	14	14	13	14	13	14	14	14	14	14	14	13	12	12	14	12	12	14	12	13	14	13	14	14	14	14	14	14	13	12	12	14	12	12	14	12	13	14	13	14
Q497B0	Q497B0	14	14	14	Omega-amidase NIT2	Nit2	sp|Q497B0|NIT2_RAT Omega-amidase NIT2 OS=Rattus norvegicus OX=10116 GN=Nit2 PE=1 SV=1	1	14	14	14	13	12	10	12	11	12	13	12	13	11	8	12	12	10	12	10	11	13	12	10	12	11	12	13	12	13	11	8	12	12	10	12	10	11	13	12	10	12
Q4FZX7	Q4FZX7	14	14	14	Signal recognition particle receptor subunit beta	Srprb	sp|Q4FZX7|SRPRB_RAT Signal recognition particle receptor subunit beta OS=Rattus norvegicus OX=10116 GN=Srprb PE=2 SV=1	1	14	14	14	12	12	11	10	12	10	12	10	10	11	10	12	11	11	11	11	12	12	12	11	10	12	10	12	10	10	11	10	12	11	11	11	11	12	12	12	11	10
Q4KMA2	Q4KMA2	14	14	14	UV excision repair protein RAD23 homolog B	Rad23b	sp|Q4KMA2|RD23B_RAT UV excision repair protein RAD23 homolog B OS=Rattus norvegicus OX=10116 GN=Rad23b PE=1 SV=1	1	14	14	14	12	13	12	13	11	13	12	13	12	13	12	13	13	10	11	13	11	12	13	12	13	11	13	12	13	12	13	12	13	13	10	11	13	11	12	13	12	13
Q56B11	Q56B11	14	14	14	Proline-, glutamic acid- and leucine-rich protein 1	Pelp1	sp|Q56B11|PELP1_RAT Proline-, glutamic acid- and leucine-rich protein 1 OS=Rattus norvegicus OX=10116 GN=Pelp1 PE=1 SV=2	1	14	14	14	12	11	12	13	10	10	13	11	10	12	8	9	14	12	12	11	10	12	11	12	13	10	10	13	11	10	12	8	9	14	12	12	11	10	12	11	12	13
Q5FVM4	Q5FVM4	14	14	14	Non-POU domain-containing octamer-binding protein	Nono	sp|Q5FVM4|NONO_RAT Non-POU domain-containing octamer-binding protein OS=Rattus norvegicus OX=10116 GN=Nono PE=1 SV=3	1	14	14	14	14	14	14	14	14	14	14	14	14	14	14	14	14	14	14	13	14	14	14	14	14	14	14	14	14	14	14	14	14	14	14	14	13	14	14	14	14	14
Q5FVQ4	Q5FVQ4	14	14	14	Malectin	Mlec	sp|Q5FVQ4|MLEC_RAT Malectin OS=Rattus norvegicus OX=10116 GN=Mlec PE=2 SV=1	1	14	14	14	12	11	12	14	12	12	11	13	13	11	13	11	14	13	13	11	11	12	11	12	14	12	12	11	13	13	11	13	11	14	13	13	11	11	12	11	12	14
Q5HZV9	Q5HZV9	14	14	14	Protein phosphatase 1 regulatory subunit 7	Ppp1r7	sp|Q5HZV9|PP1R7_RAT Protein phosphatase 1 regulatory subunit 7 OS=Rattus norvegicus OX=10116 GN=Ppp1r7 PE=1 SV=1	1	14	14	14	14	11	13	14	12	12	14	12	12	14	11	13	11	11	12	11	12	14	11	13	14	12	12	14	12	12	14	11	13	11	11	12	11	12	14	11	13	14
Q5RJR2	Q5RJR2	14	14	14	Twinfilin-1	Twf1	sp|Q5RJR2|TWF1_RAT Twinfilin-1 OS=Rattus norvegicus OX=10116 GN=Twf1 PE=1 SV=1	1	14	14	14	12	11	13	14	14	14	13	14	14	13	12	11	13	14	13	11	13	12	11	13	14	14	14	13	14	14	13	12	11	13	14	13	11	13	12	11	13	14
Q5XFX0	Q5XFX0	14	14	12	Transgelin-2	Tagln2	sp|Q5XFX0|TAGL2_RAT Transgelin-2 OS=Rattus norvegicus OX=10116 GN=Tagln2 PE=1 SV=1	1	14	14	12	12	14	13	13	13	14	13	13	14	13	13	13	13	13	13	13	14	12	14	13	13	13	14	13	13	14	13	13	13	13	13	13	13	14	11	12	12	11
Q5XI31	Q5XI31	14	14	14	GPI transamidase component PIG-S	Pigs	sp|Q5XI31|PIGS_RAT GPI transamidase component PIG-S OS=Rattus norvegicus OX=10116 GN=Pigs PE=2 SV=3	1	14	14	14	12	10	12	11	10	12	11	10	11	13	11	12	10	11	12	9	9	12	10	12	11	10	12	11	10	11	13	11	12	10	11	12	9	9	12	10	12	11
Q62771	Q62771	14	3	3	Signal transducer and activator of transcription 5A	Stat5a	sp|Q62771|STA5A_RAT Signal transducer and activator of transcription 5A OS=Rattus norvegicus OX=10116 GN=Stat5a PE=1 SV=1	1	14	3	3	13	12	13	13	13	11	14	9	12	13	8	12	13	13	14	6	11	3	3	3	2	3	2	3	2	2	3	2	3	3	3	3	0	3	3	3	3	2
Q62902	Q62902	14	14	14	Protein ERGIC-53	Lman1	sp|Q62902|LMAN1_RAT Protein ERGIC-53 OS=Rattus norvegicus OX=10116 GN=Lman1 PE=1 SV=1	1	14	14	14	13	13	13	14	14	14	14	14	14	14	14	13	14	14	14	13	14	13	13	13	14	14	14	14	14	14	14	14	13	14	14	14	13	14	13	13	13	14
Q62969	Q62969	14	14	14	Prostacyclin synthase	Ptgis	sp|Q62969|PTGIS_RAT Prostacyclin synthase OS=Rattus norvegicus OX=10116 GN=Ptgis PE=2 SV=1	1	14	14	14	13	11	12	12	11	11	13	12	12	11	12	10	13	11	11	11	8	13	11	12	12	11	11	13	12	12	11	12	10	13	11	11	11	8	13	11	12	12
Q63357	Q63357	14	14	14	Unconventional myosin-Id	Myo1d	sp|Q63357|MYO1D_RAT Unconventional myosin-Id OS=Rattus norvegicus OX=10116 GN=Myo1d PE=1 SV=3	1	14	14	14	5	11	12	5	12	9	8	13	7	4	8	11	2	5	5	10	13	5	11	12	5	12	9	8	13	7	4	8	11	2	5	5	10	13	5	11	12	5
Q63862	Q63862	14	4	4	Myosin-11	Myh11	sp|Q63862|MYH11_RAT Myosin-11 (Fragments) OS=Rattus norvegicus OX=10116 GN=Myh11 PE=1 SV=3	1	14	4	4	9	13	11	10	13	13	10	11	12	10	13	12	11	9	10	14	11	0	4	2	0	4	3	0	2	2	1	4	3	1	0	0	4	2	0	4	2	0
Q66H98	Q66H98	14	14	14	Serum deprivation-response protein	Sdpr	sp|Q66H98|CAVN2_RAT Caveolae-associated protein 2 OS=Rattus norvegicus OX=10116 GN=Cavin2 PE=1 SV=3	1	14	14	14	11	14	13	11	14	13	11	12	9	9	12	11	10	9	10	11	11	11	14	13	11	14	13	11	12	9	9	12	11	10	9	10	11	11	11	14	13	11
Q66HL2	Q66HL2	14	14	14	Src substrate cortactin	Cttn	sp|Q66HL2|SRC8_RAT Src substrate cortactin OS=Rattus norvegicus OX=10116 GN=Cttn PE=1 SV=1	1	14	14	14	13	11	13	14	12	12	14	12	12	13	11	13	14	12	13	12	12	13	11	13	14	12	12	14	12	12	13	11	13	14	12	13	12	12	13	11	13	14
Q66HR2	Q66HR2	14	14	12	Microtubule-associated protein RP/EB family member 1	Mapre1	sp|Q66HR2|MARE1_RAT Microtubule-associated protein RP/EB family member 1 OS=Rattus norvegicus OX=10116 GN=Mapre1 PE=1 SV=3	1	14	14	12	14	13	13	13	13	14	14	13	13	12	14	12	14	11	13	12	12	14	13	13	13	13	14	14	13	13	12	14	12	14	11	13	12	12	12	11	11	11
Q6AXQ0	Q6AXQ0	14	14	14	SUMO-activating enzyme subunit 1;SUMO-activating enzyme subunit 1, N-terminally processed	Sae1	sp|Q6AXQ0|SAE1_RAT SUMO-activating enzyme subunit 1 OS=Rattus norvegicus OX=10116 GN=Sae1 PE=2 SV=1	1	14	14	14	14	12	14	14	13	13	14	14	13	14	13	13	14	14	13	11	13	14	12	14	14	13	13	14	14	13	14	13	13	14	14	13	11	13	14	12	14	14
Q6AY86	Q6AY86	14	14	14	Vacuolar protein sorting-associated protein 26A	Vps26a	sp|Q6AY86|VP26A_RAT Vacuolar protein sorting-associated protein 26A OS=Rattus norvegicus OX=10116 GN=Vps26a PE=1 SV=1	1	14	14	14	14	14	13	14	12	12	13	14	13	14	9	13	12	12	10	8	11	14	14	13	14	12	12	13	14	13	14	9	13	12	12	10	8	11	14	14	13	14
Q6MG61	Q6MG61	14	14	14	Chloride intracellular channel protein 1	Clic1	sp|Q6MG61|CLIC1_RAT Chloride intracellular channel protein 1 OS=Rattus norvegicus OX=10116 GN=Clic1 PE=1 SV=1	1	14	14	14	12	12	13	12	12	14	13	13	13	14	13	12	13	13	11	11	13	12	12	13	12	12	14	13	13	13	14	13	12	13	13	11	11	13	12	12	13	12
Q6P7P5	Q6P7P5	14	14	13	Basic leucine zipper and W2 domain-containing protein 1	Bzw1	sp|Q6P7P5|BZW1_RAT Basic leucine zipper and W2 domain-containing protein 1 OS=Rattus norvegicus OX=10116 GN=Bzw1 PE=1 SV=1	1	14	14	13	11	12	10	12	13	11	12	10	10	10	10	13	12	10	11	10	9	11	12	10	12	13	11	12	10	10	10	10	13	12	10	11	10	9	10	11	9	11
Q6Q0N3	Q6Q0N3	14	14	14	5-nucleotidase domain-containing protein 2	Nt5dc2	sp|Q6Q0N3|NT5D2_RAT 5-nucleotidase domain-containing protein 2 OS=Rattus norvegicus OX=10116 GN=Nt5dc2 PE=2 SV=2	1	14	14	14	13	13	13	12	12	13	11	12	13	13	10	12	13	11	12	13	12	13	13	13	12	12	13	11	12	13	13	10	12	13	11	12	13	12	13	13	13	12
Q75Q39	Q75Q39	14	14	14	Mitochondrial import receptor subunit TOM70	Tomm70a	sp|Q75Q39|TOM70_RAT Mitochondrial import receptor subunit TOM70 OS=Rattus norvegicus OX=10116 GN=Tomm70 PE=1 SV=1	1	14	14	14	12	9	10	13	12	11	11	12	12	12	12	10	13	12	13	9	12	12	9	10	13	12	11	11	12	12	12	12	10	13	12	13	9	12	12	9	10	13
Q794E4	Q794E4	14	14	12	Heterogeneous nuclear ribonucleoprotein F;Heterogeneous nuclear ribonucleoprotein F, N-terminally processed	Hnrnpf	sp|Q794E4|HNRPF_RAT Heterogeneous nuclear ribonucleoprotein F OS=Rattus norvegicus OX=10116 GN=Hnrnpf PE=1 SV=3	1	14	14	12	14	13	13	13	13	12	13	12	10	13	12	12	13	12	12	12	13	14	13	13	13	13	12	13	12	10	13	12	12	13	12	12	12	13	12	11	11	11
Q7TNY6	Q7TNY6	14	14	14	Golgi resident protein GCP60	Acbd3	sp|Q7TNY6|GCP60_RAT Golgi resident protein GCP60 OS=Rattus norvegicus OX=10116 GN=Acbd3 PE=1 SV=3	1	14	14	14	13	12	13	11	11	11	12	12	13	13	10	12	12	11	13	9	12	13	12	13	11	11	11	12	12	13	13	10	12	12	11	13	9	12	13	12	13	11
Q8CG09	Q8CG09	14	14	14	Multidrug resistance-associated protein 1	Abcc1	sp|Q8CG09|MRP1_RAT Multidrug resistance-associated protein 1 OS=Rattus norvegicus OX=10116 GN=Abcc1 PE=1 SV=2	1	14	14	14	9	9	8	8	8	9	8	8	9	9	7	7	9	9	11	9	9	9	9	8	8	8	9	8	8	9	9	7	7	9	9	11	9	9	9	9	8	8
Q8VHE9	Q8VHE9	14	14	14	All-trans-retinol 13,14-reductase	Retsat	sp|Q8VHE9|RETST_RAT All-trans-retinol 13,14-reductase OS=Rattus norvegicus OX=10116 GN=Retsat PE=2 SV=1	1	14	14	14	12	10	13	13	12	11	11	14	12	12	13	11	13	13	14	13	13	12	10	13	13	12	11	11	14	12	12	13	11	13	13	14	13	13	12	10	13	13
Q99ML5	Q99ML5	14	14	14	Prenylcysteine oxidase	Pcyox1	sp|Q99ML5|PCYOX_RAT Prenylcysteine oxidase OS=Rattus norvegicus OX=10116 GN=Pcyox1 PE=1 SV=1	1	14	14	14	14	13	13	14	14	14	13	13	13	13	12	12	14	14	14	14	14	14	13	13	14	14	14	13	13	13	13	12	12	14	14	14	14	14	14	13	13	14
Q99N27	Q99N27	14	14	14	Sorting nexin-1	Snx1	sp|Q99N27|SNX1_RAT Sorting nexin-1 OS=Rattus norvegicus OX=10116 GN=Snx1 PE=1 SV=1	1	14	14	14	9	11	11	10	9	11	10	11	11	11	11	10	10	8	10	8	8	9	11	11	10	9	11	10	11	11	11	11	10	10	8	10	8	8	9	11	11	10
Q9ES54	Q9ES54	14	14	14	Nuclear protein localization protein 4 homolog	Nploc4	sp|Q9ES54|NPL4_RAT Nuclear protein localization protein 4 homolog OS=Rattus norvegicus OX=10116 GN=Nploc4 PE=1 SV=3	1	14	14	14	14	13	14	13	11	14	13	13	14	13	12	13	14	13	14	12	12	14	13	14	13	11	14	13	13	14	13	12	13	14	13	14	12	12	14	13	14	13
Q9JJ50	Q9JJ50	14	14	14	Hepatocyte growth factor-regulated tyrosine kinase substrate	Hgs	sp|Q9JJ50|HGS_RAT Hepatocyte growth factor-regulated tyrosine kinase substrate OS=Rattus norvegicus OX=10116 GN=Hgs PE=1 SV=1	1	14	14	14	12	12	12	11	12	13	13	13	12	11	13	13	13	9	11	10	10	12	12	12	11	12	13	13	13	12	11	13	13	13	9	11	10	10	12	12	12	11
Q9JLZ1	Q9JLZ1	14	14	14	Glutaredoxin-3	Glrx3	sp|Q9JLZ1|GLRX3_RAT Glutaredoxin-3 OS=Rattus norvegicus OX=10116 GN=Glrx3 PE=1 SV=2	1	14	14	14	13	12	13	13	12	13	14	12	14	13	10	14	14	10	12	12	14	13	12	13	13	12	13	14	12	14	13	10	14	14	10	12	12	14	13	12	13	13
Q9QYF3	Q9QYF3	14	14	14	Unconventional myosin-Va	Myo5a	sp|Q9QYF3|MYO5A_RAT Unconventional myosin-Va OS=Rattus norvegicus OX=10116 GN=Myo5a PE=1 SV=1	1	14	14	14	11	8	5	10	5	9	10	6	8	9	3	5	10	11	10	9	5	11	8	5	10	5	9	10	6	8	9	3	5	10	11	10	9	5	11	8	5	10
Q9QZM5	Q9QZM5	14	14	14	Abl interactor 1	Abi1	sp|Q9QZM5|ABI1_RAT Abl interactor 1 OS=Rattus norvegicus OX=10116 GN=Abi1 PE=1 SV=3	1	14	14	14	11	12	11	10	13	11	12	12	9	12	10	13	13	12	11	10	12	11	12	11	10	13	11	12	12	9	12	10	13	13	12	11	10	12	11	12	11	10
Q9R0T3	Q9R0T3	14	14	14	DnaJ homolog subfamily C member 3	Dnajc3	sp|Q9R0T3|DNJC3_RAT DnaJ homolog subfamily C member 3 OS=Rattus norvegicus OX=10116 GN=Dnajc3 PE=1 SV=3	1	14	14	14	12	13	13	12	12	13	14	13	13	14	13	12	12	12	14	12	13	12	13	13	12	12	13	14	13	13	14	13	12	12	12	14	12	13	12	13	13	12
Q9R1Z0	Q9R1Z0	14	13	13	Voltage-dependent anion-selective channel protein 3	Vdac3	sp|Q9R1Z0|VDAC3_RAT Voltage-dependent anion-selective channel protein 3 OS=Rattus norvegicus OX=10116 GN=Vdac3 PE=1 SV=2	1	14	13	13	14	13	12	13	13	13	14	13	13	14	13	12	13	12	14	13	12	13	12	11	12	12	12	13	12	12	13	12	11	12	11	13	12	11	13	12	11	12
Q9Z2S9	Q9Z2S9	14	14	14	Flotillin-2	Flot2	sp|Q9Z2S9|FLOT2_RAT Flotillin-2 OS=Rattus norvegicus OX=10116 GN=Flot2 PE=1 SV=1	1	14	14	14	12	13	14	13	14	13	14	14	13	14	11	14	14	13	13	12	13	12	13	14	13	14	13	14	14	13	14	11	14	14	13	13	12	13	12	13	14	13
A4L9P7	A4L9P7	13	12	12	Sister chromatid cohesion protein PDS5 homolog A	Pds5a	sp|A4L9P7|PDS5A_RAT Sister chromatid cohesion protein PDS5 homolog A OS=Rattus norvegicus OX=10116 GN=Pds5a PE=1 SV=1	1	13	12	12	12	10	9	11	9	10	11	8	9	11	8	9	13	10	9	9	9	11	9	9	10	9	10	11	8	9	11	8	9	12	10	9	9	9	11	9	9	10
B0LT89	B0LT89	13	13	13	Serine/threonine-protein kinase 24;Serine/threonine-protein kinase 24 35 kDa subunit;Serine/threonine-protein kinase 24 12 kDa subunit	Stk24	sp|B0LT89|STK24_RAT Serine/threonine-protein kinase 24 OS=Rattus norvegicus OX=10116 GN=Stk24 PE=2 SV=1	1	13	13	13	11	10	9	9	10	10	9	10	10	10	8	11	9	10	10	10	11	11	10	9	9	10	10	9	10	10	10	8	11	9	10	10	10	11	11	10	9	9
B3DMA2	B3DMA2	13	13	13	Acyl-CoA dehydrogenase family member 11	Acad11	sp|B3DMA2|ACD11_RAT Acyl-CoA dehydrogenase family member 11 OS=Rattus norvegicus OX=10116 GN=Acad11 PE=1 SV=1	1	13	13	13	11	11	10	11	10	12	11	12	11	11	12	12	13	9	12	12	12	11	11	10	11	10	12	11	12	11	11	12	12	13	9	12	12	12	11	11	10	11
D4ABY2	D4ABY2	13	11	11	Coatomer subunit gamma-2	Copg2	sp|D4ABY2|COPG2_RAT Coatomer subunit gamma-2 OS=Rattus norvegicus OX=10116 GN=Copg2 PE=3 SV=2	1	13	11	11	12	11	11	12	13	12	12	12	12	12	12	12	11	8	9	10	11	10	9	9	10	11	10	10	10	10	10	10	10	9	6	7	8	9	10	9	9	10
I6L9G5	I6L9G5	13	13	13		Rcn3	sp|I6L9G5|RCN3_RAT Reticulocalbin-3 OS=Rattus norvegicus OX=10116 GN=Rcn3 PE=1 SV=1	1	13	13	13	12	12	12	12	12	13	13	12	12	13	12	12	12	12	12	12	12	12	12	12	12	12	13	13	12	12	13	12	12	12	12	12	12	12	12	12	12	12
O35783	O35783	13	13	13	Calumenin	Calu	sp|O35783|CALU_RAT Calumenin OS=Rattus norvegicus OX=10116 GN=Calu PE=1 SV=1	1	13	13	13	10	12	11	11	10	11	13	10	11	11	9	11	11	9	11	10	12	10	12	11	11	10	11	13	10	11	11	9	11	11	9	11	10	12	10	12	11	11
O35964	O35964	13	13	10	Endophilin-A2	Sh3gl1	sp|O35964|SH3G1_RAT Endophilin-A2 OS=Rattus norvegicus OX=10116 GN=Sh3gl1 PE=1 SV=1	1	13	13	10	10	12	12	11	12	12	10	11	12	11	9	10	12	8	11	11	9	10	12	12	11	12	12	10	11	12	11	9	10	12	8	11	11	9	8	9	9	8
O88656	O88656	13	13	11	Actin-related protein 2/3 complex subunit 1B	Arpc1b	sp|O88656|ARC1B_RAT Actin-related protein 2/3 complex subunit 1B OS=Rattus norvegicus OX=10116 GN=Arpc1b PE=1 SV=3	1	13	13	11	12	13	12	11	12	12	12	12	11	12	11	12	12	11	11	12	12	12	13	12	11	12	12	12	12	11	12	11	12	12	11	11	12	12	11	11	11	10
P00787	P00787	13	13	13	Cathepsin B;Cathepsin B light chain;Cathepsin B heavy chain	Ctsb	sp|P00787|CATB_RAT Cathepsin B OS=Rattus norvegicus OX=10116 GN=Ctsb PE=1 SV=2	1	13	13	13	13	13	13	13	13	13	13	13	13	13	13	13	13	13	13	13	13	13	13	13	13	13	13	13	13	13	13	13	13	13	13	13	13	13	13	13	13	13
P06762	P06762	13	13	13	Heme oxygenase 1	Hmox1	sp|P06762|HMOX1_RAT Heme oxygenase 1 OS=Rattus norvegicus OX=10116 GN=Hmox1 PE=1 SV=1	1	13	13	13	9	10	9	8	8	8	10	10	9	10	11	11	8	8	10	8	10	9	10	9	8	8	8	10	10	9	10	11	11	8	8	10	8	10	9	10	9	8
P07633	P07633	13	13	13	Propionyl-CoA carboxylase beta chain, mitochondrial	Pccb	sp|P07633|PCCB_RAT Propionyl-CoA carboxylase beta chain, mitochondrial OS=Rattus norvegicus OX=10116 GN=Pccb PE=2 SV=1	1	13	13	13	11	8	8	12	7	11	12	9	11	11	8	9	10	10	10	10	10	11	8	8	12	7	11	12	9	11	11	8	9	10	10	10	10	10	11	8	8	12
P10111	P10111	13	13	13	Peptidyl-prolyl cis-trans isomerase A;Peptidyl-prolyl cis-trans isomerase A, N-terminally processed	Ppia	sp|P10111|PPIA_RAT Peptidyl-prolyl cis-trans isomerase A OS=Rattus norvegicus OX=10116 GN=Ppia PE=1 SV=2	1	13	13	13	13	13	13	13	13	13	13	13	13	13	13	13	13	13	13	13	13	13	13	13	13	13	13	13	13	13	13	13	13	13	13	13	13	13	13	13	13	13
P12368	P12368	13	13	11	cAMP-dependent protein kinase type II-alpha regulatory subunit	Prkar2a	sp|P12368|KAP2_RAT cAMP-dependent protein kinase type II-alpha regulatory subunit OS=Rattus norvegicus OX=10116 GN=Prkar2a PE=1 SV=4	1	13	13	11	12	11	12	11	12	10	12	12	10	12	12	12	12	12	11	9	11	12	11	12	11	12	10	12	12	10	12	12	12	12	12	11	9	11	10	9	10	10
P16036	P16036	13	13	13	Phosphate carrier protein, mitochondrial	Slc25a3	sp|P16036|MPCP_RAT Phosphate carrier protein, mitochondrial OS=Rattus norvegicus OX=10116 GN=Slc25a3 PE=1 SV=1	1	13	13	13	12	12	11	13	12	11	13	11	11	13	11	11	12	12	13	12	11	12	12	11	13	12	11	13	11	11	13	11	11	12	12	13	12	11	12	12	11	13
P19643	P19643	13	13	13	Amine oxidase [flavin-containing] B	Maob	sp|P19643|AOFB_RAT Amine oxidase [flavin-containing] B OS=Rattus norvegicus OX=10116 GN=Maob PE=1 SV=3	1	13	13	13	12	11	13	12	9	12	12	11	13	13	10	12	13	12	13	10	13	12	11	13	12	9	12	12	11	13	13	10	12	13	12	13	10	13	12	11	13	12
P19686	P19686	13	13	13	Guanylate cyclase soluble subunit alpha-3	Gucy1a3	sp|P19686|GCYA1_RAT Guanylate cyclase soluble subunit alpha-1 OS=Rattus norvegicus OX=10116 GN=Gucy1a1 PE=1 SV=1	1	13	13	13	0	12	12	1	12	12	0	11	11	0	8	11	0	0	0	11	11	0	12	12	1	12	12	0	11	11	0	8	11	0	0	0	11	11	0	12	12	1
P20786	P20786	13	13	13	Platelet-derived growth factor receptor alpha	Pdgfra	sp|P20786|PGFRA_RAT Platelet-derived growth factor receptor alpha OS=Rattus norvegicus OX=10116 GN=Pdgfra PE=1 SV=2	1	13	13	13	7	12	8	10	9	6	8	9	6	10	12	9	7	8	6	10	10	7	12	8	10	9	6	8	9	6	10	12	9	7	8	6	10	10	7	12	8	10
P21533	P21533	13	13	13	60S ribosomal protein L6	Rpl6	sp|P21533|RL6_RAT 60S ribosomal protein L6 OS=Rattus norvegicus OX=10116 GN=Rpl6 PE=1 SV=5	1	13	13	13	11	10	11	8	9	11	12	10	12	11	8	10	12	10	10	9	11	11	10	11	8	9	11	12	10	12	11	8	10	12	10	10	9	11	11	10	11	8
P22734	P22734	13	13	13	Catechol O-methyltransferase	Comt	sp|P22734|COMT_RAT Catechol O-methyltransferase OS=Rattus norvegicus OX=10116 GN=Comt PE=1 SV=2	1	13	13	13	11	10	11	13	10	10	12	11	11	12	8	12	13	12	11	12	11	11	10	11	13	10	10	12	11	11	12	8	12	13	12	11	12	11	11	10	11	13
P23965	P23965	13	13	13	Enoyl-CoA delta isomerase 1, mitochondrial	Eci1	sp|P23965|ECI1_RAT Enoyl-CoA delta isomerase 1, mitochondrial OS=Rattus norvegicus OX=10116 GN=Eci1 PE=1 SV=1	1	13	13	13	12	12	9	13	11	13	12	11	12	13	11	12	13	11	13	12	12	12	12	9	13	11	13	12	11	12	13	11	12	13	11	13	12	12	12	12	9	13
P24268	P24268	13	13	13	Cathepsin D;Cathepsin D 12 kDa light chain;Cathepsin D 9 kDa light chain;Cathepsin D 34 kDa heavy chain;Cathepsin D 30 kDa heavy chain	Ctsd	sp|P24268|CATD_RAT Cathepsin D OS=Rattus norvegicus OX=10116 GN=Ctsd PE=1 SV=1	1	13	13	13	13	12	13	13	13	12	13	12	12	13	11	12	13	13	12	12	12	13	12	13	13	13	12	13	12	12	13	11	12	13	13	12	12	12	13	12	13	13
P29411	P29411	13	13	13	GTP:AMP phosphotransferase AK3, mitochondrial	Ak3	sp|P29411|KAD3_RAT GTP:AMP phosphotransferase AK3, mitochondrial OS=Rattus norvegicus OX=10116 GN=Ak3 PE=2 SV=2	1	13	13	13	12	12	12	12	12	13	13	11	12	13	12	10	12	12	13	10	12	12	12	12	12	12	13	13	11	12	13	12	10	12	12	13	10	12	12	12	12	12
P30009	P30009	13	13	13	Myristoylated alanine-rich C-kinase substrate	Marcks	sp|P30009|MARCS_RAT Myristoylated alanine-rich C-kinase substrate OS=Rattus norvegicus OX=10116 GN=Marcks PE=1 SV=2	1	13	13	13	11	10	11	13	11	13	13	10	12	12	11	10	13	10	12	10	10	11	10	11	13	11	13	13	10	12	12	11	10	13	10	12	10	10	11	10	11	13
P31044	P31044	13	13	13	Phosphatidylethanolamine-binding protein 1;Hippocampal cholinergic neurostimulating peptide	Pebp1	sp|P31044|PEBP1_RAT Phosphatidylethanolamine-binding protein 1 OS=Rattus norvegicus OX=10116 GN=Pebp1 PE=1 SV=3	1	13	13	13	13	12	13	13	13	13	13	12	13	13	13	13	13	13	13	12	13	13	12	13	13	13	13	13	12	13	13	13	13	13	13	13	12	13	13	12	13	13
P36972	P36972	13	13	13	Adenine phosphoribosyltransferase	Aprt	sp|P36972|APT_RAT Adenine phosphoribosyltransferase OS=Rattus norvegicus OX=10116 GN=Aprt PE=1 SV=1	1	13	13	13	12	10	12	12	12	12	12	12	13	13	10	12	12	12	12	11	12	12	10	12	12	12	12	12	12	13	13	10	12	12	12	12	11	12	12	10	12	12
P43138	P43138	13	13	13	DNA-(apurinic or apyrimidinic site) lyase;DNA-(apurinic or apyrimidinic site) lyase, mitochondrial	Apex1	sp|P43138|APEX1_RAT DNA-(apurinic or apyrimidinic site) endonuclease OS=Rattus norvegicus OX=10116 GN=Apex1 PE=1 SV=2	1	13	13	13	10	10	11	10	9	9	10	10	10	10	11	11	12	8	11	10	11	10	10	11	10	9	9	10	10	10	10	11	11	12	8	11	10	11	10	10	11	10
P50554	P50554	13	13	13	4-aminobutyrate aminotransferase, mitochondrial;4-aminobutyrate aminotransferase, brain isoform;4-aminobutyrate aminotransferase, liver isoform	Abat	sp|P50554|GABT_RAT 4-aminobutyrate aminotransferase, mitochondrial OS=Rattus norvegicus OX=10116 GN=Abat PE=1 SV=3	1	13	13	13	12	2	10	12	1	11	13	4	11	10	0	11	13	10	11	3	8	12	2	10	12	1	11	13	4	11	10	0	11	13	10	11	3	8	12	2	10	12
P51111	P51111	13	13	13	Huntingtin	Htt	sp|P51111|HD_RAT Huntingtin OS=Rattus norvegicus OX=10116 GN=Htt PE=1 SV=1	1	13	13	13	8	7	9	7	7	6	9	7	7	5	6	8	7	8	7	7	6	8	7	9	7	7	6	9	7	7	5	6	8	7	8	7	7	6	8	7	9	7
P53676	P53676	13	13	10	AP-3 complex subunit mu-1	Ap3m1	sp|P53676|AP3M1_RAT AP-3 complex subunit mu-1 OS=Rattus norvegicus OX=10116 GN=Ap3m1 PE=1 SV=1	1	13	13	10	12	10	9	12	9	10	10	10	10	12	7	11	11	10	8	7	10	12	10	9	12	9	10	10	10	10	12	7	11	11	10	8	7	10	9	8	8	9
P54313	P54313	13	8	5	Guanine nucleotide-binding protein G(I)/G(S)/G(T) subunit beta-2	Gnb2	sp|P54313|GBB2_RAT Guanine nucleotide-binding protein G(I)/G(S)/G(T) subunit beta-2 OS=Rattus norvegicus OX=10116 GN=Gnb2 PE=1 SV=4	1	13	8	5	12	13	12	12	12	12	12	12	10	12	10	12	12	11	13	13	11	7	8	7	7	7	7	7	7	5	7	5	7	7	6	8	8	6	4	5	4	4
P60901	P60901	13	13	13	Proteasome subunit alpha type-6	Psma6	sp|P60901|PSA6_RAT Proteasome subunit alpha type-6 OS=Rattus norvegicus OX=10116 GN=Psma6 PE=1 SV=1	1	13	13	13	11	10	9	13	8	12	11	10	12	12	11	9	13	10	12	8	8	11	10	9	13	8	12	11	10	12	12	11	9	13	10	12	8	8	11	10	9	13
P61983	P61983	13	8	8	14-3-3 protein gamma;14-3-3 protein gamma, N-terminally processed	Ywhag	sp|P61983|1433G_RAT 14-3-3 protein gamma OS=Rattus norvegicus OX=10116 GN=Ywhag PE=1 SV=2	1	13	8	8	11	12	11	12	12	13	12	11	13	13	11	12	11	10	13	12	12	7	8	7	7	7	8	7	8	8	8	7	8	6	6	8	8	8	7	8	7	7
P82458	P82458	13	13	13	E3 ubiquitin-protein ligase Midline-1	Mid1	sp|P82458|TRI18_RAT E3 ubiquitin-protein ligase Midline-1 OS=Rattus norvegicus OX=10116 GN=Mid1 PE=2 SV=1	1	13	13	13	9	10	9	7	11	8	8	12	10	7	6	11	7	6	4	7	11	9	10	9	7	11	8	8	12	10	7	6	11	7	6	4	7	11	9	10	9	7
Q0KL00	Q0KL00	13	13	13	Piezo-type mechanosensitive ion channel component 1	Piezo1	sp|Q0KL00|PIEZ1_RAT Piezo-type mechanosensitive ion channel component 1 OS=Rattus norvegicus OX=10116 GN=Piezo1 PE=1 SV=3	1	13	13	13	10	12	12	9	12	12	10	9	11	9	10	11	8	10	11	10	9	10	12	12	9	12	12	10	9	11	9	10	11	8	10	11	10	9	10	12	12	9
Q32KJ6	Q32KJ6	13	13	13	N-acetylgalactosamine-6-sulfatase	Galns	sp|Q32KJ6|GALNS_RAT N-acetylgalactosamine-6-sulfatase OS=Rattus norvegicus OX=10116 GN=Galns PE=1 SV=1	1	13	13	13	13	13	12	13	9	12	13	11	13	13	11	12	13	13	13	13	13	13	13	12	13	9	12	13	11	13	13	11	12	13	13	13	13	13	13	13	12	13
Q3T1K5	Q3T1K5	13	13	11	F-actin-capping protein subunit alpha-2	Capza2	sp|Q3T1K5|CAZA2_RAT F-actin-capping protein subunit alpha-2 OS=Rattus norvegicus OX=10116 GN=Capza2 PE=1 SV=1	1	13	13	11	11	10	10	11	11	11	11	12	11	10	11	9	11	11	11	10	11	11	10	10	11	11	11	11	12	11	10	11	9	11	11	11	10	11	9	8	8	9
Q4QQW8	Q4QQW8	13	13	13	Putative phospholipase B-like 2	Plbd2	sp|Q4QQW8|PLBL2_RAT Putative phospholipase B-like 2 OS=Rattus norvegicus OX=10116 GN=Plbd2 PE=1 SV=2	1	13	13	13	11	9	9	12	8	12	12	8	11	12	8	10	12	9	10	9	10	11	9	9	12	8	12	12	8	11	12	8	10	12	9	10	9	10	11	9	9	12
Q4V885	Q4V885	13	13	13	Collectin-12	Colec12	sp|Q4V885|COL12_RAT Collectin-12 OS=Rattus norvegicus OX=10116 GN=Colec12 PE=2 SV=1	1	13	13	13	8	5	9	13	8	8	11	7	8	10	5	8	11	10	13	6	9	8	5	9	13	8	8	11	7	8	10	5	8	11	10	13	6	9	8	5	9	13
Q561S0	Q561S0	13	13	13	NADH dehydrogenase [ubiquinone] 1 alpha subcomplex subunit 10, mitochondrial	Ndufa10	sp|Q561S0|NDUAA_RAT NADH dehydrogenase [ubiquinone] 1 alpha subcomplex subunit 10, mitochondrial OS=Rattus norvegicus OX=10116 GN=Ndufa10 PE=1 SV=1	1	13	13	13	11	12	11	11	11	11	10	9	9	11	10	11	12	10	12	13	11	11	12	11	11	11	11	10	9	9	11	10	11	12	10	12	13	11	11	12	11	11
Q5FVQ8	Q5FVQ8	13	13	13	NLR family member X1	Nlrx1	sp|Q5FVQ8|NLRX1_RAT NLR family member X1 OS=Rattus norvegicus OX=10116 GN=Nlrx1 PE=2 SV=1	1	13	13	13	11	9	13	8	10	9	9	9	9	8	7	11	9	10	10	10	10	11	9	13	8	10	9	9	9	9	8	7	11	9	10	10	10	10	11	9	13	8
Q5PPL3	Q5PPL3	13	13	13	Sterol-4-alpha-carboxylate 3-dehydrogenase, decarboxylating	Nsdhl	sp|Q5PPL3|NSDHL_RAT Sterol-4-alpha-carboxylate 3-dehydrogenase, decarboxylating OS=Rattus norvegicus OX=10116 GN=Nsdhl PE=2 SV=1	1	13	13	13	12	12	11	12	11	10	11	10	11	13	12	11	12	12	12	12	12	12	12	11	12	11	10	11	10	11	13	12	11	12	12	12	12	12	12	12	11	12
Q5RK09	Q5RK09	13	13	13	Eukaryotic translation initiation factor 3 subunit G	Eif3g	sp|Q5RK09|EIF3G_RAT Eukaryotic translation initiation factor 3 subunit G OS=Rattus norvegicus OX=10116 GN=Eif3g PE=1 SV=1	1	13	13	13	12	11	10	12	10	11	12	12	11	12	12	10	11	10	12	10	11	12	11	10	12	10	11	12	12	11	12	12	10	11	10	12	10	11	12	11	10	12
Q5U2X6	Q5U2X6	13	13	13	Coiled-coil domain-containing protein 47	Ccdc47	sp|Q5U2X6|CCD47_RAT Coiled-coil domain-containing protein 47 OS=Rattus norvegicus OX=10116 GN=Ccdc47 PE=2 SV=1	1	13	13	13	11	9	11	12	6	9	12	10	11	11	7	11	10	9	11	8	11	11	9	11	12	6	9	12	10	11	11	7	11	10	9	11	8	11	11	9	11	12
Q5U301	Q5U301	13	13	13	A-kinase anchor protein 2	Akap2	sp|Q5U301|AKAP2_RAT A-kinase anchor protein 2 OS=Rattus norvegicus OX=10116 GN=Akap2 PE=1 SV=1	1	13	13	13	2	13	11	5	13	10	4	13	7	8	13	11	4	4	4	11	7	2	13	11	5	13	10	4	13	7	8	13	11	4	4	4	11	7	2	13	11	5
Q5XIA1	Q5XIA1	13	13	13	Nicalin	Ncln	sp|Q5XIA1|NCLN_RAT Nicalin OS=Rattus norvegicus OX=10116 GN=Ncln PE=2 SV=1	1	13	13	13	11	11	13	10	13	13	13	12	13	13	13	12	12	13	12	13	13	11	11	13	10	13	13	13	12	13	13	13	12	12	13	12	13	13	11	11	13	10
Q5XIC0	Q5XIC0	13	13	13	Enoyl-CoA delta isomerase 2, mitochondrial	Eci2	sp|Q5XIC0|ECI2_RAT Enoyl-CoA delta isomerase 2 OS=Rattus norvegicus OX=10116 GN=Eci2 PE=1 SV=1	1	13	13	13	12	8	11	12	11	11	13	10	11	13	12	11	12	10	12	12	13	12	8	11	12	11	11	13	10	11	13	12	11	12	10	12	12	13	12	8	11	12
Q62599	Q62599	13	13	13	Metastasis-associated protein MTA1	Mta1	sp|Q62599|MTA1_RAT Metastasis-associated protein MTA1 OS=Rattus norvegicus OX=10116 GN=Mta1 PE=1 SV=1	1	13	13	13	10	11	9	11	10	8	9	11	9	10	8	11	10	10	9	10	8	10	11	9	11	10	8	9	11	9	10	8	11	10	10	9	10	8	10	11	9	11
Q62651	Q62651	13	13	13	Delta(3,5)-Delta(2,4)-dienoyl-CoA isomerase, mitochondrial	Ech1	sp|Q62651|ECH1_RAT Delta(3,5)-Delta(2,4)-dienoyl-CoA isomerase, mitochondrial OS=Rattus norvegicus OX=10116 GN=Ech1 PE=1 SV=2	1	13	13	13	12	11	13	12	11	10	11	12	12	12	8	13	13	10	11	9	11	12	11	13	12	11	10	11	12	12	12	8	13	13	10	11	9	11	12	11	13	12
Q64611	Q64611	13	13	13	Cysteine sulfinic acid decarboxylase	Csad	sp|Q64611|CSAD_RAT Cysteine sulfinic acid decarboxylase OS=Rattus norvegicus OX=10116 GN=Csad PE=1 SV=1	1	13	13	13	11	6	8	10	7	10	10	7	7	11	7	9	12	9	11	6	9	11	6	8	10	7	10	10	7	7	11	7	9	12	9	11	6	9	11	6	8	10
Q66H94	Q66H94	13	13	13	Peptidyl-prolyl cis-trans isomerase FKBP9	Fkbp9	sp|Q66H94|FKBP9_RAT Peptidyl-prolyl cis-trans isomerase FKBP9 OS=Rattus norvegicus OX=10116 GN=Fkbp9 PE=2 SV=1	1	13	13	13	10	12	12	10	12	12	12	12	13	11	12	12	12	11	13	11	11	10	12	12	10	12	12	12	12	13	11	12	12	12	11	13	11	11	10	12	12	10
Q68FU3	Q68FU3	13	13	13	Electron transfer flavoprotein subunit beta	Etfb	sp|Q68FU3|ETFB_RAT Electron transfer flavoprotein subunit beta OS=Rattus norvegicus OX=10116 GN=Etfb PE=1 SV=3	1	13	13	13	12	12	12	13	12	13	13	12	13	13	12	12	13	12	13	12	12	12	12	12	13	12	13	13	12	13	13	12	12	13	12	13	12	12	12	12	12	13
Q6AYB5	Q6AYB5	13	13	13	Signal recognition particle 54 kDa protein	Srp54	sp|Q6AYB5|SRP54_RAT Signal recognition particle 54 kDa protein OS=Rattus norvegicus OX=10116 GN=Srp54 PE=2 SV=1	1	13	13	13	11	8	10	11	11	10	8	11	7	10	7	8	11	9	9	7	9	11	8	10	11	11	10	8	11	7	10	7	8	11	9	9	7	9	11	8	10	11
Q6AYT7	Q6AYT7	13	13	13	Monoacylglycerol lipase ABHD12	Abhd12	sp|Q6AYT7|ABD12_RAT Lysophosphatidylserine lipase ABHD12 OS=Rattus norvegicus OX=10116 GN=Abhd12 PE=2 SV=1	1	13	13	13	12	12	12	13	11	12	12	12	12	11	10	12	11	12	13	9	10	12	12	12	13	11	12	12	12	12	11	10	12	11	12	13	9	10	12	12	12	13
Q6MG06	Q6MG06	13	13	13	Guanine nucleotide-binding protein-like 1	Gnl1	sp|Q6MG06|GNL1_RAT Guanine nucleotide-binding protein-like 1 OS=Rattus norvegicus OX=10116 GN=Gnl1 PE=1 SV=1	1	13	13	13	13	9	10	12	10	12	13	9	13	12	7	9	13	10	13	10	9	13	9	10	12	10	12	13	9	13	12	7	9	13	10	13	10	9	13	9	10	12
Q6P7Q4	Q6P7Q4	13	13	13	Lactoylglutathione lyase	Glo1	sp|Q6P7Q4|LGUL_RAT Lactoylglutathione lyase OS=Rattus norvegicus OX=10116 GN=Glo1 PE=1 SV=3	1	13	13	13	12	9	11	11	10	10	13	11	10	10	9	12	11	10	11	10	10	12	9	11	11	10	10	13	11	10	10	9	12	11	10	11	10	10	12	9	11	11
Q6Q7Y5	Q6Q7Y5	13	13	13	Guanine nucleotide-binding protein subunit alpha-13	Gna13	sp|Q6Q7Y5|GNA13_RAT Guanine nucleotide-binding protein subunit alpha-13 OS=Rattus norvegicus OX=10116 GN=Gna13 PE=1 SV=1	1	13	13	13	10	9	7	10	8	10	10	6	10	10	8	8	11	11	11	8	9	10	9	7	10	8	10	10	6	10	10	8	8	11	11	11	8	9	10	9	7	10
Q80W92	Q80W92	13	13	13	Protein VAC14 homolog	Vac14	sp|Q80W92|VAC14_RAT Protein VAC14 homolog OS=Rattus norvegicus OX=10116 GN=Vac14 PE=1 SV=1	1	13	13	13	12	11	10	11	11	12	12	10	10	11	9	13	11	11	13	9	11	12	11	10	11	11	12	12	10	10	11	9	13	11	11	13	9	11	12	11	10	11
Q8K4F7	Q8K4F7	13	13	13	m7GpppX diphosphatase	Dcps	sp|Q8K4F7|DCPS_RAT m7GpppX diphosphatase OS=Rattus norvegicus OX=10116 GN=Dcps PE=2 SV=1	1	13	13	13	11	10	10	13	12	8	13	12	9	12	9	10	12	10	10	9	10	11	10	10	13	12	8	13	12	9	12	9	10	12	10	10	9	10	11	10	10	13
Q8VD48	Q8VD48	13	13	13	Dehydrogenase/reductase SDR family member 9	Dhrs9	sp|Q8VD48|DHRS9_RAT Dehydrogenase/reductase SDR family member 9 OS=Rattus norvegicus OX=10116 GN=Dhrs9 PE=1 SV=1	1	13	13	13	12	2	7	13	1	9	12	2	9	13	8	6	11	10	12	3	8	12	2	7	13	1	9	12	2	9	13	8	6	11	10	12	3	8	12	2	7	13
Q8VIF7	Q8VIF7	13	13	13	Selenium-binding protein 1	Selenbp1	sp|Q8VIF7|SBP1_RAT Methanethiol oxidase OS=Rattus norvegicus OX=10116 GN=Selenbp1 PE=1 SV=1	1	13	13	13	12	7	9	12	7	8	13	7	10	13	3	9	13	13	12	5	7	12	7	9	12	7	8	13	7	10	13	3	9	13	13	12	5	7	12	7	9	12
Q99M63	Q99M63	13	13	13	WD40 repeat-containing protein SMU1;WD40 repeat-containing protein SMU1, N-terminally processed	Smu1	sp|Q99M63|SMU1_RAT WD40 repeat-containing protein SMU1 OS=Rattus norvegicus OX=10116 GN=Smu1 PE=2 SV=1	1	13	13	13	13	13	9	9	7	11	13	7	10	13	9	7	13	10	11	12	9	13	13	9	9	7	11	13	7	10	13	9	7	13	10	11	12	9	13	13	9	9
Q99MI7	Q99MI7	13	13	13	NEDD8-activating enzyme E1 catalytic subunit	Uba3	sp|Q99MI7|UBA3_RAT NEDD8-activating enzyme E1 catalytic subunit OS=Rattus norvegicus OX=10116 GN=Uba3 PE=1 SV=1	1	13	13	13	12	11	12	8	11	10	11	10	11	10	7	11	12	8	12	9	7	12	11	12	8	11	10	11	10	11	10	7	11	12	8	12	9	7	12	11	12	8
Q99NA5	Q99NA5	13	13	13	Isocitrate dehydrogenase [NAD] subunit alpha, mitochondrial	Idh3a	sp|Q99NA5|IDH3A_RAT Isocitrate dehydrogenase [NAD] subunit alpha, mitochondrial OS=Rattus norvegicus OX=10116 GN=Idh3a PE=1 SV=1	1	13	13	13	12	11	11	13	11	13	12	10	11	11	9	11	12	11	13	10	11	12	11	11	13	11	13	12	10	11	11	9	11	12	11	13	10	11	12	11	11	13
Q9HB97	Q9HB97	13	13	13	Alpha-parvin	Parva	sp|Q9HB97|PARVA_RAT Alpha-parvin OS=Rattus norvegicus OX=10116 GN=Parva PE=1 SV=2	1	13	13	13	12	13	12	11	13	11	11	12	12	9	11	12	11	10	12	12	12	12	13	12	11	13	11	11	12	12	9	11	12	11	10	12	12	12	12	13	12	11
Q9JHW1	Q9JHW1	13	13	13	Carboxypeptidase D	Cpd	sp|Q9JHW1|CBPD_RAT Carboxypeptidase D OS=Rattus norvegicus OX=10116 GN=Cpd PE=1 SV=2	1	13	13	13	11	9	10	12	9	10	11	10	9	11	12	9	11	11	12	11	10	11	9	10	12	9	10	11	10	9	11	12	9	11	11	12	11	10	11	9	10	12
Q9JID2	Q9JID2	13	13	8	Guanine nucleotide-binding protein subunit alpha-11	Gna11	sp|Q9JID2|GNA11_RAT Guanine nucleotide-binding protein subunit alpha-11 OS=Rattus norvegicus OX=10116 GN=Gna11 PE=2 SV=1	1	13	13	8	11	12	12	12	12	12	12	12	12	11	13	10	11	11	10	11	11	11	12	12	12	12	12	12	12	12	11	13	10	11	11	10	11	11	7	7	7	7
Q9JIH7	Q9JIH7	13	13	10	Serine/threonine-protein kinase WNK1	Wnk1	sp|Q9JIH7|WNK1_RAT Serine/threonine-protein kinase WNK1 OS=Rattus norvegicus OX=10116 GN=Wnk1 PE=1 SV=2	1	13	13	10	12	11	10	13	9	13	12	11	13	12	8	8	10	9	13	7	8	12	11	10	13	9	13	12	11	13	12	8	8	10	9	13	7	8	9	8	7	10
Q9JIL8	Q9JIL8	13	13	13	DNA repair protein RAD50	Rad50	sp|Q9JIL8|RAD50_RAT DNA repair protein RAD50 OS=Rattus norvegicus OX=10116 GN=Rad50 PE=1 SV=1	1	13	13	13	12	9	10	12	9	10	11	10	12	11	8	10	12	11	12	10	10	12	9	10	12	9	10	11	10	12	11	8	10	12	11	12	10	10	12	9	10	12
Q9JJ19	Q9JJ19	13	13	13	Na(+)/H(+) exchange regulatory cofactor NHE-RF1	Slc9a3r1	sp|Q9JJ19|NHRF1_RAT Na(+)/H(+) exchange regulatory cofactor NHE-RF1 OS=Rattus norvegicus OX=10116 GN=Slc9a3r1 PE=1 SV=3	1	13	13	13	12	9	11	13	11	11	13	10	11	11	11	11	11	13	12	10	11	12	9	11	13	11	11	13	10	11	11	11	11	11	13	12	10	11	12	9	11	13
Q9QUR2	Q9QUR2	13	13	13	Dynactin subunit 4	Dctn4	sp|Q9QUR2|DCTN4_RAT Dynactin subunit 4 OS=Rattus norvegicus OX=10116 GN=Dctn4 PE=1 SV=1	1	13	13	13	11	10	10	10	11	10	10	11	10	10	10	8	13	8	9	9	10	11	10	10	10	11	10	10	11	10	10	10	8	13	8	9	9	10	11	10	10	10
Q9QWN8	Q9QWN8	13	13	13	Spectrin beta chain, non-erythrocytic 2	Sptbn2	sp|Q9QWN8|SPTN2_RAT Spectrin beta chain, non-erythrocytic 2 OS=Rattus norvegicus OX=10116 GN=Sptbn2 PE=1 SV=2	1	13	13	13	13	11	10	12	8	11	12	10	11	12	7	9	12	11	11	9	8	13	11	10	12	8	11	12	10	11	12	7	9	12	11	11	9	8	13	11	10	12
Q9R085	Q9R085	13	12	12	Ubiquitin carboxyl-terminal hydrolase 15	Usp15	sp|Q9R085|UBP15_RAT Ubiquitin carboxyl-terminal hydrolase 15 OS=Rattus norvegicus OX=10116 GN=Usp15 PE=1 SV=1	1	13	12	12	13	12	11	10	12	9	10	11	11	11	8	11	10	10	9	9	11	12	11	10	9	11	8	9	10	10	10	7	10	9	9	8	9	10	12	11	10	9
Q9Z1A5	Q9Z1A5	13	13	13	NEDD8-activating enzyme E1 regulatory subunit	Nae1	sp|Q9Z1A5|ULA1_RAT NEDD8-activating enzyme E1 regulatory subunit OS=Rattus norvegicus OX=10116 GN=Nae1 PE=1 SV=1	1	13	13	13	11	10	11	13	11	9	12	10	11	11	9	10	11	9	12	9	10	11	10	11	13	11	9	12	10	11	11	9	10	11	9	12	9	10	11	10	11	13
B0BNA7	B0BNA7	12	12	12	Eukaryotic translation initiation factor 3 subunit I	Eif3i	sp|B0BNA7|EIF3I_RAT Eukaryotic translation initiation factor 3 subunit I OS=Rattus norvegicus OX=10116 GN=Eif3i PE=2 SV=1	1	12	12	12	11	11	10	11	10	10	10	11	11	9	10	10	11	9	10	10	9	11	11	10	11	10	10	10	11	11	9	10	10	11	9	10	10	9	11	11	10	11
B2GUZ1	B2GUZ1	12	10	10	Ubiquitin carboxyl-terminal hydrolase 4	Usp4	sp|B2GUZ1|UBP4_RAT Ubiquitin carboxyl-terminal hydrolase 4 OS=Rattus norvegicus OX=10116 GN=Usp4 PE=1 SV=1	1	12	10	10	9	9	10	10	10	8	10	8	7	6	7	10	8	8	10	7	8	7	7	8	8	8	6	8	6	5	4	6	8	6	6	8	6	6	7	7	8	8
B2GUZ5	B2GUZ5	12	10	10	F-actin-capping protein subunit alpha-1	Capza1	sp|B2GUZ5|CAZA1_RAT F-actin-capping protein subunit alpha-1 OS=Rattus norvegicus OX=10116 GN=Capza1 PE=1 SV=1	1	12	10	10	12	11	11	11	11	11	11	11	11	12	11	10	11	11	11	11	12	10	9	9	9	9	9	9	9	9	10	9	8	9	9	9	9	10	10	9	9	9
CON__P15497	CON__P15497	12	12	12				1	12	12	12	10	10	11	10	10	11	11	11	9	9	12	9	11	11	11	10	12	10	10	11	10	10	11	11	11	9	9	12	9	11	11	11	10	12	10	10	11	10
D3Z8L7	D3Z8L7	12	12	12	Ras-related protein R-Ras	Rras	sp|D3Z8L7|RRAS_RAT Ras-related protein R-Ras OS=Rattus norvegicus OX=10116 GN=Rras PE=1 SV=1	1	12	12	12	11	12	9	9	10	11	9	11	9	7	8	8	10	9	7	10	9	11	12	9	9	10	11	9	11	9	7	8	8	10	9	7	10	9	11	12	9	9
F1LNI5	F1LNI5	12	12	12	Protein phosphatase 1G	Ppm1g	sp|F1LNI5|PPM1G_RAT Protein phosphatase 1G OS=Rattus norvegicus OX=10116 GN=Ppm1g PE=1 SV=2	1	12	12	12	9	9	10	10	9	11	9	10	7	9	10	8	11	9	9	8	9	9	9	10	10	9	11	9	10	7	9	10	8	11	9	9	8	9	9	9	10	10
O35346	O35346	12	12	11	Focal adhesion kinase 1	Ptk2	sp|O35346|FAK1_RAT Focal adhesion kinase 1 OS=Rattus norvegicus OX=10116 GN=Ptk2 PE=1 SV=1	1	12	12	11	9	11	9	8	9	9	8	9	8	9	9	12	8	8	6	8	8	9	11	9	8	9	9	8	9	8	9	9	12	8	8	6	8	8	9	11	9	8
O35509	O35509	12	12	2	Ras-related protein Rab-11B	Rab11b	sp|O35509|RB11B_RAT Ras-related protein Rab-11B OS=Rattus norvegicus OX=10116 GN=Rab11b PE=1 SV=4	1	12	12	2	12	11	12	11	12	11	12	12	12	11	11	11	11	12	12	12	12	12	11	12	11	12	11	12	12	12	11	11	11	11	12	12	12	12	2	2	2	1
O35824	O35824	12	12	12	DnaJ homolog subfamily A member 2	Dnaja2	sp|O35824|DNJA2_RAT DnaJ homolog subfamily A member 2 OS=Rattus norvegicus OX=10116 GN=Dnaja2 PE=1 SV=1	1	12	12	12	10	10	10	12	10	12	12	10	11	11	10	10	12	9	10	8	9	10	10	10	12	10	12	12	10	11	11	10	10	12	9	10	8	9	10	10	10	12
O35854	O35854	12	12	12	Branched-chain-amino-acid aminotransferase, mitochondrial	Bcat2	sp|O35854|BCAT2_RAT Branched-chain-amino-acid aminotransferase, mitochondrial OS=Rattus norvegicus OX=10116 GN=Bcat2 PE=1 SV=1	1	12	12	12	11	10	11	10	9	9	11	10	10	10	8	10	11	11	10	8	9	11	10	11	10	9	9	11	10	10	10	8	10	11	11	10	8	9	11	10	11	10
O88506	O88506	12	12	12	STE20/SPS1-related proline-alanine-rich protein kinase	Stk39	sp|O88506|STK39_RAT STE20/SPS1-related proline-alanine-rich protein kinase OS=Rattus norvegicus OX=10116 GN=Stk39 PE=1 SV=2	1	12	12	12	10	9	8	10	11	10	10	8	8	9	8	8	10	10	11	8	9	10	9	8	10	11	10	10	8	8	9	8	8	10	10	11	8	9	10	9	8	10
P05712	P05712	12	12	12	Ras-related protein Rab-2A	Rab2a	sp|P05712|RAB2A_RAT Ras-related protein Rab-2A OS=Rattus norvegicus OX=10116 GN=Rab2a PE=2 SV=1	1	12	12	12	12	12	12	12	12	12	12	12	11	12	11	12	12	11	12	12	12	12	12	12	12	12	12	12	12	11	12	11	12	12	11	12	12	12	12	12	12	12
P0C0R5	P0C0R5	12	12	12	Phosphoinositide 3-kinase regulatory subunit 4	Pik3r4	sp|P0C0R5|PI3R4_RAT Phosphoinositide 3-kinase regulatory subunit 4 OS=Rattus norvegicus OX=10116 GN=Pik3r4 PE=3 SV=2	1	12	12	12	12	10	9	11	9	9	11	10	10	11	9	10	12	9	11	11	10	12	10	9	11	9	9	11	10	10	11	9	10	12	9	11	11	10	12	10	9	11
P11530	P11530	12	12	11	Dystrophin	Dmd	sp|P11530|DMD_RAT Dystrophin OS=Rattus norvegicus OX=10116 GN=Dmd PE=1 SV=2	1	12	12	11	6	7	8	6	5	6	5	8	5	4	3	8	6	6	5	9	8	6	7	8	6	5	6	5	8	5	4	3	8	6	6	5	9	8	5	6	7	5
P12369	P12369	12	10	10	cAMP-dependent protein kinase type II-beta regulatory subunit	Prkar2b	sp|P12369|KAP3_RAT cAMP-dependent protein kinase type II-beta regulatory subunit OS=Rattus norvegicus OX=10116 GN=Prkar2b PE=1 SV=3	1	12	10	10	11	12	11	11	9	11	11	9	9	12	9	11	12	9	9	8	10	9	10	9	10	7	10	9	7	7	10	7	9	10	8	8	6	9	9	10	9	10
P14604	P14604	12	12	12	Enoyl-CoA hydratase, mitochondrial	Echs1	sp|P14604|ECHM_RAT Enoyl-CoA hydratase, mitochondrial OS=Rattus norvegicus OX=10116 GN=Echs1 PE=1 SV=1	1	12	12	12	11	8	9	11	9	8	10	9	10	10	8	9	11	10	10	10	11	11	8	9	11	9	8	10	9	10	10	8	9	11	10	10	10	11	11	8	9	11
P15651	P15651	12	12	12	Short-chain specific acyl-CoA dehydrogenase, mitochondrial	Acads	sp|P15651|ACADS_RAT Short-chain specific acyl-CoA dehydrogenase, mitochondrial OS=Rattus norvegicus OX=10116 GN=Acads PE=1 SV=2	1	12	12	12	11	10	11	10	8	10	10	10	9	11	9	9	10	10	10	10	10	11	10	11	10	8	10	10	10	9	11	9	9	10	10	10	10	10	11	10	11	10
P16446	P16446	12	12	10	Phosphatidylinositol transfer protein alpha isoform	Pitpna	sp|P16446|PIPNA_RAT Phosphatidylinositol transfer protein alpha isoform OS=Rattus norvegicus OX=10116 GN=Pitpna PE=1 SV=2	1	12	12	10	10	11	11	10	11	11	10	10	11	10	8	10	10	9	10	9	10	10	11	11	10	11	11	10	10	11	10	8	10	10	9	10	9	10	8	9	9	8
P17425	P17425	12	12	11	Hydroxymethylglutaryl-CoA synthase, cytoplasmic	Hmgcs1	sp|P17425|HMCS1_RAT Hydroxymethylglutaryl-CoA synthase, cytoplasmic OS=Rattus norvegicus OX=10116 GN=Hmgcs1 PE=1 SV=1	1	12	12	11	10	7	7	8	9	8	9	7	11	10	6	8	9	6	8	9	6	10	7	7	8	9	8	9	7	11	10	6	8	9	6	8	9	6	9	6	6	7
P19945	P19945	12	12	12	60S acidic ribosomal protein P0	Rplp0	sp|P19945|RLA0_RAT 60S acidic ribosomal protein P0 OS=Rattus norvegicus OX=10116 GN=Rplp0 PE=1 SV=2	1	12	12	12	12	11	10	11	12	12	12	12	12	12	12	12	11	11	12	12	11	12	11	10	11	12	12	12	12	12	12	12	12	11	11	12	12	11	12	11	10	11
P20069	P20069	12	12	12	Mitochondrial-processing peptidase subunit alpha	Pmpca	sp|P20069|MPPA_RAT Mitochondrial-processing peptidase subunit alpha OS=Rattus norvegicus OX=10116 GN=Pmpca PE=1 SV=1	1	12	12	12	10	8	10	9	9	9	9	10	11	10	8	10	12	10	10	8	10	10	8	10	9	9	9	9	10	11	10	8	10	12	10	10	8	10	10	8	10	9
P20595	P20595	12	12	12	Guanylate cyclase soluble subunit beta-1	Gucy1b3	sp|P20595|GCYB1_RAT Guanylate cyclase soluble subunit beta-1 OS=Rattus norvegicus OX=10116 GN=Gucy1b1 PE=1 SV=2	1	12	12	12	3	11	11	2	11	10	1	11	9	1	9	10	1	2	2	9	10	3	11	11	2	11	10	1	11	9	1	9	10	1	2	2	9	10	3	11	11	2
P20673	P20673	12	12	12	Argininosuccinate lyase	Asl	sp|P20673|ARLY_RAT Argininosuccinate lyase OS=Rattus norvegicus OX=10116 GN=Asl PE=2 SV=1	1	12	12	12	12	10	12	10	10	9	11	8	10	11	8	9	12	6	7	9	8	12	10	12	10	10	9	11	8	10	11	8	9	12	6	7	9	8	12	10	12	10
P21139	P21139	12	12	12	Alpha-mannosidase 2C1	Man2c1	sp|P21139|MA2C1_RAT Alpha-mannosidase 2C1 OS=Rattus norvegicus OX=10116 GN=Man2c1 PE=1 SV=1	1	12	12	12	10	8	10	8	6	8	8	7	9	10	9	12	7	8	3	5	8	10	8	10	8	6	8	8	7	9	10	9	12	7	8	3	5	8	10	8	10	8
P21575	P21575	12	7	5	Dynamin-1	Dnm1	sp|P21575|DYN1_RAT Dynamin-1 OS=Rattus norvegicus OX=10116 GN=Dnm1 PE=1 SV=2	1	12	7	5	12	10	8	9	5	10	10	8	10	11	7	9	12	8	11	7	9	7	5	4	4	1	5	5	3	5	6	2	5	7	4	6	3	4	5	3	3	2
P27615	P27615	12	12	12	Lysosome membrane protein 2	Scarb2	sp|P27615|SCRB2_RAT Lysosome membrane protein 2 OS=Rattus norvegicus OX=10116 GN=Scarb2 PE=1 SV=2	1	12	12	12	11	9	11	10	9	9	10	9	10	10	11	10	11	11	12	10	12	11	9	11	10	9	9	10	9	10	10	11	10	11	11	12	10	12	11	9	11	10
P27952	P27952	12	12	12	40S ribosomal protein S2	Rps2	sp|P27952|RS2_RAT 40S ribosomal protein S2 OS=Rattus norvegicus OX=10116 GN=Rps2 PE=1 SV=1	1	12	12	12	12	11	10	12	11	12	12	11	12	10	11	10	12	12	12	10	11	12	11	10	12	11	12	12	11	12	10	11	10	12	12	12	10	11	12	11	10	12
P29266	P29266	12	12	12	3-hydroxyisobutyrate dehydrogenase, mitochondrial	Hibadh	sp|P29266|3HIDH_RAT 3-hydroxyisobutyrate dehydrogenase, mitochondrial OS=Rattus norvegicus OX=10116 GN=Hibadh PE=1 SV=3	1	12	12	12	11	10	11	10	12	11	11	12	11	11	8	9	11	10	10	9	12	11	10	11	10	12	11	11	12	11	11	8	9	11	10	10	9	12	11	10	11	10
P29995	P29995	12	7	7	Inositol 1,4,5-trisphosphate receptor type 2	Itpr2	sp|P29995|ITPR2_RAT Inositol 1,4,5-trisphosphate receptor type 2 OS=Rattus norvegicus OX=10116 GN=Itpr2 PE=1 SV=1	1	12	7	7	10	7	10	11	7	9	11	8	9	9	8	8	10	9	8	7	10	6	3	6	6	3	5	7	4	4	5	5	5	6	6	5	4	6	6	3	6	6
P30713	P30713	12	12	12	Glutathione S-transferase theta-2	Gstt2	sp|P30713|GSTT2_RAT Glutathione S-transferase theta-2 OS=Rattus norvegicus OX=10116 GN=Gstt2 PE=1 SV=3	1	12	12	12	11	9	8	10	10	9	12	6	7	9	6	7	10	9	9	5	9	11	9	8	10	10	9	12	6	7	9	6	7	10	9	9	5	9	11	9	8	10
P34064	P34064	12	12	12	Proteasome subunit alpha type-5	Psma5	sp|P34064|PSA5_RAT Proteasome subunit alpha type-5 OS=Rattus norvegicus OX=10116 GN=Psma5 PE=1 SV=1	1	12	12	12	11	10	10	11	10	9	12	11	10	11	12	8	10	11	9	11	12	11	10	10	11	10	9	12	11	10	11	12	8	10	11	9	11	12	11	10	10	11
P40615	P40615	12	12	12	H/ACA ribonucleoprotein complex subunit 4	Dkc1	sp|P40615|DKC1_RAT H/ACA ribonucleoprotein complex subunit DKC1 OS=Rattus norvegicus OX=10116 GN=Dkc1 PE=1 SV=4	1	12	12	12	12	10	10	11	9	10	11	10	10	11	9	9	11	10	9	10	10	12	10	10	11	9	10	11	10	10	11	9	9	11	10	9	10	10	12	10	10	11
P47853	P47853	12	12	12	Biglycan	Bgn	sp|P47853|PGS1_RAT Biglycan OS=Rattus norvegicus OX=10116 GN=Bgn PE=1 SV=1	1	12	12	12	12	12	12	12	12	11	12	12	11	11	11	12	10	9	11	12	11	12	12	12	12	12	11	12	12	11	11	11	12	10	9	11	12	11	12	12	12	12
P48004	P48004	12	12	12	Proteasome subunit alpha type-7	Psma7	sp|P48004|PSA7_RAT Proteasome subunit alpha type-7 OS=Rattus norvegicus OX=10116 GN=Psma7 PE=1 SV=1	1	12	12	12	11	11	11	12	11	12	11	11	11	11	11	11	11	11	11	11	11	11	11	11	12	11	12	11	11	11	11	11	11	11	11	11	11	11	11	11	11	12
P53812	P53812	12	10	10	Phosphatidylinositol transfer protein beta isoform	Pitpnb	sp|P53812|PIPNB_RAT Phosphatidylinositol transfer protein beta isoform OS=Rattus norvegicus OX=10116 GN=Pitpnb PE=1 SV=2	1	12	10	10	10	10	9	7	9	10	9	7	10	9	7	11	11	7	10	8	9	8	8	7	5	7	8	7	5	8	7	6	9	9	6	8	7	7	8	8	7	5
P62243	P62243	12	12	12	40S ribosomal protein S8	Rps8	sp|P62243|RS8_RAT 40S ribosomal protein S8 OS=Rattus norvegicus OX=10116 GN=Rps8 PE=1 SV=2	1	12	12	12	12	10	11	11	12	12	12	11	12	12	12	11	11	12	12	11	12	12	10	11	11	12	12	12	11	12	12	12	11	11	12	12	11	12	12	10	11	11
P62282	P62282	12	12	12	40S ribosomal protein S11	Rps11	sp|P62282|RS11_RAT 40S ribosomal protein S11 OS=Rattus norvegicus OX=10116 GN=Rps11 PE=1 SV=3	1	12	12	12	12	10	11	12	11	12	11	11	11	12	11	10	12	12	12	10	10	12	10	11	12	11	12	11	11	11	12	11	10	12	12	12	10	10	12	10	11	12
P62494	P62494	12	2	2	Ras-related protein Rab-11A	Rab11a	sp|P62494|RB11A_RAT Ras-related protein Rab-11A OS=Rattus norvegicus OX=10116 GN=Rab11a PE=1 SV=3	1	12	2	2	12	11	11	10	11	11	11	12	11	10	10	10	11	11	11	11	11	2	2	1	0	1	2	1	2	1	1	1	1	2	1	1	1	1	2	2	1	0
P63159	P63159	12	12	11	High mobility group protein B1	Hmgb1	sp|P63159|HMGB1_RAT High mobility group protein B1 OS=Rattus norvegicus OX=10116 GN=Hmgb1 PE=1 SV=2	1	12	12	11	12	10	10	10	10	10	11	10	10	11	10	11	12	11	11	9	12	12	10	10	10	10	10	11	10	10	11	10	11	12	11	11	9	12	11	9	9	9
P70584	P70584	12	12	12	Short/branched chain specific acyl-CoA dehydrogenase, mitochondrial	Acadsb	sp|P70584|ACDSB_RAT Short/branched chain specific acyl-CoA dehydrogenase, mitochondrial OS=Rattus norvegicus OX=10116 GN=Acadsb PE=1 SV=1	1	12	12	12	11	7	11	12	8	9	11	9	9	10	7	10	11	10	11	8	7	11	7	11	12	8	9	11	9	9	10	7	10	11	10	11	8	7	11	7	11	12
P81128	P81128	12	12	12	Rho GTPase-activating protein 35	Arhgap35	sp|P81128|RHG35_RAT Rho GTPase-activating protein 35 OS=Rattus norvegicus OX=10116 GN=Arhgap35 PE=1 SV=3	1	12	12	12	10	8	7	8	12	10	6	8	8	8	10	11	9	10	7	7	10	10	8	7	8	12	10	6	8	8	8	10	11	9	10	7	7	10	10	8	7	8
Q07803	Q07803	12	12	12	Elongation factor G, mitochondrial	Gfm1	sp|Q07803|EFGM_RAT Elongation factor G, mitochondrial OS=Rattus norvegicus OX=10116 GN=Gfm1 PE=1 SV=2	1	12	12	12	10	11	8	9	9	10	8	9	9	10	9	9	9	11	10	7	7	10	11	8	9	9	10	8	9	9	10	9	9	9	11	10	7	7	10	11	8	9
Q2KN99	Q2KN99	12	12	12	Cytospin-A	Specc1l	sp|Q2KN99|CYTSA_RAT Cytospin-A OS=Rattus norvegicus OX=10116 GN=Specc1l PE=1 SV=1	1	12	12	12	10	12	12	10	12	11	9	11	11	10	9	10	11	11	11	11	11	10	12	12	10	12	11	9	11	11	10	9	10	11	11	11	11	11	10	12	12	10
Q4V8C8	Q4V8C8	12	12	12	Parafibromin	Cdc73	sp|Q4V8C8|CDC73_RAT Parafibromin OS=Rattus norvegicus OX=10116 GN=Cdc73 PE=2 SV=1	1	12	12	12	9	9	8	11	10	9	9	9	9	11	5	8	9	9	10	7	3	9	9	8	11	10	9	9	9	9	11	5	8	9	9	10	7	3	9	9	8	11
Q4V8F9	Q4V8F9	12	12	12	Hydroxysteroid dehydrogenase-like protein 2	Hsdl2	sp|Q4V8F9|HSDL2_RAT Hydroxysteroid dehydrogenase-like protein 2 OS=Rattus norvegicus OX=10116 GN=Hsdl2 PE=2 SV=1	1	12	12	12	10	7	8	12	7	7	11	8	5	10	7	9	11	9	12	7	7	10	7	8	12	7	7	11	8	5	10	7	9	11	9	12	7	7	10	7	8	12
Q5EAJ6	Q5EAJ6	12	12	12	Inhibitor of nuclear factor kappa-B kinase-interacting protein	Ikbip	sp|Q5EAJ6|IKIP_RAT Inhibitor of nuclear factor kappa-B kinase-interacting protein OS=Rattus norvegicus OX=10116 GN=Ikbip PE=2 SV=1	1	12	12	12	10	11	11	9	11	10	9	10	10	10	11	12	9	10	12	11	11	10	11	11	9	11	10	9	10	10	10	11	12	9	10	12	11	11	10	11	11	9
Q5FVC7	Q5FVC7	12	12	12	Arf-GAP with coiled-coil, ANK repeat and PH domain-containing protein 2	Acap2	sp|Q5FVC7|ACAP2_RAT Arf-GAP with coiled-coil, ANK repeat and PH domain-containing protein 2 OS=Rattus norvegicus OX=10116 GN=Acap2 PE=1 SV=1	1	12	12	12	9	8	10	7	10	8	10	11	11	8	8	9	10	7	9	11	10	9	8	10	7	10	8	10	11	11	8	8	9	10	7	9	11	10	9	8	10	7
Q5I0D1	Q5I0D1	12	12	12	Glyoxalase domain-containing protein 4	Glod4	sp|Q5I0D1|GLOD4_RAT Glyoxalase domain-containing protein 4 OS=Rattus norvegicus OX=10116 GN=Glod4 PE=1 SV=1	1	12	12	12	12	12	10	10	11	11	11	11	11	10	10	9	11	11	10	12	10	12	12	10	10	11	11	11	11	11	10	10	9	11	11	10	12	10	12	12	10	10
Q5I0D7	Q5I0D7	12	12	12	Xaa-Pro dipeptidase	Pepd	sp|Q5I0D7|PEPD_RAT Xaa-Pro dipeptidase OS=Rattus norvegicus OX=10116 GN=Pepd PE=2 SV=1	1	12	12	12	10	12	11	11	11	10	11	10	12	11	7	11	11	11	10	9	10	10	12	11	11	11	10	11	10	12	11	7	11	11	11	10	9	10	10	12	11	11
Q5M7U6	Q5M7U6	12	12	12	Actin-related protein 2	Actr2	sp|Q5M7U6|ARP2_RAT Actin-related protein 2 OS=Rattus norvegicus OX=10116 GN=Actr2 PE=2 SV=1	1	12	12	12	10	10	11	12	11	11	11	11	12	9	11	11	10	11	11	9	11	10	10	11	12	11	11	11	11	12	9	11	11	10	11	11	9	11	10	10	11	12
Q5U2N0	Q5U2N0	12	12	12	CTP synthase 2	Ctps2	sp|Q5U2N0|PYRG2_RAT CTP synthase 2 OS=Rattus norvegicus OX=10116 GN=Ctps2 PE=1 SV=1	1	12	12	12	7	6	9	9	7	5	9	8	8	7	4	8	7	7	7	5	8	7	6	9	9	7	5	9	8	8	7	4	8	7	7	7	5	8	7	6	9	9
Q5U2U0	Q5U2U0	12	12	12	ATP-dependent Clp protease ATP-binding subunit clpX-like, mitochondrial	Clpx	sp|Q5U2U0|CLPX_RAT ATP-dependent Clp protease ATP-binding subunit clpX-like, mitochondrial OS=Rattus norvegicus OX=10116 GN=Clpx PE=2 SV=1	1	12	12	12	12	9	11	12	11	11	11	9	11	11	11	10	12	10	11	6	10	12	9	11	12	11	11	11	9	11	11	11	10	12	10	11	6	10	12	9	11	12
Q5U2U7	Q5U2U7	12	12	12	mRNA cap guanine-N7 methyltransferase	Rnmt	sp|Q5U2U7|MCES_RAT mRNA cap guanine-N7 methyltransferase OS=Rattus norvegicus OX=10116 GN=Rnmt PE=1 SV=1	1	12	12	12	11	10	8	11	10	11	10	10	11	11	11	10	10	10	11	9	10	11	10	8	11	10	11	10	10	11	11	11	10	10	10	11	9	10	11	10	8	11
Q5XHY7	Q5XHY7	12	12	12	Signal transducing adapter molecule 2	Stam2	sp|Q5XHY7|STAM2_RAT Signal transducing adapter molecule 2 OS=Rattus norvegicus OX=10116 GN=Stam2 PE=2 SV=1	1	12	12	12	11	10	10	9	7	10	8	9	11	8	8	8	10	8	8	8	6	11	10	10	9	7	10	8	9	11	8	8	8	10	8	8	8	6	11	10	10	9
Q5XI22	Q5XI22	12	12	12	Acetyl-CoA acetyltransferase, cytosolic	Acat2	sp|Q5XI22|THIC_RAT Acetyl-CoA acetyltransferase, cytosolic OS=Rattus norvegicus OX=10116 GN=Acat2 PE=1 SV=1	1	12	12	12	11	11	10	11	9	8	11	10	10	10	11	10	11	10	10	11	12	11	11	10	11	9	8	11	10	10	10	11	10	11	10	10	11	12	11	11	10	11
Q62636	Q62636	12	12	5	Ras-related protein Rap-1b	Rap1b	sp|Q62636|RAP1B_RAT Ras-related protein Rap-1b OS=Rattus norvegicus OX=10116 GN=Rap1b PE=1 SV=2	1	12	12	5	11	10	10	10	9	10	10	11	11	11	10	10	11	9	10	10	10	11	10	10	10	9	10	10	11	11	11	10	10	11	9	10	10	10	5	4	4	5
Q63525	Q63525	12	12	12	Nuclear migration protein nudC	Nudc	sp|Q63525|NUDC_RAT Nuclear migration protein nudC OS=Rattus norvegicus OX=10116 GN=Nudc PE=1 SV=1	1	12	12	12	11	10	10	12	11	10	12	10	12	11	9	10	12	9	10	10	9	11	10	10	12	11	10	12	10	12	11	9	10	12	9	10	10	9	11	10	10	12
Q63798	Q63798	12	12	12	Proteasome activator complex subunit 2	Psme2	sp|Q63798|PSME2_RAT Proteasome activator complex subunit 2 OS=Rattus norvegicus OX=10116 GN=Psme2 PE=2 SV=3	1	12	12	12	12	10	11	12	11	12	12	11	12	12	11	11	12	10	12	9	11	12	10	11	12	11	12	12	11	12	12	11	11	12	10	12	9	11	12	10	11	12
Q64591	Q64591	12	12	12	2,4-dienoyl-CoA reductase, mitochondrial	Decr1	sp|Q64591|DECR_RAT 2,4-dienoyl-CoA reductase, mitochondrial OS=Rattus norvegicus OX=10116 GN=Decr1 PE=1 SV=2	1	12	12	12	10	10	10	9	12	11	10	9	11	11	7	9	11	9	10	9	9	10	10	10	9	12	11	10	9	11	11	7	9	11	9	10	9	9	10	10	10	9
Q66HR0	Q66HR0	12	12	12	Solute carrier family 12 member 9	Slc12a9	sp|Q66HR0|S12A9_RAT Solute carrier family 12 member 9 OS=Rattus norvegicus OX=10116 GN=Slc12a9 PE=1 SV=1	1	12	12	12	11	9	9	11	9	9	11	9	11	11	9	12	11	11	11	9	10	11	9	9	11	9	9	11	9	11	11	9	12	11	11	11	9	10	11	9	9	11
Q6AY09	Q6AY09	12	6	6	Heterogeneous nuclear ribonucleoprotein H2	Hnrnph2	sp|Q6AY09|HNRH2_RAT Heterogeneous nuclear ribonucleoprotein H2 OS=Rattus norvegicus OX=10116 GN=Hnrnph2 PE=1 SV=1	1	12	6	6	10	12	12	11	11	11	12	12	8	11	12	11	12	10	11	11	12	4	6	6	5	5	5	6	6	2	5	6	5	6	4	5	5	6	4	6	6	5
Q6AY23	Q6AY23	12	12	12	Pyrroline-5-carboxylate reductase 2	Pycr2	sp|Q6AY23|P5CR2_RAT Pyrroline-5-carboxylate reductase 2 OS=Rattus norvegicus OX=10116 GN=Pycr2 PE=2 SV=1	1	12	12	12	11	11	11	10	10	9	11	10	9	10	11	11	9	11	9	10	9	11	11	11	10	10	9	11	10	9	10	11	11	9	11	9	10	9	11	11	11	10
Q6AY84	Q6AY84	12	12	12	Secernin-1	Scrn1	sp|Q6AY84|SCRN1_RAT Secernin-1 OS=Rattus norvegicus OX=10116 GN=Scrn1 PE=1 SV=1	1	12	12	12	9	9	10	9	11	10	11	12	10	10	9	8	10	9	9	8	8	9	9	10	9	11	10	11	12	10	10	9	8	10	9	9	8	8	9	9	10	9
Q6AYB4	Q6AYB4	12	12	12	Heat shock 70 kDa protein 14	Hspa14	sp|Q6AYB4|HSP7E_RAT Heat shock 70 kDa protein 14 OS=Rattus norvegicus OX=10116 GN=Hspa14 PE=2 SV=1	1	12	12	12	12	12	11	10	11	12	12	12	12	12	11	11	12	10	8	10	12	12	12	11	10	11	12	12	12	12	12	11	11	12	10	8	10	12	12	12	11	10
Q6AYC2	Q6AYC2	12	12	12	Immunity-related GTPase family M protein	Irgm	sp|Q6AYC2|IRGM_RAT Immunity-related GTPase family M protein OS=Rattus norvegicus OX=10116 GN=Irgm PE=2 SV=1	1	12	12	12	9	7	7	10	9	7	9	7	10	10	10	7	10	6	9	8	7	9	7	7	10	9	7	9	7	10	10	10	7	10	6	9	8	7	9	7	7	10
Q6AYC4	Q6AYC4	12	12	12	Macrophage-capping protein	Capg	sp|Q6AYC4|CAPG_RAT Macrophage-capping protein OS=Rattus norvegicus OX=10116 GN=Capg PE=1 SV=1	1	12	12	12	11	10	9	10	10	11	12	11	12	11	9	9	11	11	10	9	9	11	10	9	10	10	11	12	11	12	11	9	9	11	11	10	9	9	11	10	9	10
Q6DGG0	Q6DGG0	12	12	12	Peptidyl-prolyl cis-trans isomerase D	Ppid	sp|Q6DGG0|PPID_RAT Peptidyl-prolyl cis-trans isomerase D OS=Rattus norvegicus OX=10116 GN=Ppid PE=1 SV=3	1	12	12	12	11	11	11	8	10	10	11	10	11	10	9	9	11	11	10	9	9	11	11	11	8	10	10	11	10	11	10	9	9	11	11	10	9	9	11	11	11	8
Q6IRK9	Q6IRK9	12	12	12	Carboxypeptidase Q	Cpq	sp|Q6IRK9|CBPQ_RAT Carboxypeptidase Q OS=Rattus norvegicus OX=10116 GN=Cpq PE=1 SV=1	1	12	12	12	12	12	12	11	12	11	12	12	12	11	10	12	12	11	10	12	11	12	12	12	11	12	11	12	12	12	11	10	12	12	11	10	12	11	12	12	12	11
Q6J1Y9	Q6J1Y9	12	12	12	Ubiquitin carboxyl-terminal hydrolase 19	Usp19	sp|Q6J1Y9|UBP19_RAT Ubiquitin carboxyl-terminal hydrolase 19 OS=Rattus norvegicus OX=10116 GN=Usp19 PE=1 SV=1	1	12	12	12	10	5	5	9	7	8	10	6	7	9	4	5	7	7	6	8	7	10	5	5	9	7	8	10	6	7	9	4	5	7	7	6	8	7	10	5	5	9
Q8CGU6	Q8CGU6	12	12	12	Nicastrin	Ncstn	sp|Q8CGU6|NICA_RAT Nicastrin OS=Rattus norvegicus OX=10116 GN=Ncstn PE=1 SV=1	1	12	12	12	11	12	11	9	12	10	11	10	10	12	10	9	11	12	10	11	11	11	12	11	9	12	10	11	10	10	12	10	9	11	12	10	11	11	11	12	11	9
Q8K1Q0	Q8K1Q0	12	12	12	Glycylpeptide N-tetradecanoyltransferase 1	Nmt1	sp|Q8K1Q0|NMT1_RAT Glycylpeptide N-tetradecanoyltransferase 1 OS=Rattus norvegicus OX=10116 GN=Nmt1 PE=1 SV=1	1	12	12	12	11	10	11	12	12	10	10	8	12	11	10	10	11	7	9	9	11	11	10	11	12	12	10	10	8	12	11	10	10	11	7	9	9	11	11	10	11	12
Q8R4A1	Q8R4A1	12	12	12	ERO1-like protein alpha	Ero1l	sp|Q8R4A1|ERO1A_RAT ERO1-like protein alpha OS=Rattus norvegicus OX=10116 GN=Ero1a PE=1 SV=1	1	12	12	12	9	10	10	10	9	9	9	11	10	9	11	10	9	10	10	11	11	9	10	10	10	9	9	9	11	10	9	11	10	9	10	10	11	11	9	10	10	10
Q8VHV7	Q8VHV7	12	11	6	Heterogeneous nuclear ribonucleoprotein H;Heterogeneous nuclear ribonucleoprotein H, N-terminally processed	Hnrnph1	sp|Q8VHV7|HNRH1_RAT Heterogeneous nuclear ribonucleoprotein H OS=Rattus norvegicus OX=10116 GN=Hnrnph1 PE=1 SV=2	1	12	11	6	11	11	12	12	10	11	12	12	10	11	11	12	11	11	11	10	10	10	10	11	11	9	10	11	11	9	10	10	11	10	10	10	9	9	5	5	6	6
Q8VI02	Q8VI02	12	12	12	Serine/threonine-protein phosphatase 4 regulatory subunit 1	Ppp4r1	sp|Q8VI02|PP4R1_RAT Serine/threonine-protein phosphatase 4 regulatory subunit 1 OS=Rattus norvegicus OX=10116 GN=Ppp4r1 PE=1 SV=1	1	12	12	12	10	6	6	11	9	7	10	8	9	8	8	9	11	6	8	7	7	10	6	6	11	9	7	10	8	9	8	8	9	11	6	8	7	7	10	6	6	11
Q920A6	Q920A6	12	12	12	Retinoid-inducible serine carboxypeptidase	Scpep1	sp|Q920A6|RISC_RAT Retinoid-inducible serine carboxypeptidase OS=Rattus norvegicus OX=10116 GN=Scpep1 PE=2 SV=1	1	12	12	12	11	11	11	12	11	12	12	11	10	12	11	11	12	11	12	11	11	11	11	11	12	11	12	12	11	10	12	11	11	12	11	12	11	11	11	11	11	12
Q925G1	Q925G1	12	11	10	Hepatoma-derived growth factor-related protein 2	Hdgfrp2	sp|Q925G1|HDGR2_RAT Hepatoma-derived growth factor-related protein 2 OS=Rattus norvegicus OX=10116 GN=Hdgfl2 PE=1 SV=2	1	12	11	10	9	8	8	11	8	10	11	10	11	11	9	10	11	11	12	8	6	8	7	7	10	7	9	10	9	10	10	8	9	10	10	11	7	6	7	6	6	9
Q99376	Q99376	12	12	12	Transferrin receptor protein 1	Tfrc	sp|Q99376|TFR1_RAT Transferrin receptor protein 1 OS=Rattus norvegicus OX=10116 GN=Tfrc PE=1 SV=2	1	12	12	12	10	9	9	8	11	10	7	11	10	11	11	8	9	8	11	10	7	10	9	9	8	11	10	7	11	10	11	11	8	9	8	11	10	7	10	9	9	8
Q9JIM0	Q9JIM0	12	12	12	Double-strand break repair protein MRE11A	Mre11a	sp|Q9JIM0|MRE11_RAT Double-strand break repair protein MRE11 OS=Rattus norvegicus OX=10116 GN=Mre11 PE=1 SV=1	1	12	12	12	11	9	10	12	9	9	12	10	10	9	11	10	11	10	12	9	11	11	9	10	12	9	9	12	10	10	9	11	10	11	10	12	9	11	11	9	10	12
Q9R0L4	Q9R0L4	12	11	11	Cullin-associated NEDD8-dissociated protein 2	Cand2	sp|Q9R0L4|CAND2_RAT Cullin-associated NEDD8-dissociated protein 2 OS=Rattus norvegicus OX=10116 GN=Cand2 PE=1 SV=1	1	12	11	11	10	9	7	9	9	9	10	10	10	8	9	8	9	9	9	10	9	9	8	6	8	8	8	9	9	9	7	8	7	8	8	8	9	8	9	8	6	8
Q9WVK7	Q9WVK7	12	12	12	Hydroxyacyl-coenzyme A dehydrogenase, mitochondrial	Hadh	sp|Q9WVK7|HCDH_RAT Hydroxyacyl-coenzyme A dehydrogenase, mitochondrial OS=Rattus norvegicus OX=10116 GN=Hadh PE=2 SV=1	1	12	12	12	10	7	8	11	9	11	10	9	10	10	10	8	11	8	10	7	8	10	7	8	11	9	11	10	9	10	10	10	8	11	8	10	7	8	10	7	8	11
Q9WVS2	Q9WVS2	12	12	12	Probable tRNA N6-adenosine threonylcarbamoyltransferase	Osgep	sp|Q9WVS2|OSGEP_RAT Probable tRNA N6-adenosine threonylcarbamoyltransferase OS=Rattus norvegicus OX=10116 GN=Osgep PE=2 SV=2	1	12	12	12	10	9	10	11	9	12	12	10	10	12	9	10	12	8	11	9	10	10	9	10	11	9	12	12	10	10	12	9	10	12	8	11	9	10	10	9	10	11
Q9Z0V5	Q9Z0V5	12	10	10	Peroxiredoxin-4	Prdx4	sp|Q9Z0V5|PRDX4_RAT Peroxiredoxin-4 OS=Rattus norvegicus OX=10116 GN=Prdx4 PE=2 SV=1	1	12	10	10	11	12	10	11	11	11	11	10	11	10	11	11	11	11	11	10	9	10	10	9	10	10	10	10	9	10	9	10	10	10	10	10	9	8	10	10	9	10
Q9Z1H9	Q9Z1H9	12	12	12	Protein kinase C delta-binding protein	Prkcdbp	sp|Q9Z1H9|CAVN3_RAT Caveolae-associated protein 3 OS=Rattus norvegicus OX=10116 GN=Cavin3 PE=1 SV=1	1	12	12	12	10	8	9	10	5	6	9	9	9	9	5	9	9	11	10	6	8	10	8	9	10	5	6	9	9	9	9	5	9	9	11	10	6	8	10	8	9	10
Q9Z2F5	Q9Z2F5	12	12	8	C-terminal-binding protein 1	Ctbp1	sp|Q9Z2F5|CTBP1_RAT C-terminal-binding protein 1 OS=Rattus norvegicus OX=10116 GN=Ctbp1 PE=1 SV=3	1	12	12	8	11	10	10	11	10	12	11	10	10	11	8	10	11	8	11	10	9	11	10	10	11	10	12	11	10	10	11	8	10	11	8	11	10	9	7	8	8	7
Q9Z327	Q9Z327	12	12	12	Synaptopodin	Synpo	sp|Q9Z327|SYNPO_RAT Synaptopodin OS=Rattus norvegicus OX=10116 GN=Synpo PE=1 SV=2	1	12	12	12	8	11	11	6	11	8	8	11	8	7	10	10	7	5	7	9	8	8	11	11	6	11	8	8	11	8	7	10	10	7	5	7	9	8	8	11	11	6
B2RYW9	B2RYW9	11	11	11	Fumarylacetoacetate hydrolase domain-containing protein 2	Fahd2	sp|B2RYW9|FAHD2_RAT Fumarylacetoacetate hydrolase domain-containing protein 2 OS=Rattus norvegicus OX=10116 GN=Fahd2 PE=1 SV=1	1	11	11	11	10	7	7	11	6	10	10	7	9	10	6	8	10	8	11	5	10	10	7	7	11	6	10	10	7	9	10	6	8	10	8	11	5	10	10	7	7	11
D3ZBP4	D3ZBP4	11	11	11	Protein-methionine sulfoxide oxidase MICAL1	Mical1	sp|D3ZBP4|MICA1_RAT [F-actin]-monooxygenase MICAL1 OS=Rattus norvegicus OX=10116 GN=Mical1 PE=1 SV=1	1	11	11	11	6	9	8	5	9	8	5	8	8	7	6	8	7	6	6	3	7	6	9	8	5	9	8	5	8	8	7	6	8	7	6	6	3	7	6	9	8	5
D3ZZL9	D3ZZL9	11	11	11	GRIP and coiled-coil domain-containing protein 2	Gcc2	sp|D3ZZL9|GCC2_RAT GRIP and coiled-coil domain-containing protein 2 OS=Rattus norvegicus OX=10116 GN=Gcc2 PE=1 SV=1	1	11	11	11	7	6	8	11	5	6	5	6	6	8	6	6	10	7	8	5	7	7	6	8	11	5	6	5	6	6	8	6	6	10	7	8	5	7	7	6	8	11
O08658	O08658	11	11	11	Nuclear pore complex protein Nup88	Nup88	sp|O08658|NUP88_RAT Nuclear pore complex protein Nup88 OS=Rattus norvegicus OX=10116 GN=Nup88 PE=1 SV=1	1	11	11	11	10	9	8	9	7	7	8	9	8	7	9	8	9	8	7	10	9	10	9	8	9	7	7	8	9	8	7	9	8	9	8	7	10	9	10	9	8	9
O08662	O08662	11	11	11	Phosphatidylinositol 4-kinase alpha	Pi4ka	sp|O08662|PI4KA_RAT Phosphatidylinositol 4-kinase alpha OS=Rattus norvegicus OX=10116 GN=Pi4ka PE=1 SV=2	1	11	11	11	10	7	4	8	7	8	9	6	8	7	7	7	9	8	10	6	7	10	7	4	8	7	8	9	6	8	7	7	7	9	8	10	6	7	10	7	4	8
O35162	O35162	11	11	11	Heat shock 70 kDa protein 13	Hspa13	sp|O35162|HSP13_RAT Heat shock 70 kDa protein 13 OS=Rattus norvegicus OX=10116 GN=Hspa13 PE=1 SV=2	1	11	11	11	7	7	7	9	6	6	9	8	10	8	5	6	6	9	9	6	5	7	7	7	9	6	6	9	8	10	8	5	6	6	9	9	6	5	7	7	7	9
O55156	O55156	11	11	11	CAP-Gly domain-containing linker protein 2	Clip2	sp|O55156|CLIP2_RAT CAP-Gly domain-containing linker protein 2 OS=Rattus norvegicus OX=10116 GN=Clip2 PE=1 SV=1	1	11	11	11	5	6	8	5	7	11	5	5	7	6	7	7	4	2	4	5	6	5	6	8	5	7	11	5	5	7	6	7	7	4	2	4	5	6	5	6	8	5
O70595	O70595	11	11	11	ATP-binding cassette sub-family B member 6, mitochondrial	Abcb6	sp|O70595|ABCB6_RAT ATP-binding cassette sub-family B member 6, mitochondrial OS=Rattus norvegicus OX=10116 GN=Abcb6 PE=2 SV=1	1	11	11	11	7	7	8	11	8	8	10	10	10	9	7	9	10	9	9	7	8	7	7	8	11	8	8	10	10	10	9	7	9	10	9	9	7	8	7	7	8	11
O88767	O88767	11	11	11	Protein deglycase DJ-1	Park7	sp|O88767|PARK7_RAT Parkinson disease protein 7 homolog OS=Rattus norvegicus OX=10116 GN=Park7 PE=1 SV=1	1	11	11	11	10	10	10	11	11	10	11	9	9	10	9	11	11	10	10	11	11	10	10	10	11	11	10	11	9	9	10	9	11	11	10	10	11	11	10	10	10	11
P02650	P02650	11	11	11	Apolipoprotein E	Apoe	sp|P02650|APOE_RAT Apolipoprotein E OS=Rattus norvegicus OX=10116 GN=Apoe PE=1 SV=2	1	11	11	11	10	3	6	11	9	10	11	8	8	11	6	5	10	9	11	4	8	10	3	6	11	9	10	11	8	8	11	6	5	10	9	11	4	8	10	3	6	11
P08009	P08009	11	3	3	Glutathione S-transferase Yb-3	Gstm3	sp|P08009|GSTM7_RAT Glutathione S-transferase Mu 7 OS=Rattus norvegicus OX=10116 GN=Gstm7 PE=1 SV=2	1	11	3	3	11	7	8	10	7	9	11	11	10	10	7	9	10	9	10	7	8	3	1	2	2	1	1	3	3	2	2	1	2	3	2	2	1	2	3	1	2	2
P08050	P08050	11	11	11	Gap junction alpha-1 protein	Gja1	sp|P08050|CXA1_RAT Gap junction alpha-1 protein OS=Rattus norvegicus OX=10116 GN=Gja1 PE=1 SV=2	1	11	11	11	11	7	10	10	6	10	10	8	10	10	7	8	11	11	11	7	8	11	7	10	10	6	10	10	8	10	10	7	8	11	11	11	7	8	11	7	10	10
P08503	P08503	11	11	11	Medium-chain specific acyl-CoA dehydrogenase, mitochondrial	Acadm	sp|P08503|ACADM_RAT Medium-chain specific acyl-CoA dehydrogenase, mitochondrial OS=Rattus norvegicus OX=10116 GN=Acadm PE=1 SV=1	1	11	11	11	11	8	11	11	11	11	11	11	11	11	9	10	11	10	11	9	11	11	8	11	11	11	11	11	11	11	11	9	10	11	10	11	9	11	11	8	11	11
P0C2X9	P0C2X9	11	11	11	Delta-1-pyrroline-5-carboxylate dehydrogenase, mitochondrial	Aldh4a1	sp|P0C2X9|AL4A1_RAT Delta-1-pyrroline-5-carboxylate dehydrogenase, mitochondrial OS=Rattus norvegicus OX=10116 GN=Aldh4a1 PE=1 SV=1	1	11	11	11	11	8	11	10	10	11	11	9	11	11	11	10	11	10	11	9	11	11	8	11	10	10	11	11	9	11	11	11	10	11	10	11	9	11	11	8	11	10
P11730	P11730	11	6	3	Calcium/calmodulin-dependent protein kinase type II subunit gamma	Camk2g	sp|P11730|KCC2G_RAT Calcium/calmodulin-dependent protein kinase type II subunit gamma OS=Rattus norvegicus OX=10116 GN=Camk2g PE=1 SV=1	1	11	6	3	10	10	9	10	10	10	9	8	10	10	8	10	8	9	9	8	10	5	5	4	5	5	5	4	4	5	5	4	6	4	5	4	4	6	3	3	3	3
P18422	P18422	11	11	11	Proteasome subunit alpha type-3	Psma3	sp|P18422|PSA3_RAT Proteasome subunit alpha type-3 OS=Rattus norvegicus OX=10116 GN=Psma3 PE=1 SV=3	1	11	11	11	11	10	10	11	10	9	10	11	9	9	9	11	10	9	9	10	10	11	10	10	11	10	9	10	11	9	9	9	11	10	9	9	10	10	11	10	10	11
P19804	P19804	11	11	5	Nucleoside diphosphate kinase B	Nme2	sp|P19804|NDKB_RAT Nucleoside diphosphate kinase B OS=Rattus norvegicus OX=10116 GN=Nme2 PE=1 SV=1	1	11	11	5	11	11	10	10	11	11	11	11	11	10	10	11	11	10	10	11	11	11	11	10	10	11	11	11	11	11	10	10	11	11	10	10	11	11	5	5	5	5
P20611	P20611	11	11	11	Lysosomal acid phosphatase	Acp2	sp|P20611|PPAL_RAT Lysosomal acid phosphatase OS=Rattus norvegicus OX=10116 GN=Acp2 PE=1 SV=1	1	11	11	11	10	9	10	10	9	10	10	9	10	10	8	10	10	8	10	8	9	10	9	10	10	9	10	10	9	10	10	8	10	10	8	10	8	9	10	9	10	10
P21670	P21670	11	11	11	Proteasome subunit alpha type-4	Psma4	sp|P21670|PSA4_RAT Proteasome subunit alpha type-4 OS=Rattus norvegicus OX=10116 GN=Psma4 PE=1 SV=1	1	11	11	11	10	10	11	10	10	11	10	10	11	10	9	10	10	10	10	10	10	10	10	11	10	10	11	10	10	11	10	9	10	10	10	10	10	10	10	10	11	10
P22509	P22509	11	11	11	rRNA 2-O-methyltransferase fibrillarin	Fbl	sp|P22509|FBRL_RAT rRNA 2-O-methyltransferase fibrillarin OS=Rattus norvegicus OX=10116 GN=Fbl PE=1 SV=2	1	11	11	11	8	8	9	8	8	9	10	8	10	8	9	8	9	8	10	7	7	8	8	9	8	8	9	10	8	10	8	9	8	9	8	10	7	7	8	8	9	8
P22791	P22791	11	10	10	Hydroxymethylglutaryl-CoA synthase, mitochondrial	Hmgcs2	sp|P22791|HMCS2_RAT Hydroxymethylglutaryl-CoA synthase, mitochondrial OS=Rattus norvegicus OX=10116 GN=Hmgcs2 PE=1 SV=2	1	11	10	10	9	5	8	10	5	7	7	5	6	10	3	7	10	8	7	6	6	8	4	7	9	4	6	6	4	5	9	2	6	9	8	6	5	5	8	4	7	9
P28075	P28075	11	11	11	Proteasome subunit beta type-5	Psmb5	sp|P28075|PSB5_RAT Proteasome subunit beta type-5 OS=Rattus norvegicus OX=10116 GN=Psmb5 PE=1 SV=3	1	11	11	11	11	11	10	10	9	11	10	11	11	11	9	8	11	9	11	11	10	11	11	10	10	9	11	10	11	11	11	9	8	11	9	11	11	10	11	11	10	10
P29410	P29410	11	11	11	Adenylate kinase 2, mitochondrial;Adenylate kinase 2, mitochondrial, N-terminally processed	Ak2	sp|P29410|KAD2_RAT Adenylate kinase 2, mitochondrial OS=Rattus norvegicus OX=10116 GN=Ak2 PE=2 SV=2	1	11	11	11	11	8	9	9	8	10	10	10	9	10	7	10	10	10	10	9	11	11	8	9	9	8	10	10	10	9	10	7	10	10	10	10	9	11	11	8	9	9
P31399	P31399	11	11	11	ATP synthase subunit d, mitochondrial	Atp5h	sp|P31399|ATP5H_RAT ATP synthase subunit d, mitochondrial OS=Rattus norvegicus OX=10116 GN=Atp5pd PE=1 SV=3	1	11	11	11	10	11	10	11	10	11	11	10	10	11	10	10	10	11	11	10	11	10	11	10	11	10	11	11	10	10	11	10	10	10	11	11	10	11	10	11	10	11
P40307	P40307	11	11	11	Proteasome subunit beta type-2	Psmb2	sp|P40307|PSB2_RAT Proteasome subunit beta type-2 OS=Rattus norvegicus OX=10116 GN=Psmb2 PE=1 SV=1	1	11	11	11	7	9	8	8	9	8	9	6	9	9	7	8	8	6	9	9	8	7	9	8	8	9	8	9	6	9	9	7	8	8	6	9	9	8	7	9	8	8
P43245	P43245	11	11	9	Multidrug resistance protein 1	Abcb1	sp|P43245|MDR1_RAT ATP-dependent translocase ABCB1 OS=Rattus norvegicus OX=10116 GN=Abcb1 PE=2 SV=1	1	11	11	9	10	9	9	9	8	11	9	10	9	11	9	8	10	8	9	9	9	10	9	9	9	8	11	9	10	9	11	9	8	10	8	9	9	9	8	8	7	7
P50503	P50503	11	11	11	Hsc70-interacting protein	St13	sp|P50503|F10A1_RAT Hsc70-interacting protein OS=Rattus norvegicus OX=10116 GN=St13 PE=1 SV=1	1	11	11	11	10	10	10	10	11	11	10	11	10	10	11	11	10	10	10	11	10	10	10	10	10	11	11	10	11	10	10	11	11	10	10	10	11	10	10	10	10	10
P50904	P50904	11	11	11	Ras GTPase-activating protein 1	Rasa1	sp|P50904|RASA1_RAT Ras GTPase-activating protein 1 OS=Rattus norvegicus OX=10116 GN=Rasa1 PE=1 SV=1	1	11	11	11	10	10	9	8	10	9	9	9	8	8	9	9	8	9	7	7	9	10	10	9	8	10	9	9	9	8	8	9	9	8	9	7	7	9	10	10	9	8
P52555	P52555	11	11	11	Endoplasmic reticulum resident protein 29	Erp29	sp|P52555|ERP29_RAT Endoplasmic reticulum resident protein 29 OS=Rattus norvegicus OX=10116 GN=Erp29 PE=1 SV=2	1	11	11	11	10	10	9	10	10	10	10	10	9	10	9	10	11	10	10	10	10	10	10	9	10	10	10	10	10	9	10	9	10	11	10	10	10	10	10	10	9	10
P58405	P58405	11	10	10	Striatin-3	Strn3	sp|P58405|STRN3_RAT Striatin-3 OS=Rattus norvegicus OX=10116 GN=Strn3 PE=1 SV=2	1	11	10	10	9	10	8	8	10	10	8	9	10	7	9	9	10	8	6	9	10	8	9	7	7	9	9	7	8	9	6	9	8	9	7	5	8	9	8	9	7	7
P61107	P61107	11	11	11	Ras-related protein Rab-14	Rab14	sp|P61107|RAB14_RAT Ras-related protein Rab-14 OS=Rattus norvegicus OX=10116 GN=Rab14 PE=1 SV=3	1	11	11	11	10	10	9	10	9	9	9	10	9	9	10	10	11	10	9	11	11	10	10	9	10	9	9	9	10	9	9	10	10	11	10	9	11	11	10	10	9	10
P61206	P61206	11	1	1	ADP-ribosylation factor 3	Arf3	sp|P61206|ARF3_RAT ADP-ribosylation factor 3 OS=Rattus norvegicus OX=10116 GN=Arf3 PE=2 SV=2	1	11	1	1	11	11	10	10	10	10	10	10	10	11	10	10	10	10	10	11	10	1	1	0	0	0	0	0	0	0	1	0	0	0	0	0	1	0	1	1	0	0
P61589	P61589	11	11	9	Transforming protein RhoA	Rhoa	sp|P61589|RHOA_RAT Transforming protein RhoA OS=Rattus norvegicus OX=10116 GN=Rhoa PE=1 SV=1	1	11	11	9	10	9	10	9	9	11	11	8	10	11	11	9	11	9	11	10	10	10	9	10	9	9	11	11	8	10	11	11	9	11	9	11	10	10	8	7	8	8
P62907	P62907	11	11	11	60S ribosomal protein L10a	Rpl10a	sp|P62907|RL10A_RAT 60S ribosomal protein L10a OS=Rattus norvegicus OX=10116 GN=Rpl10a PE=1 SV=2	1	11	11	11	10	8	11	7	8	8	8	9	9	8	9	9	9	10	9	9	9	10	8	11	7	8	8	8	9	9	8	9	9	9	10	9	9	9	10	8	11	7
P62914	P62914	11	11	11	60S ribosomal protein L11	Rpl11	sp|P62914|RL11_RAT 60S ribosomal protein L11 OS=Rattus norvegicus OX=10116 GN=Rpl11 PE=1 SV=2	1	11	11	11	8	8	9	9	8	10	9	8	10	10	8	7	9	6	8	9	7	8	8	9	9	8	10	9	8	10	10	8	7	9	6	8	9	7	8	8	9	9
P62961	P62961	11	11	7	Nuclease-sensitive element-binding protein 1	Ybx1	sp|P62961|YBOX1_RAT Y-box-binding protein 1 OS=Rattus norvegicus OX=10116 GN=Ybx1 PE=2 SV=3	1	11	11	7	10	9	9	10	10	10	11	10	11	10	9	8	11	9	10	10	8	10	9	9	10	10	10	11	10	11	10	9	8	11	9	10	10	8	6	5	5	6
P70580	P70580	11	11	10	Membrane-associated progesterone receptor component 1	Pgrmc1	sp|P70580|PGRC1_RAT Membrane-associated progesterone receptor component 1 OS=Rattus norvegicus OX=10116 GN=Pgrmc1 PE=1 SV=3	1	11	11	10	8	8	8	9	7	8	11	7	9	11	7	7	9	8	8	7	8	8	8	8	9	7	8	11	7	9	11	7	7	9	8	8	7	8	7	7	7	8
P82471	P82471	11	6	6	Guanine nucleotide-binding protein G(q) subunit alpha	Gnaq	sp|P82471|GNAQ_RAT Guanine nucleotide-binding protein G(q) subunit alpha OS=Rattus norvegicus OX=10116 GN=Gnaq PE=2 SV=2	1	11	6	6	10	11	10	11	11	9	11	11	10	9	10	11	10	11	10	10	11	6	6	5	6	6	5	6	6	5	5	5	6	5	6	6	5	6	6	6	5	6
P84079	P84079	11	11	1	ADP-ribosylation factor 1	Arf1	sp|P84079|ARF1_RAT ADP-ribosylation factor 1 OS=Rattus norvegicus OX=10116 GN=Arf1 PE=1 SV=2	1	11	11	1	11	11	11	11	11	11	11	10	11	11	11	11	11	10	11	11	11	11	11	11	11	11	11	11	10	11	11	11	11	11	10	11	11	11	1	1	1	1
P85971	P85971	11	11	11	6-phosphogluconolactonase	Pgls	sp|P85971|6PGL_RAT 6-phosphogluconolactonase OS=Rattus norvegicus OX=10116 GN=Pgls PE=1 SV=1	1	11	11	11	11	10	11	11	10	11	10	10	10	10	10	10	10	8	8	9	10	11	10	11	11	10	11	10	10	10	10	10	10	10	8	8	9	10	11	10	11	11
P97576	P97576	11	11	11	GrpE protein homolog 1, mitochondrial	Grpel1	sp|P97576|GRPE1_RAT GrpE protein homolog 1, mitochondrial OS=Rattus norvegicus OX=10116 GN=Grpel1 PE=1 SV=2	1	11	11	11	9	8	10	10	8	9	9	9	9	8	6	9	9	10	10	7	9	9	8	10	10	8	9	9	9	9	8	6	9	9	10	10	7	9	9	8	10	10
P97700	P97700	11	11	11	Mitochondrial 2-oxoglutarate/malate carrier protein	Slc25a11	sp|P97700|M2OM_RAT Mitochondrial 2-oxoglutarate/malate carrier protein OS=Rattus norvegicus OX=10116 GN=Slc25a11 PE=1 SV=3	1	11	11	11	10	9	10	10	9	9	10	9	9	10	8	9	10	10	10	9	9	10	9	10	10	9	9	10	9	9	10	8	9	10	10	10	9	9	10	9	10	10
P97834	P97834	11	11	11	COP9 signalosome complex subunit 1	Gps1	sp|P97834|CSN1_RAT COP9 signalosome complex subunit 1 OS=Rattus norvegicus OX=10116 GN=Gps1 PE=1 SV=1	1	11	11	11	8	7	8	9	7	9	8	9	10	8	6	8	9	8	9	6	7	8	7	8	9	7	9	8	9	10	8	6	8	9	8	9	6	7	8	7	8	9
P97849	P97849	11	11	11	Long-chain fatty acid transport protein 1	Slc27a1	sp|P97849|S27A1_RAT Long-chain fatty acid transport protein 1 OS=Rattus norvegicus OX=10116 GN=Slc27a1 PE=2 SV=1	1	11	11	11	9	8	10	9	8	6	8	6	8	8	8	7	9	9	9	6	8	9	8	10	9	8	6	8	6	8	8	8	7	9	9	9	6	8	9	8	10	9
Q01205	Q01205	11	11	11	Dihydrolipoyllysine-residue succinyltransferase component of 2-oxoglutarate dehydrogenase complex, mitochondrial	Dlst	sp|Q01205|ODO2_RAT Dihydrolipoyllysine-residue succinyltransferase component of 2-oxoglutarate dehydrogenase complex, mitochondrial OS=Rattus norvegicus OX=10116 GN=Dlst PE=1 SV=2	1	11	11	11	9	11	10	10	10	10	9	10	10	10	10	9	10	9	9	10	11	9	11	10	10	10	10	9	10	10	10	10	9	10	9	9	10	11	9	11	10	10
Q05982	Q05982	11	5	5	Nucleoside diphosphate kinase A	Nme1	sp|Q05982|NDKA_RAT Nucleoside diphosphate kinase A OS=Rattus norvegicus OX=10116 GN=Nme1 PE=1 SV=1	1	11	5	5	11	11	10	9	11	9	10	11	9	8	10	11	9	9	7	9	10	5	5	5	4	5	3	4	5	3	3	5	5	3	4	2	3	4	5	5	5	4
Q08877	Q08877	11	1	1	Dynamin-3	Dnm3	sp|Q08877|DYN3_RAT Dynamin-3 OS=Rattus norvegicus OX=10116 GN=Dnm3 PE=1 SV=2	1	11	1	1	8	7	5	9	5	8	10	7	8	9	5	7	9	6	9	5	7	0	0	0	0	0	0	0	0	0	0	0	0	0	0	0	1	0	0	0	0	0
Q3B7D2	Q3B7D2	11	11	11		Sptlc2	sp|Q3B7D2|SPTC2_RAT Serine palmitoyltransferase 2 OS=Rattus norvegicus OX=10116 GN=Sptlc2 PE=1 SV=1	1	11	11	11	10	10	11	10	8	7	10	9	9	10	7	8	10	9	9	10	8	10	10	11	10	8	7	10	9	9	10	7	8	10	9	9	10	8	10	10	11	10
Q3T1J1	Q3T1J1	11	11	11	Eukaryotic translation initiation factor 5A-1	Eif5a	sp|Q3T1J1|IF5A1_RAT Eukaryotic translation initiation factor 5A-1 OS=Rattus norvegicus OX=10116 GN=Eif5a PE=1 SV=3	1	11	11	11	11	11	10	11	11	11	11	10	11	11	10	10	11	11	11	10	9	11	11	10	11	11	11	11	10	11	11	10	10	11	11	11	10	9	11	11	10	11
Q4FZT0	Q4FZT0	11	11	11	Stomatin-like protein 2, mitochondrial	Stoml2	sp|Q4FZT0|STML2_RAT Stomatin-like protein 2, mitochondrial OS=Rattus norvegicus OX=10116 GN=Stoml2 PE=1 SV=1	1	11	11	11	9	9	9	10	9	10	9	9	11	10	10	10	9	10	10	9	10	9	9	9	10	9	10	9	9	11	10	10	10	9	10	10	9	10	9	9	9	10
Q4FZY0	Q4FZY0	11	11	11	EF-hand domain-containing protein D2	Efhd2	sp|Q4FZY0|EFHD2_RAT EF-hand domain-containing protein D2 OS=Rattus norvegicus OX=10116 GN=Efhd2 PE=1 SV=1	1	11	11	11	8	10	9	7	9	9	8	9	7	7	8	8	8	7	8	9	8	8	10	9	7	9	9	8	9	7	7	8	8	8	7	8	9	8	8	10	9	7
Q4KLP0	Q4KLP0	11	11	11	Probable 2-oxoglutarate dehydrogenase E1 component DHKTD1, mitochondrial	Dhtkd1	sp|Q4KLP0|DHTK1_RAT Probable 2-oxoglutarate dehydrogenase E1 component DHKTD1, mitochondrial OS=Rattus norvegicus OX=10116 GN=Dhtkd1 PE=2 SV=1	1	11	11	11	10	6	8	10	8	8	11	7	10	9	8	9	11	9	10	6	10	10	6	8	10	8	8	11	7	10	9	8	9	11	9	10	6	10	10	6	8	10
Q4KM74	Q4KM74	11	11	11	Vesicle-trafficking protein SEC22b	Sec22b	sp|Q4KM74|SC22B_RAT Vesicle-trafficking protein SEC22b OS=Rattus norvegicus OX=10116 GN=Sec22b PE=1 SV=3	1	11	11	11	9	8	9	11	9	11	10	9	11	10	9	9	11	9	10	9	9	9	8	9	11	9	11	10	9	11	10	9	9	11	9	10	9	9	9	8	9	11
Q4QQT4	Q4QQT4	11	11	11	Serine/threonine-protein phosphatase 2A 65 kDa regulatory subunit A beta isoform	Ppp2r1b	sp|Q4QQT4|2AAB_RAT Serine/threonine-protein phosphatase 2A 65 kDa regulatory subunit A beta isoform OS=Rattus norvegicus OX=10116 GN=Ppp2r1b PE=2 SV=1	1	11	11	11	10	8	9	9	9	8	10	9	8	9	7	10	9	9	8	10	8	10	8	9	9	9	8	10	9	8	9	7	10	9	9	8	10	8	10	8	9	9
Q4QQW4	Q4QQW4	11	11	10	Histone deacetylase 1	Hdac1	sp|Q4QQW4|HDAC1_RAT Histone deacetylase 1 OS=Rattus norvegicus OX=10116 GN=Hdac1 PE=1 SV=1	1	11	11	10	10	9	10	9	9	9	9	10	10	9	7	9	9	10	10	8	9	10	9	10	9	9	9	9	10	10	9	7	9	9	10	10	8	9	9	8	9	8
Q4V8C2	Q4V8C2	11	11	11	Centromere/kinetochore protein zw10 homolog	Zw10	sp|Q4V8C2|ZW10_RAT Centromere/kinetochore protein zw10 homolog OS=Rattus norvegicus OX=10116 GN=Zw10 PE=2 SV=3	1	11	11	11	11	10	11	11	11	10	10	10	11	10	10	11	8	10	9	9	10	11	10	11	11	11	10	10	10	11	10	10	11	8	10	9	9	10	11	10	11	11
Q56A18	Q56A18	11	11	11	SWI/SNF-related matrix-associated actin-dependent regulator of chromatin subfamily E member 1	Smarce1	sp|Q56A18|SMCE1_RAT SWI/SNF-related matrix-associated actin-dependent regulator of chromatin subfamily E member 1 OS=Rattus norvegicus OX=10116 GN=Smarce1 PE=1 SV=1	1	11	11	11	7	8	9	10	8	7	7	7	8	7	9	7	9	9	7	7	6	7	8	9	10	8	7	7	7	8	7	9	7	9	9	7	7	6	7	8	9	10
Q5BJT7	Q5BJT7	11	11	11	Coiled-coil domain-containing protein 93	Ccdc93	sp|Q5BJT7|CCD93_RAT Coiled-coil domain-containing protein 93 OS=Rattus norvegicus OX=10116 GN=Ccdc93 PE=1 SV=1	1	11	11	11	11	9	9	11	10	10	11	10	10	10	10	9	11	9	10	9	7	11	9	9	11	10	10	11	10	10	10	10	9	11	9	10	9	7	11	9	9	11
Q5I0H9	Q5I0H9	11	11	11	Protein disulfide-isomerase A5	Pdia5	sp|Q5I0H9|PDIA5_RAT Protein disulfide-isomerase A5 OS=Rattus norvegicus OX=10116 GN=Pdia5 PE=2 SV=1	1	11	11	11	4	7	10	5	8	9	8	9	10	3	7	9	2	5	4	8	9	4	7	10	5	8	9	8	9	10	3	7	9	2	5	4	8	9	4	7	10	5
Q5KTC7	Q5KTC7	11	11	11	N-acylethanolamine-hydrolyzing acid amidase;N-acylethanolamine-hydrolyzing acid amidase subunit alpha;N-acylethanolamine-hydrolyzing acid amidase subunit beta	Naaa	sp|Q5KTC7|NAAA_RAT N-acylethanolamine-hydrolyzing acid amidase OS=Rattus norvegicus OX=10116 GN=Naaa PE=1 SV=1	1	11	11	11	7	6	7	7	7	8	10	6	8	10	5	7	7	7	11	3	6	7	6	7	7	7	8	10	6	8	10	5	7	7	7	11	3	6	7	6	7	7
Q5U2Z3	Q5U2Z3	11	11	10	Nucleosome assembly protein 1-like 4	Nap1l4	sp|Q5U2Z3|NP1L4_RAT Nucleosome assembly protein 1-like 4 OS=Rattus norvegicus OX=10116 GN=Nap1l4 PE=1 SV=1	1	11	11	10	11	10	11	11	11	11	11	11	11	11	9	11	10	10	11	10	11	11	10	11	11	11	11	11	11	11	11	9	11	10	10	11	10	11	10	9	10	10
Q5XIW8	Q5XIW8	11	11	11	U4/U6.U5 tri-snRNP-associated protein 1	Sart1	sp|Q5XIW8|SNUT1_RAT U4/U6.U5 tri-snRNP-associated protein 1 OS=Rattus norvegicus OX=10116 GN=Sart1 PE=1 SV=1	1	11	11	11	8	8	9	10	8	7	11	11	8	11	6	10	10	10	10	8	7	8	8	9	10	8	7	11	11	8	11	6	10	10	10	10	8	7	8	8	9	10
Q62627	Q62627	11	11	11	PRKC apoptosis WT1 regulator protein	Pawr	sp|Q62627|PAWR_RAT PRKC apoptosis WT1 regulator protein OS=Rattus norvegicus OX=10116 GN=Pawr PE=1 SV=1	1	11	11	11	10	10	10	11	10	11	10	10	11	11	10	10	11	10	11	10	10	10	10	10	11	10	11	10	10	11	11	10	10	11	10	11	10	10	10	10	10	11
Q63768	Q63768	11	11	11	Adapter molecule crk	Crk	sp|Q63768|CRK_RAT Adapter molecule crk OS=Rattus norvegicus OX=10116 GN=Crk PE=1 SV=1	1	11	11	11	11	10	11	11	11	10	11	10	11	11	10	10	11	10	10	8	10	11	10	11	11	11	10	11	10	11	11	10	10	11	10	10	8	10	11	10	11	11
Q64350	Q64350	11	11	11	Translation initiation factor eIF-2B subunit epsilon	Eif2b5	sp|Q64350|EI2BE_RAT Translation initiation factor eIF-2B subunit epsilon OS=Rattus norvegicus OX=10116 GN=Eif2b5 PE=1 SV=2	1	11	11	11	7	7	8	9	8	7	7	8	7	8	6	7	9	6	7	6	8	7	7	8	9	8	7	7	8	7	8	6	7	9	6	7	6	8	7	7	8	9
Q64537	Q64537	11	11	11	Calpain small subunit 1	Capns1	sp|Q64537|CPNS1_RAT Calpain small subunit 1 OS=Rattus norvegicus OX=10116 GN=Capns1 PE=1 SV=3	1	11	11	11	10	11	9	10	10	10	10	10	8	8	9	8	9	9	9	10	10	10	11	9	10	10	10	10	10	8	8	9	8	9	9	9	10	10	10	11	9	10
Q66HG5	Q66HG5	11	11	11	Transmembrane 9 superfamily member 2	Tm9sf2	sp|Q66HG5|TM9S2_RAT Transmembrane 9 superfamily member 2 OS=Rattus norvegicus OX=10116 GN=Tm9sf2 PE=2 SV=1	1	11	11	11	10	11	11	11	11	10	10	11	10	10	11	10	10	10	10	11	10	10	11	11	11	11	10	10	11	10	10	11	10	10	10	10	11	10	10	11	11	11
Q68FX0	Q68FX0	11	11	11	Isocitrate dehydrogenase [NAD] subunit beta, mitochondrial	Idh3B	sp|Q68FX0|IDH3B_RAT Isocitrate dehydrogenase [NAD] subunit beta, mitochondrial OS=Rattus norvegicus OX=10116 GN=Idh3B PE=2 SV=1	1	11	11	11	11	11	11	11	10	10	11	10	11	11	9	11	11	10	10	11	11	11	11	11	11	10	10	11	10	11	11	9	11	11	10	10	11	11	11	11	11	11
Q6AXM7	Q6AXM7	11	11	11	HBS1-like protein	Hbs1l	sp|Q6AXM7|HBS1L_RAT HBS1-like protein OS=Rattus norvegicus OX=10116 GN=Hbs1l PE=1 SV=1	1	11	11	11	10	10	9	10	11	7	9	7	8	9	10	9	10	9	9	10	8	10	10	9	10	11	7	9	7	8	9	10	9	10	9	9	10	8	10	10	9	10
Q6AXS3	Q6AXS3	11	11	11	Protein DEK	Dek	sp|Q6AXS3|DEK_RAT Protein DEK OS=Rattus norvegicus OX=10116 GN=Dek PE=1 SV=1	1	11	11	11	10	11	10	10	8	10	11	11	8	9	7	9	11	9	9	7	10	10	11	10	10	8	10	11	11	8	9	7	9	11	9	9	7	10	10	11	10	10
Q6AYE2	Q6AYE2	11	11	10	Endophilin-B1	Sh3glb1	sp|Q6AYE2|SHLB1_RAT Endophilin-B1 OS=Rattus norvegicus OX=10116 GN=Sh3glb1 PE=2 SV=1	1	11	11	10	9	9	8	7	8	8	10	9	9	9	6	10	9	8	7	7	9	9	9	8	7	8	8	10	9	9	9	6	10	9	8	7	7	9	9	9	8	7
Q6P7R8	Q6P7R8	11	11	11	Very-long-chain 3-oxoacyl-CoA reductase	Hsd17b12	sp|Q6P7R8|DHB12_RAT Very-long-chain 3-oxoacyl-CoA reductase OS=Rattus norvegicus OX=10116 GN=Hsd17b12 PE=2 SV=1	1	11	11	11	11	11	10	11	10	10	11	10	10	10	10	11	11	10	11	11	11	11	11	10	11	10	10	11	10	10	10	10	11	11	10	11	11	11	11	11	10	11
Q6QD51	Q6QD51	11	11	11	Coiled-coil domain-containing protein 80	Ccdc80	sp|Q6QD51|CCD80_RAT Coiled-coil domain-containing protein 80 OS=Rattus norvegicus OX=10116 GN=Ccdc80 PE=1 SV=1	1	11	11	11	2	10	9	2	9	9	3	9	4	3	8	8	1	3	3	8	9	2	10	9	2	9	9	3	9	4	3	8	8	1	3	3	8	9	2	10	9	2
Q8CHM7	Q8CHM7	11	11	11	2-hydroxyacyl-CoA lyase 1	Hacl1	sp|Q8CHM7|HACL1_RAT 2-hydroxyacyl-CoA lyase 1 OS=Rattus norvegicus OX=10116 GN=Hacl1 PE=1 SV=1	1	11	11	11	8	6	6	9	6	7	9	6	5	11	8	7	10	8	8	7	6	8	6	6	9	6	7	9	6	5	11	8	7	10	8	8	7	6	8	6	6	9
Q8K4V4	Q8K4V4	11	11	11	Sorting nexin-27	Snx27	sp|Q8K4V4|SNX27_RAT Sorting nexin-27 OS=Rattus norvegicus OX=10116 GN=Snx27 PE=1 SV=2	1	11	11	11	9	9	9	8	8	7	9	8	8	10	8	10	9	9	9	8	9	9	9	9	8	8	7	9	8	8	10	8	10	9	9	9	8	9	9	9	9	8
Q920J4	Q920J4	11	11	11	Thioredoxin-like protein 1	Txnl1	sp|Q920J4|TXNL1_RAT Thioredoxin-like protein 1 OS=Rattus norvegicus OX=10116 GN=Txnl1 PE=1 SV=3	1	11	11	11	11	10	11	10	10	10	11	10	10	11	10	11	10	10	11	10	10	11	10	11	10	10	10	11	10	10	11	10	11	10	10	11	10	10	11	10	11	10
Q920Q0	Q920Q0	11	11	11	Paralemmin-1	Palm	sp|Q920Q0|PALM_RAT Paralemmin-1 OS=Rattus norvegicus OX=10116 GN=Palm PE=1 SV=1	1	11	11	11	11	11	11	11	11	10	10	11	11	9	9	11	10	11	11	9	11	11	11	11	11	11	10	10	11	11	9	9	11	10	11	11	9	11	11	11	11	11
Q99PD6	Q99PD6	11	11	11	Transforming growth factor beta-1-induced transcript 1 protein	Tgfb1i1	sp|Q99PD6|TGFI1_RAT Transforming growth factor beta-1-induced transcript 1 protein OS=Rattus norvegicus OX=10116 GN=Tgfb1i1 PE=1 SV=2	1	11	11	11	5	10	11	3	11	10	6	9	6	5	7	9	7	5	5	8	9	5	10	11	3	11	10	6	9	6	5	7	9	7	5	5	8	9	5	10	11	3
Q9JHU5	Q9JHU5	11	11	11	Arfaptin-1	Arfip1	sp|Q9JHU5|ARFP1_RAT Arfaptin-1 OS=Rattus norvegicus OX=10116 GN=Arfip1 PE=1 SV=1	1	11	11	11	9	11	11	9	11	10	9	8	9	10	9	11	9	10	9	8	9	9	11	11	9	11	10	9	8	9	10	9	11	9	10	9	8	9	9	11	11	9
Q9JHY2	Q9JHY2	11	11	10	Sideroflexin-3	Sfxn3	sp|Q9JHY2|SFXN3_RAT Sideroflexin-3 OS=Rattus norvegicus OX=10116 GN=Sfxn3 PE=2 SV=1	1	11	11	10	10	9	10	11	10	10	11	9	9	11	8	10	10	9	10	9	9	10	9	10	11	10	10	11	9	9	11	8	10	10	9	10	9	9	9	9	9	10
Q9JJ54	Q9JJ54	11	11	10	Heterogeneous nuclear ribonucleoprotein D0	Hnrnpd	sp|Q9JJ54|HNRPD_RAT Heterogeneous nuclear ribonucleoprotein D0 OS=Rattus norvegicus OX=10116 GN=Hnrnpd PE=1 SV=2	1	11	11	10	9	6	6	9	8	10	10	8	10	9	7	8	9	8	10	8	8	9	6	6	9	8	10	10	8	10	9	7	8	9	8	10	8	8	8	5	5	8
Q9R066	Q9R066	11	11	11	Coxsackievirus and adenovirus receptor homolog	Cxadr	sp|Q9R066|CXAR_RAT Coxsackievirus and adenovirus receptor homolog OS=Rattus norvegicus OX=10116 GN=Cxadr PE=1 SV=2	1	11	11	11	10	5	8	10	5	8	10	7	10	11	5	6	10	10	10	5	9	10	5	8	10	5	8	10	7	10	11	5	6	10	10	10	5	9	10	5	8	10
Q9WUH4	Q9WUH4	11	11	11	Four and a half LIM domains protein 1	Fhl1	sp|Q9WUH4|FHL1_RAT Four and a half LIM domains protein 1 OS=Rattus norvegicus OX=10116 GN=Fhl1 PE=2 SV=1	1	11	11	11	11	11	11	11	11	11	11	11	11	11	11	11	11	11	11	11	11	11	11	11	11	11	11	11	11	11	11	11	11	11	11	11	11	11	11	11	11	11
Q9WVB1	Q9WVB1	11	11	11	Ras-related protein Rab-6A	Rab6a	sp|Q9WVB1|RAB6A_RAT Ras-related protein Rab-6A OS=Rattus norvegicus OX=10116 GN=Rab6a PE=1 SV=2	1	11	11	11	9	8	8	9	9	9	10	7	9	8	6	7	9	9	10	8	8	9	8	8	9	9	9	10	7	9	8	6	7	9	9	10	8	8	9	8	8	9
Q9Z1B2	Q9Z1B2	11	10	10	Glutathione S-transferase Mu 5	Gstm5	sp|Q9Z1B2|GSTM5_RAT Glutathione S-transferase Mu 5 OS=Rattus norvegicus OX=10116 GN=Gstm5 PE=1 SV=3	1	11	10	10	11	11	11	11	11	10	10	10	10	11	7	11	11	11	11	11	9	10	10	10	10	10	9	9	9	9	10	6	10	10	10	10	10	8	10	10	10	10
A0JPM9	A0JPM9	10	10	10	Eukaryotic translation initiation factor 3 subunit J	Eif3j	sp|A0JPM9|EIF3J_RAT Eukaryotic translation initiation factor 3 subunit J OS=Rattus norvegicus OX=10116 GN=Eif3j PE=1 SV=1	1	10	10	10	9	10	9	8	7	10	9	9	10	8	9	9	8	8	9	9	9	9	10	9	8	7	10	9	9	10	8	9	9	8	8	9	9	9	9	10	9	8
B0BN85	B0BN85	10	10	10	Suppressor of G2 allele of SKP1 homolog	Sugt1	sp|B0BN85|SGT1_RAT Protein SGT1 homolog OS=Rattus norvegicus OX=10116 GN=Sugt1 PE=2 SV=1	1	10	10	10	8	10	9	10	9	9	8	10	10	9	7	9	9	5	8	9	6	8	10	9	10	9	9	8	10	10	9	7	9	9	5	8	9	6	8	10	9	10
B2GV54	B2GV54	10	10	10	Neutral cholesterol ester hydrolase 1	Nceh1	sp|B2GV54|NCEH1_RAT Neutral cholesterol ester hydrolase 1 OS=Rattus norvegicus OX=10116 GN=Nceh1 PE=1 SV=1	1	10	10	10	6	9	9	10	9	8	8	8	7	7	10	6	8	7	8	9	7	6	9	9	10	9	8	8	8	7	7	10	6	8	7	8	9	7	6	9	9	10
B2RYF7	B2RYF7	10	10	10	WAS protein family homolog 1	Wash1	sp|B2RYF7|WASH1_RAT WASH complex subunit 1 OS=Rattus norvegicus OX=10116 GN=Washc1 PE=2 SV=1	1	10	10	10	10	7	7	7	7	9	8	6	9	9	8	6	9	8	8	8	7	10	7	7	7	7	9	8	6	9	9	8	6	9	8	8	8	7	10	7	7	7
CON__ENSEMBL:ENSBTAP00000037665	CON__ENSEMBL:ENSBTAP00000037665	10	10	10				1	10	10	10	5	6	6	8	5	9	10	7	5	8	8	6	7	8	9	7	7	5	6	6	8	5	9	10	7	5	8	8	6	7	8	9	7	7	5	6	6	8
CON__Q28194	CON__Q28194	10	10	10				1	10	10	10	3	7	8	3	6	7	4	7	6	3	6	7	4	5	2	7	7	3	7	8	3	6	7	4	7	6	3	6	7	4	5	2	7	7	3	7	8	3
D3ZTV3	D3ZTV3	10	10	10		Flrt2	sp|D3ZTV3|FLRT2_RAT Leucine-rich repeat transmembrane protein FLRT2 OS=Rattus norvegicus OX=10116 GN=Flrt2 PE=1 SV=1	1	10	10	10	7	9	8	7	8	8	7	10	6	6	8	7	5	5	8	9	9	7	9	8	7	8	8	7	10	6	6	8	7	5	5	8	9	9	7	9	8	7
E9PT23	E9PT23	10	10	10		Slc38a10	sp|E9PT23|S38AA_RAT Putative sodium-coupled neutral amino acid transporter 10 OS=Rattus norvegicus OX=10116 GN=Slc38a10 PE=1 SV=2	1	10	10	10	9	7	10	8	8	8	6	9	8	8	9	6	8	6	6	7	8	9	7	10	8	8	8	6	9	8	8	9	6	8	6	6	7	8	9	7	10	8
F1LSG8	F1LSG8	10	10	10		Ccdc132	sp|F1LSG8|VPS50_RAT Syndetin OS=Rattus norvegicus OX=10116 GN=Vps50 PE=1 SV=1	1	10	10	10	7	5	8	5	7	7	7	6	8	9	6	5	7	5	9	6	9	7	5	8	5	7	7	7	6	8	9	6	5	7	5	9	6	9	7	5	8	5
G3V9R8	G3V9R8	10	10	10	Heterogeneous nuclear ribonucleoprotein C	Hnrnpc	sp|G3V9R8|HNRPC_RAT Heterogeneous nuclear ribonucleoprotein C OS=Rattus norvegicus OX=10116 GN=Hnrnpc PE=1 SV=2	1	10	10	10	6	7	6	6	8	6	7	8	6	7	8	5	7	6	7	8	6	6	7	6	6	8	6	7	8	6	7	8	5	7	6	7	8	6	6	7	6	6
O08557	O08557	10	9	9	N(G),N(G)-dimethylarginine dimethylaminohydrolase 1	Ddah1	sp|O08557|DDAH1_RAT N(G),N(G)-dimethylarginine dimethylaminohydrolase 1 OS=Rattus norvegicus OX=10116 GN=Ddah1 PE=1 SV=3	1	10	9	9	6	10	9	8	10	7	6	10	8	4	8	9	8	6	6	10	9	5	9	8	7	9	6	6	9	7	3	7	8	7	5	6	9	8	5	9	8	7
O08628	O08628	10	10	10	Procollagen C-endopeptidase enhancer 1	Pcolce	sp|O08628|PCOC1_RAT Procollagen C-endopeptidase enhancer 1 OS=Rattus norvegicus OX=10116 GN=Pcolce PE=1 SV=1	1	10	10	10	6	8	8	8	9	9	8	8	8	8	8	9	8	6	8	7	8	6	8	8	8	9	9	8	8	8	8	8	9	8	6	8	7	8	6	8	8	8
O08837	O08837	10	10	10	Cell division cycle 5-like protein	Cdc5l	sp|O08837|CDC5L_RAT Cell division cycle 5-like protein OS=Rattus norvegicus OX=10116 GN=Cdc5l PE=1 SV=2	1	10	10	10	9	8	9	9	8	8	9	10	9	8	9	7	9	9	10	8	6	9	8	9	9	8	8	9	10	9	8	9	7	9	9	10	8	6	9	8	9	9
O35796	O35796	10	10	10	Complement component 1 Q subcomponent-binding protein, mitochondrial	C1qbp	sp|O35796|C1QBP_RAT Complement component 1 Q subcomponent-binding protein, mitochondrial OS=Rattus norvegicus OX=10116 GN=C1qbp PE=1 SV=2	1	10	10	10	10	9	10	10	10	10	9	10	10	10	10	10	10	8	10	10	10	10	9	10	10	10	10	9	10	10	10	10	10	10	8	10	10	10	10	9	10	10
O89049	O89049	10	10	10	Thioredoxin reductase 1, cytoplasmic	Txnrd1	sp|O89049|TRXR1_RAT Thioredoxin reductase 1, cytoplasmic OS=Rattus norvegicus OX=10116 GN=Txnrd1 PE=1 SV=5	1	10	10	10	6	7	9	6	7	6	6	8	5	5	5	8	7	5	4	5	9	6	7	9	6	7	6	6	8	5	5	5	8	7	5	4	5	9	6	7	9	6
P04041	P04041	10	10	10	Glutathione peroxidase 1	Gpx1	sp|P04041|GPX1_RAT Glutathione peroxidase 1 OS=Rattus norvegicus OX=10116 GN=Gpx1 PE=1 SV=4	1	10	10	10	10	8	9	10	9	10	10	9	10	10	8	10	10	9	10	9	10	10	8	9	10	9	10	10	9	10	10	8	10	10	9	10	9	10	10	8	9	10
P04256	P04256	10	10	10	Heterogeneous nuclear ribonucleoprotein A1;Heterogeneous nuclear ribonucleoprotein A1, N-terminally processed	Hnrnpa1	sp|P04256|ROA1_RAT Heterogeneous nuclear ribonucleoprotein A1 OS=Rattus norvegicus OX=10116 GN=Hnrnpa1 PE=1 SV=3	1	10	10	10	10	10	9	10	10	10	10	10	10	10	10	9	10	10	10	10	10	10	10	9	10	10	10	10	10	10	10	10	9	10	10	10	10	10	10	10	9	10
P04961	P04961	10	10	10	Proliferating cell nuclear antigen	Pcna	sp|P04961|PCNA_RAT Proliferating cell nuclear antigen OS=Rattus norvegicus OX=10116 GN=Pcna PE=1 SV=1	1	10	10	10	7	8	8	7	9	8	8	8	6	8	7	8	8	7	7	7	7	7	8	8	7	9	8	8	8	6	8	7	8	8	7	7	7	7	7	8	8	7
P05369	P05369	10	10	10	Farnesyl pyrophosphate synthase	Fdps	sp|P05369|FPPS_RAT Farnesyl pyrophosphate synthase OS=Rattus norvegicus OX=10116 GN=Fdps PE=2 SV=2	1	10	10	10	8	9	10	8	9	10	8	8	8	9	8	9	9	7	8	8	10	8	9	10	8	9	10	8	8	8	9	8	9	9	7	8	8	10	8	9	10	8
P05982	P05982	10	10	10	NAD(P)H dehydrogenase [quinone] 1	Nqo1	sp|P05982|NQO1_RAT NAD(P)H dehydrogenase [quinone] 1 OS=Rattus norvegicus OX=10116 GN=Nqo1 PE=1 SV=4	1	10	10	10	8	9	9	8	9	7	8	9	9	9	7	8	9	7	9	9	7	8	9	9	8	9	7	8	9	9	9	7	8	9	7	9	9	7	8	9	9	8
P06214	P06214	10	10	10	Delta-aminolevulinic acid dehydratase	Alad	sp|P06214|HEM2_RAT Delta-aminolevulinic acid dehydratase OS=Rattus norvegicus OX=10116 GN=Alad PE=1 SV=1	1	10	10	10	7	6	7	9	7	9	9	8	9	7	4	9	10	7	7	6	8	7	6	7	9	7	9	9	8	9	7	4	9	10	7	7	6	8	7	6	7	9
P07895	P07895	10	10	10	Superoxide dismutase [Mn], mitochondrial	Sod2	sp|P07895|SODM_RAT Superoxide dismutase [Mn], mitochondrial OS=Rattus norvegicus OX=10116 GN=Sod2 PE=1 SV=2	1	10	10	10	7	9	7	7	9	5	9	7	6	9	10	7	6	8	7	8	8	7	9	7	7	9	5	9	7	6	9	10	7	6	8	7	8	8	7	9	7	7
P10686	P10686	10	10	10	1-phosphatidylinositol 4,5-bisphosphate phosphodiesterase gamma-1	Plcg1	sp|P10686|PLCG1_RAT 1-phosphatidylinositol 4,5-bisphosphate phosphodiesterase gamma-1 OS=Rattus norvegicus OX=10116 GN=Plcg1 PE=1 SV=1	1	10	10	10	8	7	7	7	7	7	7	5	8	7	4	6	8	4	7	4	7	8	7	7	7	7	7	7	5	8	7	4	6	8	4	7	4	7	8	7	7	7
P10824	P10824	10	3	3	Guanine nucleotide-binding protein G(i) subunit alpha-1	Gnai1	sp|P10824|GNAI1_RAT Guanine nucleotide-binding protein G(i) subunit alpha-1 OS=Rattus norvegicus OX=10116 GN=Gnai1 PE=1 SV=3	1	10	3	3	8	9	10	9	9	9	8	8	8	8	7	9	8	9	9	9	9	1	2	3	2	2	2	1	2	2	1	2	2	1	3	3	2	3	1	2	3	2
P11762	P11762	10	10	10	Galectin-1	Lgals1	sp|P11762|LEG1_RAT Galectin-1 OS=Rattus norvegicus OX=10116 GN=Lgals1 PE=1 SV=2	1	10	10	10	8	8	9	6	8	6	10	9	8	8	9	8	7	6	7	7	8	8	8	9	6	8	6	10	9	8	8	9	8	7	6	7	7	8	8	8	9	6
P13084	P13084	10	10	10	Nucleophosmin	Npm1	sp|P13084|NPM_RAT Nucleophosmin OS=Rattus norvegicus OX=10116 GN=Npm1 PE=1 SV=1	1	10	10	10	9	8	8	9	8	9	9	8	9	9	8	8	9	8	9	7	7	9	8	8	9	8	9	9	8	9	9	8	8	9	8	9	7	7	9	8	8	9
P13086	P13086	10	10	10	Succinyl-CoA ligase [ADP/GDP-forming] subunit alpha, mitochondrial	Suclg1	sp|P13086|SUCA_RAT Succinate--CoA ligase [ADP/GDP-forming] subunit alpha, mitochondrial OS=Rattus norvegicus OX=10116 GN=Suclg1 PE=2 SV=2	1	10	10	10	10	10	10	10	9	9	10	10	9	10	9	10	10	9	10	10	10	10	10	10	10	9	9	10	10	9	10	9	10	10	9	10	10	10	10	10	10	10
P15429	P15429	10	4	4	Beta-enolase	Eno3	sp|P15429|ENOB_RAT Beta-enolase OS=Rattus norvegicus OX=10116 GN=Eno3 PE=1 SV=3	1	10	4	4	9	7	7	9	8	9	8	8	8	9	7	9	8	6	8	7	8	3	1	1	3	2	3	2	2	3	3	2	3	2	1	2	2	2	3	1	1	3
P15800	P15800	10	10	10	Laminin subunit beta-2	Lamb2	sp|P15800|LAMB2_RAT Laminin subunit beta-2 OS=Rattus norvegicus OX=10116 GN=Lamb2 PE=1 SV=1	1	10	10	10	7	7	9	9	9	7	9	9	5	8	6	7	7	10	8	7	8	7	7	9	9	9	7	9	9	5	8	6	7	7	10	8	7	8	7	7	9	9
P17077	P17077	10	10	10	60S ribosomal protein L9	Rpl9	sp|P17077|RL9_RAT 60S ribosomal protein L9 OS=Rattus norvegicus OX=10116 GN=Rpl9 PE=1 SV=1	1	10	10	10	10	9	10	10	10	10	10	10	10	10	9	10	10	10	9	10	9	10	9	10	10	10	10	10	10	10	10	9	10	10	10	9	10	9	10	9	10	10
P17164	P17164	10	10	10	Tissue alpha-L-fucosidase	Fuca1	sp|P17164|FUCO_RAT Tissue alpha-L-fucosidase OS=Rattus norvegicus OX=10116 GN=Fuca1 PE=1 SV=1	1	10	10	10	10	7	8	9	7	9	10	8	9	9	8	9	10	9	9	8	9	10	7	8	9	7	9	10	8	9	9	8	9	10	9	9	8	9	10	7	8	9
P21913	P21913	10	10	10	Succinate dehydrogenase [ubiquinone] iron-sulfur subunit, mitochondrial	Sdhb	sp|P21913|SDHB_RAT Succinate dehydrogenase [ubiquinone] iron-sulfur subunit, mitochondrial OS=Rattus norvegicus OX=10116 GN=Sdhb PE=2 SV=2	1	10	10	10	8	8	7	8	7	7	8	8	7	9	5	5	8	6	7	6	6	8	8	7	8	7	7	8	8	7	9	5	5	8	6	7	6	6	8	8	7	8
P29147	P29147	10	10	10	D-beta-hydroxybutyrate dehydrogenase, mitochondrial	Bdh1	sp|P29147|BDH_RAT D-beta-hydroxybutyrate dehydrogenase, mitochondrial OS=Rattus norvegicus OX=10116 GN=Bdh1 PE=1 SV=2	1	10	10	10	8	8	9	8	9	8	9	8	9	10	6	10	10	10	9	7	10	8	8	9	8	9	8	9	8	9	10	6	10	10	10	9	7	10	8	8	9	8
P35738	P35738	10	10	10	2-oxoisovalerate dehydrogenase subunit beta, mitochondrial	Bckdhb	sp|P35738|ODBB_RAT 2-oxoisovalerate dehydrogenase subunit beta, mitochondrial OS=Rattus norvegicus OX=10116 GN=Bckdhb PE=1 SV=3	1	10	10	10	9	8	8	8	7	7	8	7	8	9	8	8	8	9	9	7	8	9	8	8	8	7	7	8	7	8	9	8	8	8	9	9	7	8	9	8	8	8
P36202	P36202	10	10	10	PDZ and LIM domain protein 4	Pdlim4	sp|P36202|PDLI4_RAT PDZ and LIM domain protein 4 OS=Rattus norvegicus OX=10116 GN=Pdlim4 PE=1 SV=2	1	10	10	10	7	9	7	7	9	9	7	8	8	8	9	8	5	6	8	9	8	7	9	7	7	9	9	7	8	8	8	9	8	5	6	8	9	8	7	9	7	7
P36860	P36860	10	10	5	Ras-related protein Ral-B	Ralb	sp|P36860|RALB_RAT Ras-related protein Ral-B OS=Rattus norvegicus OX=10116 GN=Ralb PE=2 SV=1	1	10	10	5	10	7	8	8	8	8	9	7	9	8	7	7	9	6	9	8	7	10	7	8	8	8	8	9	7	9	8	7	7	9	6	9	8	7	5	2	3	3
P38062	P38062	10	10	10	Methionine aminopeptidase 2	Metap2	sp|P38062|MAP2_RAT Methionine aminopeptidase 2 OS=Rattus norvegicus OX=10116 GN=Metap2 PE=1 SV=2	1	10	10	10	7	6	9	5	7	9	9	8	7	8	7	6	9	7	6	8	7	7	6	9	5	7	9	9	8	7	8	7	6	9	7	6	8	7	7	6	9	5
P40112	P40112	10	10	10	Proteasome subunit beta type-3	Psmb3	sp|P40112|PSB3_RAT Proteasome subunit beta type-3 OS=Rattus norvegicus OX=10116 GN=Psmb3 PE=1 SV=1	1	10	10	10	7	8	7	9	7	9	9	7	9	10	7	7	9	7	8	7	7	7	8	7	9	7	9	9	7	9	10	7	7	9	7	8	7	7	7	8	7	9
P41565	P41565	10	10	10	Isocitrate dehydrogenase [NAD] subunit gamma 1, mitochondrial	Idh3g	sp|P41565|IDHG1_RAT Isocitrate dehydrogenase [NAD] subunit gamma 1, mitochondrial OS=Rattus norvegicus OX=10116 GN=Idh3g PE=1 SV=2	1	10	10	10	9	10	9	9	8	8	9	9	7	8	7	10	10	7	8	9	9	9	10	9	9	8	8	9	9	7	8	7	10	10	7	8	9	9	9	10	9	9
P42930	P42930	10	10	10	Heat shock protein beta-1	Hspb1	sp|P42930|HSPB1_RAT Heat shock protein beta-1 OS=Rattus norvegicus OX=10116 GN=Hspb1 PE=1 SV=1	1	10	10	10	9	8	9	9	9	9	9	9	10	9	8	10	9	9	9	7	10	9	8	9	9	9	9	9	9	10	9	8	10	9	9	9	7	10	9	8	9	9
P47875	P47875	10	10	10	Cysteine and glycine-rich protein 1	Csrp1	sp|P47875|CSRP1_RAT Cysteine and glycine-rich protein 1 OS=Rattus norvegicus OX=10116 GN=Csrp1 PE=1 SV=2	1	10	10	10	8	9	9	7	9	10	8	9	9	9	9	8	9	7	8	9	9	8	9	9	7	9	10	8	9	9	9	9	8	9	7	8	9	9	8	9	9	7
P49911	P49911	10	9	9	Acidic leucine-rich nuclear phosphoprotein 32 family member A	Anp32a	sp|P49911|AN32A_RAT Acidic leucine-rich nuclear phosphoprotein 32 family member A OS=Rattus norvegicus OX=10116 GN=Anp32a PE=2 SV=1	1	10	9	9	10	9	9	9	9	10	10	9	10	9	9	9	10	9	9	8	10	9	9	9	8	9	9	9	9	9	8	9	9	9	9	9	8	9	9	9	9	8
P50430	P50430	10	10	10	Arylsulfatase B	Arsb	sp|P50430|ARSB_RAT Arylsulfatase B OS=Rattus norvegicus OX=10116 GN=Arsb PE=2 SV=2	1	10	10	10	9	7	9	10	8	8	9	8	8	9	7	8	9	10	9	8	9	9	7	9	10	8	8	9	8	8	9	7	8	9	10	9	8	9	9	7	9	10
P51673	P51673	10	10	9	Cellular retinoic acid-binding protein 2	Crabp2	sp|P51673|RABP2_RAT Cellular retinoic acid-binding protein 2 OS=Rattus norvegicus OX=10116 GN=Crabp2 PE=2 SV=2	1	10	10	9	10	7	6	10	7	8	10	8	10	9	5	8	10	9	10	7	7	10	7	6	10	7	8	10	8	10	9	5	8	10	9	10	7	7	9	7	6	9
P60892	P60892	10	10	5	Ribose-phosphate pyrophosphokinase 1	Prps1	sp|P60892|PRPS1_RAT Ribose-phosphate pyrophosphokinase 1 OS=Rattus norvegicus OX=10116 GN=Prps1 PE=1 SV=2	1	10	10	5	10	10	10	9	10	10	9	9	10	10	10	10	10	10	10	8	10	10	10	10	9	10	10	9	9	10	10	10	10	10	10	10	8	10	5	5	5	5
P61751	P61751	10	6	5	ADP-ribosylation factor 4	Arf4	sp|P61751|ARF4_RAT ADP-ribosylation factor 4 OS=Rattus norvegicus OX=10116 GN=Arf4 PE=2 SV=2	1	10	6	5	10	10	10	10	10	10	10	10	10	10	10	10	10	9	10	10	10	6	6	6	6	6	6	6	6	6	6	6	6	6	5	6	6	6	5	5	5	5
P62250	P62250	10	10	10	40S ribosomal protein S16	Rps16	sp|P62250|RS16_RAT 40S ribosomal protein S16 OS=Rattus norvegicus OX=10116 GN=Rps16 PE=1 SV=2	1	10	10	10	10	10	10	10	9	10	10	10	10	9	9	9	10	10	10	10	9	10	10	10	10	9	10	10	10	10	9	9	9	10	10	10	10	9	10	10	10	10
P62271	P62271	10	10	10	40S ribosomal protein S18	Rps18	sp|P62271|RS18_RAT 40S ribosomal protein S18 OS=Rattus norvegicus OX=10116 GN=Rps18 PE=1 SV=3	1	10	10	10	9	7	8	8	9	9	9	8	8	8	8	8	9	8	7	7	8	9	7	8	8	9	9	9	8	8	8	8	8	9	8	7	7	8	9	7	8	8
P62752	P62752	10	10	10	60S ribosomal protein L23a	Rpl23a	sp|P62752|RL23A_RAT 60S ribosomal protein L23a OS=Rattus norvegicus OX=10116 GN=Rpl23a PE=2 SV=1	1	10	10	10	10	10	10	9	10	10	10	10	10	10	9	9	10	10	10	9	10	10	10	10	9	10	10	10	10	10	10	9	9	10	10	10	9	10	10	10	10	9
P63036	P63036	10	10	10	DnaJ homolog subfamily A member 1	Dnaja1	sp|P63036|DNJA1_RAT DnaJ homolog subfamily A member 1 OS=Rattus norvegicus OX=10116 GN=Dnaja1 PE=1 SV=1	1	10	10	10	10	8	8	9	9	10	8	7	8	8	6	9	10	7	8	7	7	10	8	8	9	9	10	8	7	8	8	6	9	10	7	8	7	7	10	8	8	9
P63329	P63329	10	10	5	Serine/threonine-protein phosphatase 2B catalytic subunit alpha isoform	Ppp3ca	sp|P63329|PP2BA_RAT Serine/threonine-protein phosphatase 2B catalytic subunit alpha isoform OS=Rattus norvegicus OX=10116 GN=Ppp3ca PE=1 SV=1	1	10	10	5	8	8	7	9	9	9	10	8	10	9	9	9	8	8	8	7	7	8	8	7	9	9	9	10	8	10	9	9	9	8	8	8	7	7	4	5	5	5
P84083	P84083	10	4	4	ADP-ribosylation factor 5	Arf5	sp|P84083|ARF5_RAT ADP-ribosylation factor 5 OS=Rattus norvegicus OX=10116 GN=Arf5 PE=1 SV=2	1	10	4	4	9	10	10	9	10	9	9	9	10	10	9	10	10	9	9	10	10	3	4	4	3	4	3	3	3	4	4	3	4	4	3	3	4	4	3	4	4	3
P97874	P97874	10	10	10	Cyclin-G-associated kinase	Gak	sp|P97874|GAK_RAT Cyclin-G-associated kinase OS=Rattus norvegicus OX=10116 GN=Gak PE=1 SV=1	1	10	10	10	7	6	6	7	7	5	7	7	9	8	5	8	6	7	6	5	6	7	6	6	7	7	5	7	7	9	8	5	8	6	7	6	5	6	7	6	6	7
Q08290	Q08290	10	10	10	Calponin-1	Cnn1	sp|Q08290|CNN1_RAT Calponin-1 OS=Rattus norvegicus OX=10116 GN=Cnn1 PE=1 SV=1	1	10	10	10	5	9	8	6	9	8	7	9	8	6	9	8	7	6	7	8	9	5	9	8	6	9	8	7	9	8	6	9	8	7	6	7	8	9	5	9	8	6
Q32PX2	Q32PX2	10	10	10	Aminoacyl tRNA synthase complex-interacting multifunctional protein 2	Aimp2	sp|Q32PX2|AIMP2_RAT Aminoacyl tRNA synthase complex-interacting multifunctional protein 2 OS=Rattus norvegicus OX=10116 GN=Aimp2 PE=2 SV=1	1	10	10	10	10	9	8	9	9	7	9	9	7	10	9	10	7	7	8	8	8	10	9	8	9	9	7	9	9	7	10	9	10	7	7	8	8	8	10	9	8	9
Q32PZ3	Q32PZ3	10	10	10	Protein unc-45 homolog A	Unc45a	sp|Q32PZ3|UN45A_RAT Protein unc-45 homolog A OS=Rattus norvegicus OX=10116 GN=Unc45a PE=2 SV=1	1	10	10	10	7	8	8	5	8	6	6	5	7	6	5	6	7	5	5	6	8	7	8	8	5	8	6	6	5	7	6	5	6	7	5	5	6	8	7	8	8	5
Q3T1I4	Q3T1I4	10	10	10	Protein PRRC1	Prrc1	sp|Q3T1I4|PRRC1_RAT Protein PRRC1 OS=Rattus norvegicus OX=10116 GN=Prrc1 PE=2 SV=1	1	10	10	10	10	9	9	9	9	8	9	10	9	9	9	9	9	8	9	9	9	10	9	9	9	9	8	9	10	9	9	9	9	9	8	9	9	9	10	9	9	9
Q4KLH4	Q4KLH4	10	10	10	Paraspeckle component 1	Pspc1	sp|Q4KLH4|PSPC1_RAT Paraspeckle component 1 OS=Rattus norvegicus OX=10116 GN=Pspc1 PE=1 SV=1	1	10	10	10	10	10	10	10	9	9	10	9	10	9	8	9	10	10	9	9	7	10	10	10	10	9	9	10	9	10	9	8	9	10	10	9	9	7	10	10	10	10
Q4KLL4	Q4KLL4	10	10	10	Transmembrane 9 superfamily member 4	Tm9sf4	sp|Q4KLL4|TM9S4_RAT Transmembrane 9 superfamily member 4 OS=Rattus norvegicus OX=10116 GN=Tm9sf4 PE=2 SV=1	1	10	10	10	10	9	9	10	8	10	10	9	9	10	9	9	10	10	10	7	7	10	9	9	10	8	10	10	9	9	10	9	9	10	10	10	7	7	10	9	9	10
Q4KLZ6	Q4KLZ6	10	10	10	Bifunctional ATP-dependent dihydroxyacetone kinase/FAD-AMP lyase (cyclizing);ATP-dependent dihydroxyacetone kinase;FAD-AMP lyase (cyclizing)	Dak	sp|Q4KLZ6|TKFC_RAT Triokinase/FMN cyclase OS=Rattus norvegicus OX=10116 GN=Tkfc PE=1 SV=1	1	10	10	10	9	8	9	9	9	8	8	8	9	9	8	7	9	9	9	9	8	9	8	9	9	9	8	8	8	9	9	8	7	9	9	9	9	8	9	8	9	9
Q4V7A0	Q4V7A0	10	10	10	WD repeat-containing protein 61;WD repeat-containing protein 61, N-terminally processed	Wdr61	sp|Q4V7A0|WDR61_RAT WD repeat-containing protein 61 OS=Rattus norvegicus OX=10116 GN=Wdr61 PE=1 SV=1	1	10	10	10	9	10	9	9	9	9	10	9	10	10	8	8	9	9	9	10	9	9	10	9	9	9	9	10	9	10	10	8	8	9	9	9	10	9	9	10	9	9
Q5BJS0	Q5BJS0	10	10	10	Putative ATP-dependent RNA helicase DHX30	Dhx30	sp|Q5BJS0|DHX30_RAT ATP-dependent RNA helicase DHX30 OS=Rattus norvegicus OX=10116 GN=Dhx30 PE=1 SV=1	1	10	10	10	9	5	8	7	6	6	8	7	8	10	4	6	10	7	6	7	7	9	5	8	7	6	6	8	7	8	10	4	6	10	7	6	7	7	9	5	8	7
Q5EB81	Q5EB81	10	10	10	NADH-cytochrome b5 reductase 1	Cyb5r1	sp|Q5EB81|NB5R1_RAT NADH-cytochrome b5 reductase 1 OS=Rattus norvegicus OX=10116 GN=Cyb5r1 PE=2 SV=1	1	10	10	10	9	9	10	8	9	10	9	10	10	9	8	10	10	10	10	9	9	9	9	10	8	9	10	9	10	10	9	8	10	10	10	10	9	9	9	9	10	8
Q5FVK6	Q5FVK6	10	10	10	Coiled-coil and C2 domain-containing protein 1B	Cc2d1b	sp|Q5FVK6|C2D1B_RAT Coiled-coil and C2 domain-containing protein 1B OS=Rattus norvegicus OX=10116 GN=Cc2d1b PE=1 SV=2	1	10	10	10	7	9	9	9	6	8	9	9	8	7	7	7	8	7	9	8	7	7	9	9	9	6	8	9	9	8	7	7	7	8	7	9	8	7	7	9	9	9
Q5FWT1	Q5FWT1	10	10	10	Protein FAM98A	Fam98a	sp|Q5FWT1|FA98A_RAT Protein FAM98A OS=Rattus norvegicus OX=10116 GN=Fam98a PE=2 SV=1	1	10	10	10	8	7	8	9	8	9	9	9	7	8	9	9	8	7	9	9	8	8	7	8	9	8	9	9	9	7	8	9	9	8	7	9	9	8	8	7	8	9
Q5M9F8	Q5M9F8	10	10	10	N-terminal kinase-like protein	Scyl1	sp|Q5M9F8|SCYL1_RAT N-terminal kinase-like protein OS=Rattus norvegicus OX=10116 GN=Scyl1 PE=2 SV=1	1	10	10	10	6	9	6	8	7	6	7	5	6	5	7	6	9	4	6	6	5	6	9	6	8	7	6	7	5	6	5	7	6	9	4	6	6	5	6	9	6	8
Q5M9G3	Q5M9G3	10	10	10	Caprin-1	Caprin1	sp|Q5M9G3|CAPR1_RAT Caprin-1 OS=Rattus norvegicus OX=10116 GN=Caprin1 PE=1 SV=2	1	10	10	10	10	10	10	10	10	9	10	10	9	10	10	9	10	10	10	9	9	10	10	10	10	10	9	10	10	9	10	10	9	10	10	10	9	9	10	10	10	10
Q5M9G9	Q5M9G9	10	10	10	Protein TBRG4	Tbrg4	sp|Q5M9G9|FAKD4_RAT FAST kinase domain-containing protein 4 OS=Rattus norvegicus OX=10116 GN=Tbrg4 PE=2 SV=1	1	10	10	10	8	6	7	7	7	5	6	7	6	7	6	7	7	7	5	6	4	8	6	7	7	7	5	6	7	6	7	6	7	7	7	5	6	4	8	6	7	7
Q5RJR8	Q5RJR8	10	10	10	Leucine-rich repeat-containing protein 59	Lrrc59	sp|Q5RJR8|LRC59_RAT Leucine-rich repeat-containing protein 59 OS=Rattus norvegicus OX=10116 GN=Lrrc59 PE=1 SV=1	1	10	10	10	9	7	8	9	9	9	9	10	8	9	8	10	9	9	9	10	10	9	7	8	9	9	9	9	10	8	9	8	10	9	9	9	10	10	9	7	8	9
Q5U1Z0	Q5U1Z0	10	10	10	Rab3 GTPase-activating protein non-catalytic subunit	Rab3gap2	sp|Q5U1Z0|RBGPR_RAT Rab3 GTPase-activating protein non-catalytic subunit OS=Rattus norvegicus OX=10116 GN=Rab3gap2 PE=1 SV=2	1	10	10	10	10	8	8	9	9	9	8	9	8	7	7	8	8	8	9	8	8	10	8	8	9	9	9	8	9	8	7	7	8	8	8	9	8	8	10	8	8	9
Q5U2R7	Q5U2R7	10	10	10	LDLR chaperone MESD	Mesdc2	sp|Q5U2R7|MESD_RAT LRP chaperone MESD OS=Rattus norvegicus OX=10116 GN=Mesd PE=2 SV=1	1	10	10	10	9	8	9	9	7	9	9	9	7	9	9	9	9	9	10	7	6	9	8	9	9	7	9	9	9	7	9	9	9	9	9	10	7	6	9	8	9	9
Q5XI73	Q5XI73	10	10	10	Rho GDP-dissociation inhibitor 1	Arhgdia	sp|Q5XI73|GDIR1_RAT Rho GDP-dissociation inhibitor 1 OS=Rattus norvegicus OX=10116 GN=Arhgdia PE=1 SV=1	1	10	10	10	9	9	9	10	10	10	10	8	10	9	9	9	9	9	10	9	9	9	9	9	10	10	10	10	8	10	9	9	9	9	9	10	9	9	9	9	9	10
Q5XIB4	Q5XIB4	10	10	10	Ufm1-specific protease 2	Ufsp2	sp|Q5XIB4|UFSP2_RAT Ufm1-specific protease 2 OS=Rattus norvegicus OX=10116 GN=Ufsp2 PE=2 SV=1	1	10	10	10	10	10	7	8	8	9	10	8	10	8	8	9	10	9	8	9	9	10	10	7	8	8	9	10	8	10	8	8	9	10	9	8	9	9	10	10	7	8
Q5XIU9	Q5XIU9	10	9	9	Membrane-associated progesterone receptor component 2	Pgrmc2	sp|Q5XIU9|PGRC2_RAT Membrane-associated progesterone receptor component 2 OS=Rattus norvegicus OX=10116 GN=Pgrmc2 PE=1 SV=1	1	10	9	9	8	8	9	9	8	6	8	9	7	9	9	7	9	8	9	8	8	7	7	8	8	7	5	7	8	6	8	8	6	8	7	8	7	7	7	7	8	8
Q62753	Q62753	10	10	10	Syntaxin-binding protein 2	Stxbp2	sp|Q62753|STXB2_RAT Syntaxin-binding protein 2 OS=Rattus norvegicus OX=10116 GN=Stxbp2 PE=2 SV=1	1	10	10	10	8	6	7	9	7	7	7	7	8	9	8	8	7	7	8	6	8	8	6	7	9	7	7	7	7	8	9	8	8	7	7	8	6	8	8	6	7	9
Q62786	Q62786	10	10	10	Prostaglandin F2 receptor negative regulator	Ptgfrn	sp|Q62786|FPRP_RAT Prostaglandin F2 receptor negative regulator OS=Rattus norvegicus OX=10116 GN=Ptgfrn PE=1 SV=1	1	10	10	10	3	9	9	2	8	7	5	7	8	1	6	10	3	5	3	8	8	3	9	9	2	8	7	5	7	8	1	6	10	3	5	3	8	8	3	9	9	2
Q62848	Q62848	10	10	10	ADP-ribosylation factor GTPase-activating protein 1	Arfgap1	sp|Q62848|ARFG1_RAT ADP-ribosylation factor GTPase-activating protein 1 OS=Rattus norvegicus OX=10116 GN=Arfgap1 PE=1 SV=1	1	10	10	10	8	9	8	8	10	8	9	9	10	7	10	10	9	8	10	9	8	8	9	8	8	10	8	9	9	10	7	10	10	9	8	10	9	8	8	9	8	8
Q63186	Q63186	10	10	10	Translation initiation factor eIF-2B subunit delta	Eif2b4	sp|Q63186|EI2BD_RAT Translation initiation factor eIF-2B subunit delta OS=Rattus norvegicus OX=10116 GN=Eif2b4 PE=2 SV=1	1	10	10	10	10	10	10	10	10	10	9	9	10	10	10	10	10	10	10	9	7	10	10	10	10	10	10	9	9	10	10	10	10	10	10	10	9	7	10	10	10	10
Q63356	Q63356	10	10	10	Unconventional myosin-Ie	Myo1e	sp|Q63356|MYO1E_RAT Unconventional myosin-Ie OS=Rattus norvegicus OX=10116 GN=Myo1e PE=1 SV=1	1	10	10	10	9	8	8	9	7	6	7	7	9	7	5	8	8	7	5	8	6	9	8	8	9	7	6	7	7	9	7	5	8	8	7	5	8	6	9	8	8	9
Q63691	Q63691	10	10	10	Monocyte differentiation antigen CD14	Cd14	sp|Q63691|CD14_RAT Monocyte differentiation antigen CD14 OS=Rattus norvegicus OX=10116 GN=Cd14 PE=2 SV=2	1	10	10	10	4	5	5	6	7	6	4	8	6	10	8	5	4	7	7	8	6	4	5	5	6	7	6	4	8	6	10	8	5	4	7	7	8	6	4	5	5	6
Q63945	Q63945	10	10	9	Protein SET	Set	sp|Q63945|SET_RAT Protein SET OS=Rattus norvegicus OX=10116 GN=Set PE=2 SV=2	1	10	10	9	10	10	10	10	8	10	9	10	10	10	10	10	10	10	10	9	10	10	10	10	10	8	10	9	10	10	10	10	10	10	10	10	9	10	9	9	9	9
Q63965	Q63965	10	9	9	Sideroflexin-1	Sfxn1	sp|Q63965|SFXN1_RAT Sideroflexin-1 OS=Rattus norvegicus OX=10116 GN=Sfxn1 PE=2 SV=4	1	10	9	9	9	8	9	8	7	7	8	6	7	8	7	8	7	7	8	8	7	8	8	8	7	7	7	7	6	7	7	7	7	7	7	8	8	7	8	8	8	7
Q641W2	Q641W2	10	10	10	UPF0160 protein MYG1, mitochondrial	Myg1	sp|Q641W2|MYG1_RAT MYG1 exonuclease OS=Rattus norvegicus OX=10116 GN=Myg1 PE=1 SV=1	1	10	10	10	10	8	9	7	8	7	8	8	9	9	8	10	9	9	9	6	9	10	8	9	7	8	7	8	8	9	9	8	10	9	9	9	6	9	10	8	9	7
Q64232	Q64232	10	10	10	Very-long-chain enoyl-CoA reductase	Tecr	sp|Q64232|TECR_RAT Very-long-chain enoyl-CoA reductase OS=Rattus norvegicus OX=10116 GN=Tecr PE=1 SV=1	1	10	10	10	10	10	10	9	9	8	8	10	8	8	9	10	9	7	8	9	10	10	10	10	9	9	8	8	10	8	8	9	10	9	7	8	9	10	10	10	10	9
Q64640	Q64640	10	10	10	Adenosine kinase	Adk	sp|Q64640|ADK_RAT Adenosine kinase OS=Rattus norvegicus OX=10116 GN=Adk PE=1 SV=3	1	10	10	10	9	10	9	10	10	8	9	10	9	9	9	10	10	7	8	9	10	9	10	9	10	10	8	9	10	9	9	9	10	10	7	8	9	10	9	10	9	10
Q66HA6	Q66HA6	10	10	10	ADP-ribosylation factor-like protein 8B	Arl8b	sp|Q66HA6|ARL8B_RAT ADP-ribosylation factor-like protein 8B OS=Rattus norvegicus OX=10116 GN=Arl8b PE=2 SV=1	1	10	10	10	10	9	10	9	9	9	10	9	9	10	9	9	10	9	9	9	9	10	9	10	9	9	9	10	9	9	10	9	9	10	9	9	9	9	10	9	10	9
Q68FX7	Q68FX7	10	10	10	THO complex subunit 5 homolog	Thoc5	sp|Q68FX7|THOC5_RAT THO complex subunit 5 homolog OS=Rattus norvegicus OX=10116 GN=Thoc5 PE=2 SV=1	1	10	10	10	9	7	7	9	7	9	8	7	7	8	8	8	9	8	9	6	6	9	7	7	9	7	9	8	7	7	8	8	8	9	8	9	6	6	9	7	7	9
Q6AXM8	Q6AXM8	10	10	10	Serum paraoxonase/arylesterase 2	Pon2	sp|Q6AXM8|PON2_RAT Serum paraoxonase/arylesterase 2 OS=Rattus norvegicus OX=10116 GN=Pon2 PE=2 SV=1	1	10	10	10	10	9	7	9	9	8	10	8	9	10	8	8	8	9	9	10	9	10	9	7	9	9	8	10	8	9	10	8	8	8	9	9	10	9	10	9	7	9
Q6AYJ1	Q6AYJ1	10	10	10	ATP-dependent DNA helicase Q1	Recql	sp|Q6AYJ1|RECQ1_RAT ATP-dependent DNA helicase Q1 OS=Rattus norvegicus OX=10116 GN=Recql PE=1 SV=1	1	10	10	10	8	8	9	8	8	5	6	9	5	7	7	9	9	7	6	8	6	8	8	9	8	8	5	6	9	5	7	7	9	9	7	6	8	6	8	8	9	8
Q6AYS6	Q6AYS6	10	10	10	Sorting nexin-17	Snx17	sp|Q6AYS6|SNX17_RAT Sorting nexin-17 OS=Rattus norvegicus OX=10116 GN=Snx17 PE=1 SV=1	1	10	10	10	7	8	8	7	8	8	7	8	6	8	6	7	8	8	8	7	8	7	8	8	7	8	8	7	8	6	8	6	7	8	8	8	7	8	7	8	8	7
Q6MG60	Q6MG60	10	10	9	N(G),N(G)-dimethylarginine dimethylaminohydrolase 2	Ddah2	sp|Q6MG60|DDAH2_RAT N(G),N(G)-dimethylarginine dimethylaminohydrolase 2 OS=Rattus norvegicus OX=10116 GN=Ddah2 PE=1 SV=1	1	10	10	9	9	8	9	8	9	8	8	8	8	9	8	9	10	7	9	9	9	9	8	9	8	9	8	8	8	8	9	8	9	10	7	9	9	9	8	7	8	7
Q6P7A2	Q6P7A2	10	10	10	Ubiquitin conjugation factor E4 A	Ube4a	sp|Q6P7A2|UBE4A_RAT Ubiquitin conjugation factor E4 A OS=Rattus norvegicus OX=10116 GN=Ube4a PE=2 SV=1	1	10	10	10	7	7	5	9	4	5	8	6	6	6	7	8	8	5	7	7	8	7	7	5	9	4	5	8	6	6	6	7	8	8	5	7	7	8	7	7	5	9
Q6PDV7	Q6PDV7	10	10	10	60S ribosomal protein L10	Rpl10	sp|Q6PDV7|RL10_RAT 60S ribosomal protein L10 OS=Rattus norvegicus OX=10116 GN=Rpl10 PE=1 SV=3	1	10	10	10	9	8	10	10	9	9	10	9	9	9	9	9	9	8	10	9	10	9	8	10	10	9	9	10	9	9	9	9	9	9	8	10	9	10	9	8	10	10
Q704S8	Q704S8	10	10	10	Carnitine O-acetyltransferase	Crat	sp|Q704S8|CACP_RAT Carnitine O-acetyltransferase OS=Rattus norvegicus OX=10116 GN=Crat PE=1 SV=1	1	10	10	10	8	8	10	7	6	8	6	8	7	6	6	8	6	9	7	4	6	8	8	10	7	6	8	6	8	7	6	6	8	6	9	7	4	6	8	8	10	7
Q711G3	Q711G3	10	10	10	Isoamyl acetate-hydrolyzing esterase 1 homolog	Iah1	sp|Q711G3|IAH1_RAT Isoamyl acetate-hydrolyzing esterase 1 homolog OS=Rattus norvegicus OX=10116 GN=Iah1 PE=2 SV=2	1	10	10	10	10	8	10	10	7	10	9	9	10	10	7	10	10	8	10	6	9	10	8	10	10	7	10	9	9	10	10	7	10	10	8	10	6	9	10	8	10	10
Q7M0E3	Q7M0E3	10	10	10	Destrin	Dstn	sp|Q7M0E3|DEST_RAT Destrin OS=Rattus norvegicus OX=10116 GN=Dstn PE=1 SV=3	1	10	10	10	9	9	10	7	9	9	10	9	9	10	9	10	10	9	9	9	10	9	9	10	7	9	9	10	9	9	10	9	10	10	9	9	9	10	9	9	10	7
Q8CF97	Q8CF97	10	10	10	Deubiquitinating protein VCIP135	Vcpip1	sp|Q8CF97|VCIP1_RAT Deubiquitinating protein VCIP135 OS=Rattus norvegicus OX=10116 GN=Vcpip1 PE=1 SV=2	1	10	10	10	8	8	9	9	9	9	10	8	10	10	8	7	9	8	9	6	9	8	8	9	9	9	9	10	8	10	10	8	7	9	8	9	6	9	8	8	9	9
Q8CG45	Q8CG45	10	10	10	Aflatoxin B1 aldehyde reductase member 2	Akr7a2	sp|Q8CG45|ARK72_RAT Aflatoxin B1 aldehyde reductase member 2 OS=Rattus norvegicus OX=10116 GN=Akr7a2 PE=1 SV=2	1	10	10	10	9	6	7	9	8	9	9	7	9	9	7	6	9	8	9	5	7	9	6	7	9	8	9	9	7	9	9	7	6	9	8	9	5	7	9	6	7	9
Q8CGS5	Q8CGS5	10	10	10	Zinc phosphodiesterase ELAC protein 2	Elac2	sp|Q8CGS5|RNZ2_RAT Zinc phosphodiesterase ELAC protein 2 OS=Rattus norvegicus OX=10116 GN=Elac2 PE=1 SV=1	1	10	10	10	8	10	6	6	10	8	9	8	9	10	9	9	8	7	7	7	6	8	10	6	6	10	8	9	8	9	10	9	9	8	7	7	7	6	8	10	6	6
Q91ZS3	Q91ZS3	10	10	10	45 kDa calcium-binding protein	Sdf4	sp|Q91ZS3|CAB45_RAT 45 kDa calcium-binding protein OS=Rattus norvegicus OX=10116 GN=Sdf4 PE=1 SV=1	1	10	10	10	9	7	7	9	8	8	8	8	8	8	8	5	8	7	8	7	7	9	7	7	9	8	8	8	8	8	8	8	5	8	7	8	7	7	9	7	7	9
Q920G2	Q920G2	10	10	10	Na(+)/H(+) exchange regulatory cofactor NHE-RF2	Slc9a3r2	sp|Q920G2|NHRF2_RAT Na(+)/H(+) exchange regulatory cofactor NHE-RF2 OS=Rattus norvegicus OX=10116 GN=Slc9a3r2 PE=1 SV=1	1	10	10	10	7	9	7	7	9	9	6	10	7	6	7	9	6	8	7	9	7	7	9	7	7	9	9	6	10	7	6	7	9	6	8	7	9	7	7	9	7	7
Q99MZ8	Q99MZ8	10	10	10	LIM and SH3 domain protein 1	Lasp1	sp|Q99MZ8|LASP1_RAT LIM and SH3 domain protein 1 OS=Rattus norvegicus OX=10116 GN=Lasp1 PE=1 SV=1	1	10	10	10	6	8	9	7	8	7	6	9	9	7	7	8	8	5	7	6	6	6	8	9	7	8	7	6	9	9	7	7	8	8	5	7	6	6	6	8	9	7
Q99PD4	Q99PD4	10	8	8	Actin-related protein 2/3 complex subunit 1A	Arpc1a	sp|Q99PD4|ARC1A_RAT Actin-related protein 2/3 complex subunit 1A OS=Rattus norvegicus OX=10116 GN=Arpc1a PE=2 SV=1	1	10	8	8	7	8	6	8	6	6	7	6	6	6	4	6	7	7	8	4	4	6	6	5	7	5	5	6	5	5	5	3	5	6	6	7	3	3	6	6	5	7
Q9EQH5	Q9EQH5	10	6	6	C-terminal-binding protein 2	Ctbp2	sp|Q9EQH5|CTBP2_RAT C-terminal-binding protein 2 OS=Rattus norvegicus OX=10116 GN=Ctbp2 PE=1 SV=2	1	10	6	6	9	7	6	9	6	9	9	6	9	7	5	6	9	6	9	8	8	5	5	4	5	4	5	5	4	5	3	3	4	5	4	5	6	6	5	5	4	5
Q9EST6	Q9EST6	10	10	9	Acidic leucine-rich nuclear phosphoprotein 32 family member B	Anp32b	sp|Q9EST6|AN32B_RAT Acidic leucine-rich nuclear phosphoprotein 32 family member B OS=Rattus norvegicus OX=10116 GN=Anp32b PE=1 SV=1	1	10	10	9	8	8	8	8	8	10	9	8	8	9	7	8	9	8	8	9	9	8	8	8	8	8	10	9	8	8	9	7	8	9	8	8	9	9	7	8	8	7
Q9JLH7	Q9JLH7	10	10	10	CDK5 regulatory subunit-associated protein 3	Cdk5rap3	sp|Q9JLH7|CK5P3_RAT CDK5 regulatory subunit-associated protein 3 OS=Rattus norvegicus OX=10116 GN=Cdk5rap3 PE=1 SV=1	1	10	10	10	10	9	10	10	10	9	8	9	10	10	8	10	9	8	8	10	10	10	9	10	10	10	9	8	9	10	10	8	10	9	8	8	10	10	10	9	10	10
Q9QZ81	Q9QZ81	10	10	10	Protein argonaute-2	Ago2	sp|Q9QZ81|AGO2_RAT Protein argonaute-2 OS=Rattus norvegicus OX=10116 GN=Ago2 PE=1 SV=2	1	10	10	10	7	6	9	8	9	9	8	10	8	9	8	9	7	6	8	6	7	7	6	9	8	9	9	8	10	8	9	8	9	7	6	8	6	7	7	6	9	8
Q9QZ86	Q9QZ86	10	10	10	Nucleolar protein 58	Nop58	sp|Q9QZ86|NOP58_RAT Nucleolar protein 58 OS=Rattus norvegicus OX=10116 GN=Nop58 PE=1 SV=1	1	10	10	10	8	7	8	9	7	8	9	8	8	8	6	7	9	9	8	7	7	8	7	8	9	7	8	9	8	8	8	6	7	9	9	8	7	7	8	7	8	9
Q9R063	Q9R063	10	10	10	Peroxiredoxin-5, mitochondrial	Prdx5	sp|Q9R063|PRDX5_RAT Peroxiredoxin-5, mitochondrial OS=Rattus norvegicus OX=10116 GN=Prdx5 PE=1 SV=1	1	10	10	10	9	9	9	9	9	10	10	9	10	10	9	9	10	9	10	10	9	9	9	9	9	9	10	10	9	10	10	9	9	10	9	10	10	9	9	9	9	9
Q9R080	Q9R080	10	10	10	G-protein-signaling modulator 1	Gpsm1	sp|Q9R080|GPSM1_RAT G-protein-signaling modulator 1 OS=Rattus norvegicus OX=10116 GN=Gpsm1 PE=1 SV=2	1	10	10	10	7	7	8	7	7	6	6	6	6	4	5	8	9	4	6	8	6	7	7	8	7	7	6	6	6	6	4	5	8	9	4	6	8	6	7	7	8	7
Q9WTV0	Q9WTV0	10	10	10	Prolactin regulatory element-binding protein	Preb	sp|Q9WTV0|PREB_RAT Prolactin regulatory element-binding protein OS=Rattus norvegicus OX=10116 GN=Preb PE=1 SV=2	1	10	10	10	9	8	9	8	8	10	10	7	9	9	8	10	9	10	9	9	9	9	8	9	8	8	10	10	7	9	9	8	10	9	10	9	9	9	9	8	9	8
A0A0G2K047	A0A0G2K047	9	9	9			sp|A0A0G2K047|ACSS3_RAT Acyl-CoA synthetase short-chain family member 3, mitochondrial OS=Rattus norvegicus OX=10116 GN=Acss3 PE=1 SV=1	1	9	9	9	8	1	7	7	3	6	7	1	4	6	4	5	6	8	9	3	5	8	1	7	7	3	6	7	1	4	6	4	5	6	8	9	3	5	8	1	7	7
A1L1J9	A1L1J9	9	9	9	Lipase maturation factor 2	Lmf2	sp|A1L1J9|LMF2_RAT Lipase maturation factor 2 OS=Rattus norvegicus OX=10116 GN=Lmf2 PE=2 SV=1	1	9	9	9	8	8	8	9	7	7	9	8	9	9	8	7	9	8	8	7	7	8	8	8	9	7	7	9	8	9	9	8	7	9	8	8	7	7	8	8	8	9
A1L1L2	A1L1L2	9	9	9	Transmembrane protein 214	Tmem214	sp|A1L1L2|TM214_RAT Transmembrane protein 214 OS=Rattus norvegicus OX=10116 GN=Tmem214 PE=2 SV=1	1	9	9	9	6	7	8	6	9	6	8	8	7	8	4	7	7	6	7	6	6	6	7	8	6	9	6	8	8	7	8	4	7	7	6	7	6	6	6	7	8	6
A2VCW9	A2VCW9	9	9	9	Alpha-aminoadipic semialdehyde synthase, mitochondrial;Lysine ketoglutarate reductase;Saccharopine dehydrogenase	Aass	sp|A2VCW9|AASS_RAT Alpha-aminoadipic semialdehyde synthase, mitochondrial OS=Rattus norvegicus OX=10116 GN=Aass PE=2 SV=1	1	9	9	9	6	7	7	2	5	7	6	6	5	7	5	6	3	6	6	7	7	6	7	7	2	5	7	6	6	5	7	5	6	3	6	6	7	7	6	7	7	2
B2RZ78	B2RZ78	9	9	9	Vacuolar protein sorting-associated protein 29	Vps29	sp|B2RZ78|VPS29_RAT Vacuolar protein sorting-associated protein 29 OS=Rattus norvegicus OX=10116 GN=Vps29 PE=1 SV=2	1	9	9	9	9	9	9	9	9	9	9	9	9	9	9	9	9	9	9	9	9	9	9	9	9	9	9	9	9	9	9	9	9	9	9	9	9	9	9	9	9	9
F1LM93	F1LM93	9	6	6	Tyrosine-protein kinase Yes	Yes1	sp|F1LM93|YES_RAT Tyrosine-protein kinase Yes OS=Rattus norvegicus OX=10116 GN=Yes1 PE=1 SV=1	1	9	6	6	7	8	6	8	8	9	6	9	8	7	6	6	9	7	6	6	7	5	6	4	6	6	6	5	6	6	5	4	4	6	4	4	6	6	5	6	4	6
F1LTR1	F1LTR1	9	9	9		Wdr26	sp|F1LTR1|WDR26_RAT WD repeat-containing protein 26 OS=Rattus norvegicus OX=10116 GN=Wdr26 PE=3 SV=2	1	9	9	9	8	7	9	8	8	9	7	7	7	6	8	8	7	7	6	8	8	8	7	9	8	8	9	7	7	7	6	8	8	7	7	6	8	8	8	7	9	8
F1M0Z1	F1M0Z1	9	9	9		Trio	sp|F1M0Z1|TRIO_RAT Triple functional domain protein OS=Rattus norvegicus OX=10116 GN=Trio PE=1 SV=4	1	9	9	9	7	8	6	6	8	4	4	9	6	3	5	4	8	6	4	6	5	7	8	6	6	8	4	4	9	6	3	5	4	8	6	4	6	5	7	8	6	6
G3V7W1	G3V7W1	9	9	9		Pdcd6	sp|G3V7W1|PDCD6_RAT Programmed cell death protein 6 OS=Rattus norvegicus OX=10116 GN=Pdcd6 PE=2 SV=1	1	9	9	9	8	8	8	9	9	8	9	9	8	8	8	8	8	6	8	8	9	8	8	8	9	9	8	9	9	8	8	8	8	8	6	8	8	9	8	8	8	9
O08839	O08839	9	9	9	Myc box-dependent-interacting protein 1	Bin1	sp|O08839|BIN1_RAT Myc box-dependent-interacting protein 1 OS=Rattus norvegicus OX=10116 GN=Bin1 PE=1 SV=1	1	9	9	9	8	8	9	8	7	7	8	8	6	7	7	6	9	6	8	6	6	8	8	9	8	7	7	8	8	6	7	7	6	9	6	8	6	6	8	8	9	8
O35263	O35263	9	9	9	Platelet-activating factor acetylhydrolase IB subunit gamma	Pafah1b3	sp|O35263|PA1B3_RAT Platelet-activating factor acetylhydrolase IB subunit gamma OS=Rattus norvegicus OX=10116 GN=Pafah1b3 PE=2 SV=1	1	9	9	9	9	7	8	9	8	8	9	7	8	9	8	8	9	7	9	6	8	9	7	8	9	8	8	9	7	8	9	8	8	9	7	9	6	8	9	7	8	9
O35276	O35276	9	9	9	Neuropilin-2	Nrp2	sp|O35276|NRP2_RAT Neuropilin-2 OS=Rattus norvegicus OX=10116 GN=Nrp2 PE=2 SV=1	1	9	9	9	8	8	8	7	6	7	7	8	7	8	8	7	8	6	8	8	7	8	8	8	7	6	7	7	8	7	8	8	7	8	6	8	8	7	8	8	8	7
O35550	O35550	9	9	9	Rab GTPase-binding effector protein 1	Rabep1	sp|O35550|RABE1_RAT Rab GTPase-binding effector protein 1 OS=Rattus norvegicus OX=10116 GN=Rabep1 PE=1 SV=1	1	9	9	9	9	8	7	8	8	7	8	7	8	8	7	8	9	5	7	7	7	9	8	7	8	8	7	8	7	8	8	7	8	9	5	7	7	7	9	8	7	8
O54772	O54772	9	9	9	SWI/SNF-related matrix-associated actin-dependent regulator of chromatin subfamily D member 2	Smarcd2	sp|O54772|SMRD2_RAT SWI/SNF-related matrix-associated actin-dependent regulator of chromatin subfamily D member 2 OS=Rattus norvegicus OX=10116 GN=Smarcd2 PE=1 SV=3	1	9	9	9	7	9	6	7	3	6	8	6	8	7	4	5	7	6	6	6	7	7	9	6	7	3	6	8	6	8	7	4	5	7	6	6	6	7	7	9	6	7
O54874	O54874	9	8	8	Serine/threonine-protein kinase MRCK alpha	Cdc42bpa	sp|O54874|MRCKA_RAT Serine/threonine-protein kinase MRCK alpha OS=Rattus norvegicus OX=10116 GN=Cdc42bpa PE=1 SV=1	1	9	8	8	3	5	5	5	7	5	4	5	4	2	5	8	5	5	5	6	7	3	5	5	4	7	5	4	5	4	2	5	7	5	4	5	5	7	3	5	5	4
O70277	O70277	9	9	9	Tripartite motif-containing protein 3	Trim3	sp|O70277|TRIM3_RAT Tripartite motif-containing protein 3 OS=Rattus norvegicus OX=10116 GN=Trim3 PE=1 SV=1	1	9	9	9	8	5	6	7	7	7	6	6	6	8	8	9	8	8	8	5	8	8	5	6	7	7	7	6	6	6	8	8	9	8	8	8	5	8	8	5	6	7
O88267	O88267	9	1	1	Acyl-coenzyme A thioesterase 1	Acot1	sp|O88267|ACOT1_RAT Acyl-coenzyme A thioesterase 1 OS=Rattus norvegicus OX=10116 GN=Acot1 PE=1 SV=1	1	9	1	1	8	7	8	7	6	8	7	8	8	8	6	8	9	9	8	5	8	1	1	1	1	1	1	1	1	1	1	1	1	1	1	1	1	1	1	1	1	1
O88453	O88453	9	9	9	Scaffold attachment factor B1	Safb	sp|O88453|SAFB1_RAT Scaffold attachment factor B1 OS=Rattus norvegicus OX=10116 GN=Safb PE=1 SV=2	1	9	9	9	9	7	7	7	8	8	9	8	8	9	7	8	8	8	8	7	9	9	7	7	7	8	8	9	8	8	9	7	8	8	8	8	7	9	9	7	7	7
O88563	O88563	9	9	9	Canalicular multispecific organic anion transporter 2	Abcc3	sp|O88563|MRP3_RAT Canalicular multispecific organic anion transporter 2 OS=Rattus norvegicus OX=10116 GN=Abcc3 PE=1 SV=1	1	9	9	9	8	8	8	9	4	6	8	8	7	8	6	7	7	7	7	7	6	8	8	8	9	4	6	8	8	7	8	6	7	7	7	7	7	6	8	8	8	9
O88813	O88813	9	7	7	Long-chain-fatty-acid--CoA ligase 5	Acsl5	sp|O88813|ACSL5_RAT Long-chain-fatty-acid--CoA ligase 5 OS=Rattus norvegicus OX=10116 GN=Acsl5 PE=1 SV=1	1	9	7	7	8	8	8	6	7	6	6	8	6	7	7	8	7	6	5	7	8	6	6	6	4	5	4	4	6	4	5	5	6	5	5	4	5	6	6	6	6	4
P02696	P02696	9	9	9	Retinol-binding protein 1	Rbp1	sp|P02696|RET1_RAT Retinol-binding protein 1 OS=Rattus norvegicus OX=10116 GN=Rbp1 PE=1 SV=2	1	9	9	9	9	8	8	9	8	8	9	8	8	9	8	7	9	9	8	8	8	9	8	8	9	8	8	9	8	8	9	8	7	9	9	8	8	8	9	8	8	9
P04906	P04906	9	9	9	Glutathione S-transferase P	Gstp1	sp|P04906|GSTP1_RAT Glutathione S-transferase P OS=Rattus norvegicus OX=10116 GN=Gstp1 PE=1 SV=2	1	9	9	9	9	9	9	9	9	9	9	9	9	9	8	9	9	8	9	9	9	9	9	9	9	9	9	9	9	9	9	8	9	9	8	9	9	9	9	9	9	9
P05371	P05371	9	9	9	Clusterin;Clusterin beta chain;Clusterin alpha chain	Clu	sp|P05371|CLUS_RAT Clusterin OS=Rattus norvegicus OX=10116 GN=Clu PE=1 SV=2	1	9	9	9	7	5	5	9	5	7	8	3	8	9	8	7	6	8	8	5	5	7	5	5	9	5	7	8	3	8	9	8	7	6	8	8	5	5	7	5	5	9
P08289	P08289	9	9	9	Alkaline phosphatase, tissue-nonspecific isozyme	Alpl	sp|P08289|PPBT_RAT Alkaline phosphatase, tissue-nonspecific isozyme OS=Rattus norvegicus OX=10116 GN=Alpl PE=1 SV=2	1	9	9	9	8	3	7	9	4	6	8	4	6	9	7	6	9	8	8	5	6	8	3	7	9	4	6	8	4	6	9	7	6	9	8	8	5	6	8	3	7	9
P0C1X8	P0C1X8	9	9	9	AP2-associated protein kinase 1	Aak1	sp|P0C1X8|AAK1_RAT AP2-associated protein kinase 1 OS=Rattus norvegicus OX=10116 GN=Aak1 PE=1 SV=1	1	9	9	9	6	6	6	7	6	7	7	6	7	8	6	6	7	6	7	7	6	6	6	6	7	6	7	7	6	7	8	6	6	7	6	7	7	6	6	6	6	7
P0C5W1	P0C5W1	9	9	9	Microtubule-associated protein 1S;MAP1S heavy chain;MAP1S light chain	Map1s	sp|P0C5W1|MAP1S_RAT Microtubule-associated protein 1S OS=Rattus norvegicus OX=10116 GN=Map1s PE=1 SV=1	1	9	9	9	9	9	8	9	8	9	9	9	8	9	7	9	9	8	8	7	8	9	9	8	9	8	9	9	9	8	9	7	9	9	8	8	7	8	9	9	8	9
P10536	P10536	9	5	5	Ras-related protein Rab-1B	Rab1b	sp|P10536|RAB1B_RAT Ras-related protein Rab-1B OS=Rattus norvegicus OX=10116 GN=Rab1b PE=1 SV=1	1	9	5	5	9	8	8	9	8	9	9	8	9	9	8	8	9	8	9	8	8	5	5	5	5	5	5	5	5	5	5	5	5	5	5	5	5	5	5	5	5	5
P11240	P11240	9	9	9	Cytochrome c oxidase subunit 5A, mitochondrial	Cox5a	sp|P11240|COX5A_RAT Cytochrome c oxidase subunit 5A, mitochondrial OS=Rattus norvegicus OX=10116 GN=Cox5a PE=1 SV=1	1	9	9	9	8	8	8	9	8	8	8	8	8	7	7	7	7	7	8	7	9	8	8	8	9	8	8	8	8	8	7	7	7	7	7	8	7	9	8	8	8	9
P12749	P12749	9	9	9	60S ribosomal protein L26	Rpl26	sp|P12749|RL26_RAT 60S ribosomal protein L26 OS=Rattus norvegicus OX=10116 GN=Rpl26 PE=1 SV=1	1	9	9	9	8	8	7	9	7	8	8	7	7	9	8	6	8	6	8	6	6	8	8	7	9	7	8	8	7	7	9	8	6	8	6	8	6	6	8	8	7	9
P13471	P13471	9	9	9	40S ribosomal protein S14	Rps14	sp|P13471|RS14_RAT 40S ribosomal protein S14 OS=Rattus norvegicus OX=10116 GN=Rps14 PE=2 SV=3	1	9	9	9	9	9	9	9	9	9	9	9	8	9	9	9	9	9	9	9	9	9	9	9	9	9	9	9	9	8	9	9	9	9	9	9	9	9	9	9	9	9
P14942	P14942	9	9	7	Glutathione S-transferase alpha-4	Gsta4	sp|P14942|GSTA4_RAT Glutathione S-transferase alpha-4 OS=Rattus norvegicus OX=10116 GN=Gsta4 PE=1 SV=2	1	9	9	7	8	6	6	8	7	8	9	7	9	9	4	8	9	5	9	5	8	8	6	6	8	7	8	9	7	9	9	4	8	9	5	9	5	8	7	5	5	6
P16975	P16975	9	9	9	SPARC	Sparc	sp|P16975|SPRC_RAT SPARC OS=Rattus norvegicus OX=10116 GN=Sparc PE=1 SV=4	1	9	9	9	9	9	8	9	9	9	9	9	9	9	8	9	8	8	9	9	9	9	9	8	9	9	9	9	9	9	9	8	9	8	8	9	9	9	9	9	8	9
P18420	P18420	9	9	9	Proteasome subunit alpha type-1	Psma1	sp|P18420|PSA1_RAT Proteasome subunit alpha type-1 OS=Rattus norvegicus OX=10116 GN=Psma1 PE=1 SV=2	1	9	9	9	9	9	9	9	9	9	9	9	9	9	9	8	9	8	9	9	9	9	9	9	9	9	9	9	9	9	9	9	8	9	8	9	9	9	9	9	9	9
P18421	P18421	9	9	9	Proteasome subunit beta type-1	Psmb1	sp|P18421|PSB1_RAT Proteasome subunit beta type-1 OS=Rattus norvegicus OX=10116 GN=Psmb1 PE=1 SV=3	1	9	9	9	9	9	9	9	9	9	9	8	8	9	7	9	9	9	9	9	9	9	9	9	9	9	9	9	8	8	9	7	9	9	9	9	9	9	9	9	9	9
P20417	P20417	9	9	9	Tyrosine-protein phosphatase non-receptor type 1	Ptpn1	sp|P20417|PTN1_RAT Tyrosine-protein phosphatase non-receptor type 1 OS=Rattus norvegicus OX=10116 GN=Ptpn1 PE=1 SV=1	1	9	9	9	8	5	7	9	7	7	8	7	6	8	9	7	7	6	8	7	6	8	5	7	9	7	7	8	7	6	8	9	7	7	6	8	7	6	8	5	7	9
P20650	P20650	9	9	6	Protein phosphatase 1A	Ppm1a	sp|P20650|PPM1A_RAT Protein phosphatase 1A OS=Rattus norvegicus OX=10116 GN=Ppm1a PE=1 SV=1	1	9	9	6	7	6	3	9	8	8	8	9	7	7	6	8	8	7	7	6	7	7	6	3	9	8	8	8	9	7	7	6	8	8	7	7	6	7	6	6	2	6
P20788	P20788	9	9	9	Cytochrome b-c1 complex subunit Rieske, mitochondrial;Cytochrome b-c1 complex subunit 11	Uqcrfs1	sp|P20788|UCRI_RAT Cytochrome b-c1 complex subunit Rieske, mitochondrial OS=Rattus norvegicus OX=10116 GN=Uqcrfs1 PE=1 SV=2	1	9	9	9	8	7	8	7	7	7	9	8	7	9	8	8	9	8	7	7	7	8	7	8	7	7	7	9	8	7	9	8	8	9	8	7	7	7	8	7	8	7
P23711	P23711	9	9	9	Heme oxygenase 2	Hmox2	sp|P23711|HMOX2_RAT Heme oxygenase 2 OS=Rattus norvegicus OX=10116 GN=Hmox2 PE=1 SV=1	1	9	9	9	6	7	8	9	7	6	6	7	5	9	6	6	6	6	7	6	3	6	7	8	9	7	6	6	7	5	9	6	6	6	6	7	6	3	6	7	8	9
P24050	P24050	9	9	9	40S ribosomal protein S5;40S ribosomal protein S5, N-terminally processed	Rps5	sp|P24050|RS5_RAT 40S ribosomal protein S5 OS=Rattus norvegicus OX=10116 GN=Rps5 PE=1 SV=3	1	9	9	9	7	7	7	8	7	5	9	6	7	7	5	7	7	5	5	7	7	7	7	7	8	7	5	9	6	7	7	5	7	7	5	5	7	7	7	7	7	8
P27605	P27605	9	9	9	Hypoxanthine-guanine phosphoribosyltransferase	Hprt1	sp|P27605|HPRT_RAT Hypoxanthine-guanine phosphoribosyltransferase OS=Rattus norvegicus OX=10116 GN=Hprt1 PE=1 SV=1	1	9	9	9	9	9	9	9	9	7	9	8	9	9	8	9	9	9	8	9	9	9	9	9	9	9	7	9	8	9	9	8	9	9	9	8	9	9	9	9	9	9
P28037	P28037	9	9	9	Cytosolic 10-formyltetrahydrofolate dehydrogenase	Aldh1l1	sp|P28037|AL1L1_RAT Cytosolic 10-formyltetrahydrofolate dehydrogenase OS=Rattus norvegicus OX=10116 GN=Aldh1l1 PE=1 SV=3	1	9	9	9	8	5	6	5	6	9	6	7	8	7	6	8	7	5	6	5	5	8	5	6	5	6	9	6	7	8	7	6	8	7	5	6	5	5	8	5	6	5
P32089	P32089	9	9	9	Tricarboxylate transport protein, mitochondrial	Slc25a1	sp|P32089|TXTP_RAT Tricarboxylate transport protein, mitochondrial OS=Rattus norvegicus OX=10116 GN=Slc25a1 PE=1 SV=1	1	9	9	9	8	8	9	8	8	8	9	6	6	7	8	7	9	6	8	7	6	8	8	9	8	8	8	9	6	6	7	8	7	9	6	8	7	6	8	8	9	8
P35435	P35435	9	9	9	ATP synthase subunit gamma, mitochondrial	Atp5c1	sp|P35435|ATPG_RAT ATP synthase subunit gamma, mitochondrial OS=Rattus norvegicus OX=10116 GN=Atp5f1c PE=1 SV=2	1	9	9	9	9	9	9	9	9	9	9	9	9	9	8	9	9	9	9	9	9	9	9	9	9	9	9	9	9	9	9	8	9	9	9	9	9	9	9	9	9	9
P35704	P35704	9	9	9	Peroxiredoxin-2	Prdx2	sp|P35704|PRDX2_RAT Peroxiredoxin-2 OS=Rattus norvegicus OX=10116 GN=Prdx2 PE=1 SV=3	1	9	9	9	9	8	7	7	8	8	8	8	7	9	8	9	7	8	8	9	9	9	8	7	7	8	8	8	8	7	9	8	9	7	8	8	9	9	9	8	7	7
P37996	P37996	9	9	9	ADP-ribosylation factor-like protein 3	Arl3	sp|P37996|ARL3_RAT ADP-ribosylation factor-like protein 3 OS=Rattus norvegicus OX=10116 GN=Arl3 PE=1 SV=2	1	9	9	9	9	9	9	9	9	9	9	9	9	9	9	8	9	7	7	8	9	9	9	9	9	9	9	9	9	9	9	9	8	9	7	7	8	9	9	9	9	9
P39069	P39069	9	9	9	Adenylate kinase isoenzyme 1	Ak1	sp|P39069|KAD1_RAT Adenylate kinase isoenzyme 1 OS=Rattus norvegicus OX=10116 GN=Ak1 PE=1 SV=3	1	9	9	9	7	8	8	6	8	6	8	7	7	7	7	8	7	8	7	8	7	7	8	8	6	8	6	8	7	7	7	7	8	7	8	7	8	7	7	8	8	6
P40190	P40190	9	9	9	Interleukin-6 receptor subunit beta	Il6st	sp|P40190|IL6RB_RAT Interleukin-6 receptor subunit beta OS=Rattus norvegicus OX=10116 GN=Il6st PE=1 SV=1	1	9	9	9	7	9	6	7	9	7	7	8	5	7	5	7	6	5	5	5	6	7	9	6	7	9	7	7	8	5	7	5	7	6	5	5	5	6	7	9	6	7
P53042	P53042	9	9	9	Serine/threonine-protein phosphatase 5	Ppp5c	sp|P53042|PPP5_RAT Serine/threonine-protein phosphatase 5 OS=Rattus norvegicus OX=10116 GN=Ppp5c PE=1 SV=1	1	9	9	9	9	8	8	7	8	8	8	7	8	9	5	6	9	8	8	8	7	9	8	8	7	8	8	8	7	8	9	5	6	9	8	8	8	7	9	8	8	7
P56571	P56571	9	9	9	ES1 protein homolog, mitochondrial		sp|P56571|ES1_RAT ES1 protein homolog, mitochondrial OS=Rattus norvegicus OX=10116 PE=1 SV=2	1	9	9	9	9	7	6	9	6	8	8	8	8	8	5	8	8	8	8	7	7	9	7	6	9	6	8	8	8	8	8	5	8	8	8	8	7	7	9	7	6	9
P61023	P61023	9	9	9	Calcineurin B homologous protein 1	Chp1	sp|P61023|CHP1_RAT Calcineurin B homologous protein 1 OS=Rattus norvegicus OX=10116 GN=Chp1 PE=1 SV=2	1	9	9	9	8	6	7	6	7	6	8	8	8	8	7	8	8	8	8	6	8	8	6	7	6	7	6	8	8	8	8	7	8	8	8	8	6	8	8	6	7	6
P61314	P61314	9	9	9	60S ribosomal protein L15	Rpl15	sp|P61314|RL15_RAT 60S ribosomal protein L15 OS=Rattus norvegicus OX=10116 GN=Rpl15 PE=1 SV=2	1	9	9	9	9	9	9	9	9	9	9	9	9	9	9	9	9	9	9	9	9	9	9	9	9	9	9	9	9	9	9	9	9	9	9	9	9	9	9	9	9	9
P61621	P61621	9	9	9	Protein transport protein Sec61 subunit alpha isoform 1	Sec61a1	sp|P61621|S61A1_RAT Protein transport protein Sec61 subunit alpha isoform 1 OS=Rattus norvegicus OX=10116 GN=Sec61a1 PE=2 SV=2	1	9	9	9	8	8	9	8	9	7	9	9	7	9	8	9	8	8	8	9	8	8	8	9	8	9	7	9	9	7	9	8	9	8	8	8	9	8	8	8	9	8
P62083	P62083	9	9	9	40S ribosomal protein S7	Rps7	sp|P62083|RS7_RAT 40S ribosomal protein S7 OS=Rattus norvegicus OX=10116 GN=Rps7 PE=1 SV=1	1	9	9	9	9	9	9	9	9	9	9	9	9	9	9	9	9	9	9	8	9	9	9	9	9	9	9	9	9	9	9	9	9	9	9	9	8	9	9	9	9	9
P62632	P62632	9	1	1	Elongation factor 1-alpha 2	Eef1a2	sp|P62632|EF1A2_RAT Elongation factor 1-alpha 2 OS=Rattus norvegicus OX=10116 GN=Eef1a2 PE=1 SV=1	1	9	1	1	9	8	9	9	9	8	9	8	8	9	8	9	9	9	9	9	9	1	0	1	1	1	0	1	0	0	1	0	1	1	1	1	1	1	1	0	1	1
P62718	P62718	9	9	9	60S ribosomal protein L18a	Rpl18a	sp|P62718|RL18A_RAT 60S ribosomal protein L18a OS=Rattus norvegicus OX=10116 GN=Rpl18a PE=2 SV=1	1	9	9	9	8	9	9	8	9	8	9	9	7	8	8	9	9	9	9	8	8	8	9	9	8	9	8	9	9	7	8	8	9	9	9	9	8	8	8	9	9	8
P62836	P62836	9	2	2	Ras-related protein Rap-1A	Rap1a	sp|P62836|RAP1A_RAT Ras-related protein Rap-1A OS=Rattus norvegicus OX=10116 GN=Rap1a PE=1 SV=1	1	9	2	2	8	8	8	7	7	8	8	8	8	8	8	8	8	8	8	8	8	2	2	2	2	2	2	2	2	2	2	2	2	2	2	2	2	2	2	2	2	2
P62912	P62912	9	9	9	60S ribosomal protein L32	Rpl32	sp|P62912|RL32_RAT 60S ribosomal protein L32 OS=Rattus norvegicus OX=10116 GN=Rpl32 PE=1 SV=2	1	9	9	9	9	9	7	9	8	9	9	8	9	9	8	8	9	8	9	7	8	9	9	7	9	8	9	9	8	9	9	8	8	9	8	9	7	8	9	9	7	9
P62919	P62919	9	9	9	60S ribosomal protein L8	Rpl8	sp|P62919|RL8_RAT 60S ribosomal protein L8 OS=Rattus norvegicus OX=10116 GN=Rpl8 PE=2 SV=2	1	9	9	9	7	7	7	8	7	9	8	7	8	8	9	7	8	8	8	6	9	7	7	7	8	7	9	8	7	8	8	9	7	8	8	8	6	9	7	7	7	8
P68182	P68182	9	9	3	cAMP-dependent protein kinase catalytic subunit beta	Prkacb	sp|P68182|KAPCB_RAT cAMP-dependent protein kinase catalytic subunit beta OS=Rattus norvegicus OX=10116 GN=Prkacb PE=1 SV=2	1	9	9	3	9	9	9	9	9	9	9	8	9	9	7	9	9	7	8	9	8	9	9	9	9	9	9	9	8	9	9	7	9	9	7	8	9	8	3	3	3	3
P70618	P70618	9	9	8	Mitogen-activated protein kinase 14	Mapk14	sp|P70618|MK14_RAT Mitogen-activated protein kinase 14 OS=Rattus norvegicus OX=10116 GN=Mapk14 PE=1 SV=3	1	9	9	8	9	8	8	7	8	8	9	8	7	9	4	8	8	7	5	9	8	9	8	8	7	8	8	9	8	7	9	4	8	8	7	5	9	8	8	7	7	6
P81799	P81799	9	9	9	N-acetyl-D-glucosamine kinase	Nagk	sp|P81799|NAGK_RAT N-acetyl-D-glucosamine kinase OS=Rattus norvegicus OX=10116 GN=Nagk PE=1 SV=4	1	9	9	9	7	8	9	7	9	8	9	9	8	9	8	9	8	6	7	7	8	7	8	9	7	9	8	9	9	8	9	8	9	8	6	7	7	8	7	8	9	7
P84082	P84082	9	1	1	ADP-ribosylation factor 2	Arf2	sp|P84082|ARF2_RAT ADP-ribosylation factor 2 OS=Rattus norvegicus OX=10116 GN=Arf2 PE=2 SV=1	1	9	1	1	9	9	9	9	9	9	9	9	9	9	9	9	9	9	9	9	9	1	1	1	1	1	1	1	1	1	1	1	1	1	1	1	1	1	1	1	1	1
P97531	P97531	9	9	9	Cdc42-interacting protein 4	Trip10	sp|P97531|CIP4_RAT Cdc42-interacting protein 4 OS=Rattus norvegicus OX=10116 GN=Trip10 PE=1 SV=3	1	9	9	9	6	5	8	5	8	7	8	8	7	5	7	7	7	1	5	4	6	6	5	8	5	8	7	8	8	7	5	7	7	7	1	5	4	6	6	5	8	5
P97532	P97532	9	9	9	3-mercaptopyruvate sulfurtransferase	Mpst	sp|P97532|THTM_RAT 3-mercaptopyruvate sulfurtransferase OS=Rattus norvegicus OX=10116 GN=Mpst PE=1 SV=3	1	9	9	9	7	4	8	8	7	7	6	6	7	6	4	6	6	8	6	5	5	7	4	8	8	7	7	6	6	7	6	4	6	6	8	6	5	5	7	4	8	8
P97687	P97687	9	9	9	Ectonucleoside triphosphate diphosphohydrolase 1	Entpd1	sp|P97687|ENTP1_RAT Ectonucleoside triphosphate diphosphohydrolase 1 OS=Rattus norvegicus OX=10116 GN=Entpd1 PE=1 SV=1	1	9	9	9	4	7	8	8	7	8	7	7	6	7	8	9	6	4	4	9	9	4	7	8	8	7	8	7	7	6	7	8	9	6	4	4	9	9	4	7	8	8
Q01460	Q01460	9	9	9	Di-N-acetylchitobiase	Ctbs	sp|Q01460|DIAC_RAT Di-N-acetylchitobiase OS=Rattus norvegicus OX=10116 GN=Ctbs PE=1 SV=1	1	9	9	9	7	6	7	9	7	8	9	7	7	6	6	8	9	7	8	5	5	7	6	7	9	7	8	9	7	7	6	6	8	9	7	8	5	5	7	6	7	9
Q06647	Q06647	9	9	9	ATP synthase subunit O, mitochondrial	Atp5o	sp|Q06647|ATPO_RAT ATP synthase subunit O, mitochondrial OS=Rattus norvegicus OX=10116 GN=Atp5po PE=1 SV=1	1	9	9	9	9	9	9	8	9	9	9	8	8	8	8	9	9	8	8	9	9	9	9	9	8	9	9	9	8	8	8	8	9	9	8	8	9	9	9	9	9	8
Q07116	Q07116	9	9	9	Sulfite oxidase, mitochondrial	Suox	sp|Q07116|SUOX_RAT Sulfite oxidase, mitochondrial OS=Rattus norvegicus OX=10116 GN=Suox PE=1 SV=2	1	9	9	9	8	3	7	8	2	5	6	5	7	7	3	6	9	7	7	1	7	8	3	7	8	2	5	6	5	7	7	3	6	9	7	7	1	7	8	3	7	8
Q09325	Q09325	9	9	9	Alpha-1,3-mannosyl-glycoprotein 2-beta-N-acetylglucosaminyltransferase	Mgat1	sp|Q09325|MGAT1_RAT Alpha-1,3-mannosyl-glycoprotein 2-beta-N-acetylglucosaminyltransferase OS=Rattus norvegicus OX=10116 GN=Mgat1 PE=2 SV=1	1	9	9	9	8	8	8	7	8	8	9	8	8	9	8	7	8	8	7	7	7	8	8	8	7	8	8	9	8	8	9	8	7	8	8	7	7	7	8	8	8	7
Q3B7D0	Q3B7D0	9	9	9	Oxygen-dependent coproporphyrinogen-III oxidase, mitochondrial	Cpox	sp|Q3B7D0|HEM6_RAT Oxygen-dependent coproporphyrinogen-III oxidase, mitochondrial OS=Rattus norvegicus OX=10116 GN=Cpox PE=1 SV=1	1	9	9	9	8	4	7	7	5	7	7	5	8	7	5	7	7	6	9	5	5	8	4	7	7	5	7	7	5	8	7	5	7	7	6	9	5	5	8	4	7	7
Q3KRD5	Q3KRD5	9	9	9	Mitochondrial import receptor subunit TOM34	Tomm34	sp|Q3KRD5|TOM34_RAT Mitochondrial import receptor subunit TOM34 OS=Rattus norvegicus OX=10116 GN=Tomm34 PE=1 SV=1	1	9	9	9	6	9	7	8	8	9	9	7	8	8	8	8	8	7	7	7	5	6	9	7	8	8	9	9	7	8	8	8	8	8	7	7	7	5	6	9	7	8
Q3T1L0	Q3T1L0	9	9	9	Aldehyde dehydrogenase family 16 member A1	Aldh16a1	sp|Q3T1L0|A16A1_RAT Aldehyde dehydrogenase family 16 member A1 OS=Rattus norvegicus OX=10116 GN=Aldh16a1 PE=2 SV=1	1	9	9	9	7	7	6	7	6	6	6	5	5	4	4	6	7	4	6	5	5	7	7	6	7	6	6	6	5	5	4	4	6	7	4	6	5	5	7	7	6	7
Q4G075	Q4G075	9	9	9	Leukocyte elastase inhibitor A	Serpinb1a	sp|Q4G075|ILEUA_RAT Leukocyte elastase inhibitor A OS=Rattus norvegicus OX=10116 GN=Serpinb1a PE=1 SV=1	1	9	9	9	5	4	3	6	3	3	8	5	4	6	4	2	6	5	5	3	3	5	4	3	6	3	3	8	5	4	6	4	2	6	5	5	3	3	5	4	3	6
Q4KLL0	Q4KLL0	9	9	9	Transcription elongation factor A protein 1	Tcea1	sp|Q4KLL0|TCEA1_RAT Transcription elongation factor A protein 1 OS=Rattus norvegicus OX=10116 GN=Tcea1 PE=1 SV=1	1	9	9	9	8	8	8	8	7	7	9	9	8	7	8	8	9	7	7	8	7	8	8	8	8	7	7	9	9	8	7	8	8	9	7	7	8	7	8	8	8	8
Q505J9	Q505J9	9	9	9	ATPase family AAA domain-containing protein 1	Atad1	sp|Q505J9|ATAD1_RAT ATPase family AAA domain-containing protein 1 OS=Rattus norvegicus OX=10116 GN=Atad1 PE=1 SV=1	1	9	9	9	9	9	9	9	9	8	8	9	8	9	9	7	9	9	8	7	8	9	9	9	9	9	8	8	9	8	9	9	7	9	9	8	7	8	9	9	9	9
Q5EB77	Q5EB77	9	9	9	Ras-related protein Rab-18	Rab18	sp|Q5EB77|RAB18_RAT Ras-related protein Rab-18 OS=Rattus norvegicus OX=10116 GN=Rab18 PE=2 SV=1	1	9	9	9	9	9	9	9	9	9	9	9	9	9	9	8	9	9	9	9	9	9	9	9	9	9	9	9	9	9	9	9	8	9	9	9	9	9	9	9	9	9
Q5FVH2	Q5FVH2	9	9	9	Phospholipase D3	Pld3	sp|Q5FVH2|PLD3_RAT 5-3 exonuclease PLD3 OS=Rattus norvegicus OX=10116 GN=Pld3 PE=1 SV=1	1	9	9	9	8	8	8	8	7	8	9	8	9	9	7	8	9	7	7	8	8	8	8	8	8	7	8	9	8	9	9	7	8	9	7	7	8	8	8	8	8	8
Q5FVN0	Q5FVN0	9	9	9	Lysophospholipid acyltransferase 5	Lpcat3	sp|Q5FVN0|MBOA5_RAT Lysophospholipid acyltransferase 5 OS=Rattus norvegicus OX=10116 GN=Lpcat3 PE=2 SV=1	1	9	9	9	7	7	5	8	6	6	8	7	7	8	5	6	8	5	8	5	5	7	7	5	8	6	6	8	7	7	8	5	6	8	5	8	5	5	7	7	5	8
Q5FWY5	Q5FWY5	9	9	9	AH receptor-interacting protein	Aip	sp|Q5FWY5|AIP_RAT AH receptor-interacting protein OS=Rattus norvegicus OX=10116 GN=Aip PE=1 SV=1	1	9	9	9	8	9	9	8	8	9	9	8	9	8	8	8	9	6	9	7	8	8	9	9	8	8	9	9	8	9	8	8	8	9	6	9	7	8	8	9	9	8
Q5GFD9	Q5GFD9	9	9	9	Protein IMPACT	Impact	sp|Q5GFD9|IMPCT_RAT Protein IMPACT OS=Rattus norvegicus OX=10116 GN=Impact PE=1 SV=1	1	9	9	9	7	7	7	8	6	6	7	5	8	9	5	8	6	6	5	3	6	7	7	7	8	6	6	7	5	8	9	5	8	6	6	5	3	6	7	7	7	8
Q5HZE4	Q5HZE4	9	9	9	Methylthioribose-1-phosphate isomerase	Mri1	sp|Q5HZE4|MTNA_RAT Methylthioribose-1-phosphate isomerase OS=Rattus norvegicus OX=10116 GN=Mri1 PE=1 SV=1	1	9	9	9	8	6	8	7	8	8	7	4	9	7	6	5	8	5	8	6	6	8	6	8	7	8	8	7	4	9	7	6	5	8	5	8	6	6	8	6	8	7
Q5I0E7	Q5I0E7	9	9	9	Transmembrane emp24 domain-containing protein 9	Tmed9	sp|Q5I0E7|TMED9_RAT Transmembrane emp24 domain-containing protein 9 OS=Rattus norvegicus OX=10116 GN=Tmed9 PE=1 SV=1	1	9	9	9	9	9	9	8	9	9	9	9	7	9	9	8	9	7	9	9	8	9	9	9	8	9	9	9	9	7	9	9	8	9	7	9	9	8	9	9	9	8
Q5QJC9	Q5QJC9	9	9	9	BAG family molecular chaperone regulator 5	Bag5	sp|Q5QJC9|BAG5_RAT BAG family molecular chaperone regulator 5 OS=Rattus norvegicus OX=10116 GN=Bag5 PE=1 SV=1	1	9	9	9	9	8	8	8	9	8	8	7	8	7	8	8	8	7	7	7	8	9	8	8	8	9	8	8	7	8	7	8	8	8	7	7	7	8	9	8	8	8
Q5U1Y1	Q5U1Y1	9	9	9	Ras-related protein Rab-34	Rab34	sp|Q5U1Y1|RAB34_RAT Ras-related protein Rab-34 OS=Rattus norvegicus OX=10116 GN=Rab34 PE=2 SV=1	1	9	9	9	9	8	9	7	7	6	7	9	7	8	5	6	8	7	6	7	5	9	8	9	7	7	6	7	9	7	8	5	6	8	7	6	7	5	9	8	9	7
Q5U211	Q5U211	9	9	9	Sorting nexin-3	Snx3	sp|Q5U211|SNX3_RAT Sorting nexin-3 OS=Rattus norvegicus OX=10116 GN=Snx3 PE=1 SV=1	1	9	9	9	8	8	7	9	8	8	9	8	9	8	8	8	9	8	8	7	6	8	8	7	9	8	8	9	8	9	8	8	8	9	8	8	7	6	8	8	7	9
Q5U2M6	Q5U2M6	9	9	9	DDB1- and CUL4-associated factor 8	Dcaf8	sp|Q5U2M6|DCAF8_RAT DDB1- and CUL4-associated factor 8 OS=Rattus norvegicus OX=10116 GN=Dcaf8 PE=1 SV=1	1	9	9	9	6	6	7	5	5	5	7	5	5	7	4	6	6	7	6	6	6	6	6	7	5	5	5	7	5	5	7	4	6	6	7	6	6	6	6	6	7	5
Q5XIE6	Q5XIE6	9	9	9	3-hydroxyisobutyryl-CoA hydrolase, mitochondrial	Hibch	sp|Q5XIE6|HIBCH_RAT 3-hydroxyisobutyryl-CoA hydrolase, mitochondrial OS=Rattus norvegicus OX=10116 GN=Hibch PE=1 SV=2	1	9	9	9	6	5	9	7	7	8	7	7	6	6	4	7	8	6	7	6	5	6	5	9	7	7	8	7	7	6	6	4	7	8	6	7	6	5	6	5	9	7
Q5Y4N8	Q5Y4N8	9	9	9	EGF-like module-containing mucin-like hormone receptor-like 1	Emr1	sp|Q5Y4N8|AGRE1_RAT Adhesion G protein-coupled receptor E2 OS=Rattus norvegicus OX=10116 GN=Adgre1 PE=2 SV=1	1	9	9	9	4	5	2	4	5	5	5	5	1	9	6	3	3	3	4	3	1	4	5	2	4	5	5	5	5	1	9	6	3	3	3	4	3	1	4	5	2	4
Q62910	Q62910	9	9	9	Synaptojanin-1	Synj1	sp|Q62910|SYNJ1_RAT Synaptojanin-1 OS=Rattus norvegicus OX=10116 GN=Synj1 PE=1 SV=3	1	9	9	9	9	8	7	9	7	9	9	7	9	9	6	7	9	7	7	6	6	9	8	7	9	7	9	9	7	9	9	6	7	9	7	7	6	6	9	8	7	9
Q62967	Q62967	9	9	9	Diphosphomevalonate decarboxylase	Mvd	sp|Q62967|MVD1_RAT Diphosphomevalonate decarboxylase OS=Rattus norvegicus OX=10116 GN=Mvd PE=1 SV=2	1	9	9	9	8	7	6	8	6	7	8	5	7	7	6	9	7	7	6	6	8	8	7	6	8	6	7	8	5	7	7	6	9	7	7	6	6	8	8	7	6	8
Q63190	Q63190	9	9	9	Emerin	Emd	sp|Q63190|EMD_RAT Emerin OS=Rattus norvegicus OX=10116 GN=Emd PE=1 SV=1	1	9	9	9	8	9	9	9	9	9	8	9	8	8	8	9	9	7	7	7	8	8	9	9	9	9	9	8	9	8	8	8	9	9	7	7	7	8	8	9	9	9
Q63312	Q63312	9	9	9	Pleckstrin homology-like domain family B member 1	Phldb1	sp|Q63312|PHLB1_RAT Pleckstrin homology-like domain family B member 1 (Fragment) OS=Rattus norvegicus OX=10116 GN=Phldb1 PE=1 SV=2	1	9	9	9	8	8	8	7	8	8	6	9	8	7	8	8	7	5	6	7	7	8	8	8	7	8	8	6	9	8	7	8	8	7	5	6	7	7	8	8	8	7
Q63692	Q63692	9	9	9	Hsp90 co-chaperone Cdc37;Hsp90 co-chaperone Cdc37, N-terminally processed	Cdc37	sp|Q63692|CDC37_RAT Hsp90 co-chaperone Cdc37 OS=Rattus norvegicus OX=10116 GN=Cdc37 PE=1 SV=2	1	9	9	9	9	7	9	7	9	8	7	8	7	8	8	8	7	6	6	7	8	9	7	9	7	9	8	7	8	7	8	8	8	7	6	6	7	8	9	7	9	7
Q64361	Q64361	9	9	9	Latexin	Lxn	sp|Q64361|LXN_RAT Latexin OS=Rattus norvegicus OX=10116 GN=Lxn PE=1 SV=1	1	9	9	9	9	9	9	9	6	7	8	6	8	7	7	9	9	7	7	7	7	9	9	9	9	6	7	8	6	8	7	7	9	9	7	7	7	7	9	9	9	9
Q64375	Q64375	9	9	9	Synaptonemal complex protein SC65	Leprel4	sp|Q64375|SC65_RAT Endoplasmic reticulum protein SC65 OS=Rattus norvegicus OX=10116 GN=P3h4 PE=2 SV=3	1	9	9	9	9	8	8	9	8	8	9	8	8	6	7	8	7	8	8	7	8	9	8	8	9	8	8	9	8	8	6	7	8	7	8	8	7	8	9	8	8	9
Q64633	Q64633	9	5	5	UDP-glucuronosyltransferase 1-7	Ugt1a7c	sp|Q64633|UD17_RAT UDP-glucuronosyltransferase 1A7 OS=Rattus norvegicus OX=10116 GN=Ugt1a7 PE=2 SV=1	1	9	5	5	7	8	8	7	8	7	8	7	9	9	8	8	8	5	8	7	8	4	4	4	4	4	3	5	4	5	5	4	4	4	3	4	5	4	4	4	4	4
Q66HF9	Q66HF9	9	9	8	Leucine-rich repeat flightless-interacting protein 1	Lrrfip1	sp|Q66HF9|LRRF1_RAT Leucine-rich repeat flightless-interacting protein 1 OS=Rattus norvegicus OX=10116 GN=Lrrfip1 PE=1 SV=1	1	9	9	8	4	7	7	5	8	7	4	7	5	6	7	6	3	5	4	7	7	4	7	7	5	8	7	4	7	5	6	7	6	3	5	4	7	7	3	6	6	4
Q68FW7	Q68FW7	9	7	7	Threonine--tRNA ligase, mitochondrial	Tars2	sp|Q68FW7|SYTM_RAT Threonine--tRNA ligase, mitochondrial OS=Rattus norvegicus OX=10116 GN=Tars2 PE=2 SV=1	1	9	7	7	9	7	6	8	5	8	9	6	7	9	4	6	7	8	5	5	8	7	5	4	6	3	6	7	5	5	7	2	4	6	6	3	3	6	7	5	4	6
Q6AXT5	Q6AXT5	9	9	9	Ras-related protein Rab-21	Rab21	sp|Q6AXT5|RAB21_RAT Ras-related protein Rab-21 OS=Rattus norvegicus OX=10116 GN=Rab21 PE=2 SV=1	1	9	9	9	8	7	8	8	8	8	8	8	8	8	7	8	9	7	8	7	9	8	7	8	8	8	8	8	8	8	8	7	8	9	7	8	7	9	8	7	8	8
Q6AY30	Q6AY30	9	9	9	Saccharopine dehydrogenase-like oxidoreductase	Sccpdh	sp|Q6AY30|SCPDL_RAT Saccharopine dehydrogenase-like oxidoreductase OS=Rattus norvegicus OX=10116 GN=Sccpdh PE=1 SV=1	1	9	9	9	8	9	8	6	6	7	9	8	9	7	8	6	9	7	7	9	6	8	9	8	6	6	7	9	8	9	7	8	6	9	7	7	9	6	8	9	8	6
Q6AY55	Q6AY55	9	9	9	Dephospho-CoA kinase domain-containing protein	Dcakd	sp|Q6AY55|DCAKD_RAT Dephospho-CoA kinase domain-containing protein OS=Rattus norvegicus OX=10116 GN=Dcakd PE=2 SV=1	1	9	9	9	6	3	5	7	6	4	6	5	6	4	4	6	6	5	6	6	7	6	3	5	7	6	4	6	5	6	4	4	6	6	5	6	6	7	6	3	5	7
Q6AYD9	Q6AYD9	9	9	9	Nucleoside diphosphate-linked moiety X motif 19, mitochondrial	Nudt19	sp|Q6AYD9|NUD19_RAT Nucleoside diphosphate-linked moiety X motif 19 OS=Rattus norvegicus OX=10116 GN=Nudt19 PE=2 SV=1	1	9	9	9	8	7	8	8	6	5	9	6	6	9	6	8	6	9	9	5	8	8	7	8	8	6	5	9	6	6	9	6	8	6	9	9	5	8	8	7	8	8
Q6AYK6	Q6AYK6	9	9	9	Calcyclin-binding protein	Cacybp	sp|Q6AYK6|CYBP_RAT Calcyclin-binding protein OS=Rattus norvegicus OX=10116 GN=Cacybp PE=1 SV=1	1	9	9	9	7	8	7	8	8	8	7	8	8	9	8	8	8	7	8	7	7	7	8	7	8	8	8	7	8	8	9	8	8	8	7	8	7	7	7	8	7	8
Q6AYS8	Q6AYS8	9	9	9	Estradiol 17-beta-dehydrogenase 11	Hsd17b11	sp|Q6AYS8|DHB11_RAT Estradiol 17-beta-dehydrogenase 11 OS=Rattus norvegicus OX=10116 GN=Hsd17b11 PE=2 SV=1	1	9	9	9	9	7	7	9	8	6	9	7	7	9	8	7	9	7	8	6	8	9	7	7	9	8	6	9	7	7	9	8	7	9	7	8	6	8	9	7	7	9
Q6GQP4	Q6GQP4	9	9	9	Ras-related protein Rab-31	Rab31	sp|Q6GQP4|RAB31_RAT Ras-related protein Rab-31 OS=Rattus norvegicus OX=10116 GN=Rab31 PE=1 SV=2	1	9	9	9	7	8	8	8	6	9	9	7	9	8	8	8	9	8	9	8	7	7	8	8	8	6	9	9	7	9	8	8	8	9	8	9	8	7	7	8	8	8
Q6NYB7	Q6NYB7	9	9	5	Ras-related protein Rab-1A	Rab1A	sp|Q6NYB7|RAB1A_RAT Ras-related protein Rab-1A OS=Rattus norvegicus OX=10116 GN=Rab1A PE=1 SV=3	1	9	9	5	9	8	7	8	8	9	9	8	9	9	8	8	9	7	9	8	8	9	8	7	8	8	9	9	8	9	9	8	8	9	7	9	8	8	5	5	4	4
Q6PCT3	Q6PCT3	9	9	9	Tumor protein D54	Tpd52l2	sp|Q6PCT3|TPD54_RAT Tumor protein D54 OS=Rattus norvegicus OX=10116 GN=Tpd52l2 PE=1 SV=1	1	9	9	9	8	8	9	9	8	9	9	9	8	9	8	8	9	7	9	9	9	8	8	9	9	8	9	9	9	8	9	8	8	9	7	9	9	9	8	8	9	9
Q6PCU2	Q6PCU2	9	9	9	V-type proton ATPase subunit E 1	Atp6v1e1	sp|Q6PCU2|VATE1_RAT V-type proton ATPase subunit E 1 OS=Rattus norvegicus OX=10116 GN=Atp6v1e1 PE=1 SV=1	1	9	9	9	9	6	7	8	6	6	8	7	6	8	7	7	9	9	9	6	7	9	6	7	8	6	6	8	7	6	8	7	7	9	9	9	6	7	9	6	7	8
Q6PEC4	Q6PEC4	9	9	9	S-phase kinase-associated protein 1	Skp1	sp|Q6PEC4|SKP1_RAT S-phase kinase-associated protein 1 OS=Rattus norvegicus OX=10116 GN=Skp1 PE=1 SV=3	1	9	9	9	9	8	8	9	9	7	9	9	9	9	9	9	9	9	8	9	8	9	8	8	9	9	7	9	9	9	9	9	9	9	9	8	9	8	9	8	8	9
Q7TP98	Q7TP98	9	9	9	Interleukin enhancer-binding factor 2	Ilf2	sp|Q7TP98|ILF2_RAT Interleukin enhancer-binding factor 2 OS=Rattus norvegicus OX=10116 GN=Ilf2 PE=2 SV=1	1	9	9	9	9	9	8	6	6	8	7	7	8	8	6	7	8	7	8	9	9	9	9	8	6	6	8	7	7	8	8	6	7	8	7	8	9	9	9	9	8	6
Q7TQ94	Q7TQ94	9	9	9	Nitrilase homolog 1	Nit1	sp|Q7TQ94|NIT1_RAT Deaminated glutathione amidase OS=Rattus norvegicus OX=10116 GN=Nit1 PE=2 SV=2	1	9	9	9	7	6	8	8	8	8	9	9	8	7	7	8	8	8	8	6	8	7	6	8	8	8	8	9	9	8	7	7	8	8	8	8	6	8	7	6	8	8
Q80Z70	Q80Z70	9	9	9	Protein sel-1 homolog 1	Sel1l	sp|Q80Z70|SE1L1_RAT Protein sel-1 homolog 1 OS=Rattus norvegicus OX=10116 GN=Sel1l PE=1 SV=2	1	9	9	9	8	5	8	9	6	8	9	7	7	9	7	6	6	7	8	5	6	8	5	8	9	6	8	9	7	7	9	7	6	6	7	8	5	6	8	5	8	9
Q811X6	Q811X6	9	9	9	Lambda-crystallin homolog	Cryl1	sp|Q811X6|CRYL1_RAT Lambda-crystallin homolog OS=Rattus norvegicus OX=10116 GN=Cryl1 PE=1 SV=3	1	9	9	9	8	2	4	7	3	4	8	3	4	7	2	3	9	7	7	1	3	8	2	4	7	3	4	8	3	4	7	2	3	9	7	7	1	3	8	2	4	7
Q812D1	Q812D1	9	8	8	PC4 and SFRS1-interacting protein	Psip1	sp|Q812D1|PSIP1_RAT PC4 and SFRS1-interacting protein OS=Rattus norvegicus OX=10116 GN=Psip1 PE=1 SV=1	1	9	8	8	8	8	9	9	8	8	9	9	8	9	7	9	9	6	9	8	7	7	7	8	8	7	7	8	8	7	8	6	8	8	5	8	7	7	7	7	8	8
Q8VH46	Q8VH46	9	9	9	Actin filament-associated protein 1	Afap1	sp|Q8VH46|AFAP1_RAT Actin filament-associated protein 1 OS=Rattus norvegicus OX=10116 GN=Afap1 PE=1 SV=1	1	9	9	9	4	9	9	8	7	7	7	7	6	6	6	8	7	7	6	9	6	4	9	9	8	7	7	7	7	6	6	6	8	7	7	6	9	6	4	9	9	8
Q91Y78	Q91Y78	9	9	9	Ubiquitin carboxyl-terminal hydrolase isozyme L3	Uchl3	sp|Q91Y78|UCHL3_RAT Ubiquitin carboxyl-terminal hydrolase isozyme L3 OS=Rattus norvegicus OX=10116 GN=Uchl3 PE=1 SV=1	1	9	9	9	8	5	6	8	7	7	8	8	9	8	7	8	8	6	8	5	7	8	5	6	8	7	7	8	8	9	8	7	8	8	6	8	5	7	8	5	6	8
Q920F5	Q920F5	9	9	9	Malonyl-CoA decarboxylase, mitochondrial	Mlycd	sp|Q920F5|DCMC_RAT Malonyl-CoA decarboxylase, mitochondrial OS=Rattus norvegicus OX=10116 GN=Mlycd PE=1 SV=1	1	9	9	9	6	6	6	7	4	7	6	6	5	6	6	5	7	6	6	7	7	6	6	6	7	4	7	6	6	5	6	6	5	7	6	6	7	7	6	6	6	7
Q923V4	Q923V4	9	9	9	F-box only protein 6	Fbxo6	sp|Q923V4|FBX6_RAT F-box only protein 6 OS=Rattus norvegicus OX=10116 GN=Fbxo6 PE=1 SV=1	1	9	9	9	8	7	7	8	6	8	8	5	8	8	6	5	8	7	9	6	5	8	7	7	8	6	8	8	5	8	8	6	5	8	7	9	6	5	8	7	7	8
Q99JD4	Q99JD4	9	9	9	CLIP-associating protein 2	Clasp2	sp|Q99JD4|CLAP2_RAT CLIP-associating protein 2 OS=Rattus norvegicus OX=10116 GN=Clasp2 PE=1 SV=1	1	9	9	9	8	5	5	7	7	5	7	5	5	8	6	5	8	4	7	7	7	8	5	5	7	7	5	7	5	5	8	6	5	8	4	7	7	7	8	5	5	7
Q9EQX9	Q9EQX9	9	9	9	Ubiquitin-conjugating enzyme E2 N	Ube2n	sp|Q9EQX9|UBE2N_RAT Ubiquitin-conjugating enzyme E2 N OS=Rattus norvegicus OX=10116 GN=Ube2n PE=1 SV=1	1	9	9	9	9	9	8	9	9	9	9	9	9	8	9	9	9	9	9	8	9	9	9	8	9	9	9	9	9	9	8	9	9	9	9	9	8	9	9	9	8	9
Q9JHZ4	Q9JHZ4	9	9	9	GRIP1-associated protein 1	Gripap1	sp|Q9JHZ4|GRAP1_RAT GRIP1-associated protein 1 OS=Rattus norvegicus OX=10116 GN=Gripap1 PE=1 SV=1	1	9	9	9	4	6	5	4	5	6	4	5	3	3	6	5	6	3	5	6	5	4	6	5	4	5	6	4	5	3	3	6	5	6	3	5	6	5	4	6	5	4
Q9JID1	Q9JID1	9	9	9	Programmed cell death protein 4	Pdcd4	sp|Q9JID1|PDCD4_RAT Programmed cell death protein 4 OS=Rattus norvegicus OX=10116 GN=Pdcd4 PE=1 SV=2	1	9	9	9	8	3	6	8	2	7	8	2	7	7	2	7	8	6	8	1	7	8	3	6	8	2	7	8	2	7	7	2	7	8	6	8	1	7	8	3	6	8
Q9QYU1	Q9QYU1	9	9	9	Peroxisomal biogenesis factor 19	Pex19	sp|Q9QYU1|PEX19_RAT Peroxisomal biogenesis factor 19 OS=Rattus norvegicus OX=10116 GN=Pex19 PE=1 SV=1	1	9	9	9	8	7	7	9	7	7	9	8	8	9	5	8	8	9	8	6	8	8	7	7	9	7	7	9	8	8	9	5	8	8	9	8	6	8	8	7	7	9
Q9R064	Q9R064	9	9	9	Golgi reassembly-stacking protein 2	Gorasp2	sp|Q9R064|GORS2_RAT Golgi reassembly-stacking protein 2 OS=Rattus norvegicus OX=10116 GN=Gorasp2 PE=1 SV=3	1	9	9	9	8	8	9	8	8	8	8	9	8	8	7	9	8	8	7	8	8	8	8	9	8	8	8	8	9	8	8	7	9	8	8	7	8	8	8	8	9	8
Q9WTT7	Q9WTT7	9	8	8	Basic leucine zipper and W2 domain-containing protein 2	Bzw2	sp|Q9WTT7|BZW2_RAT Basic leucine zipper and W2 domain-containing protein 2 OS=Rattus norvegicus OX=10116 GN=Bzw2 PE=1 SV=1	1	9	8	8	6	6	6	9	7	6	8	7	7	8	4	7	9	5	8	6	5	5	5	5	8	6	5	7	6	6	7	3	6	8	4	7	5	4	5	5	5	8
Q9WU61	Q9WU61	9	9	9	Chloride channel CLIC-like protein 1	Clcc1	sp|Q9WU61|CLCC1_RAT Chloride channel CLIC-like protein 1 OS=Rattus norvegicus OX=10116 GN=Clcc1 PE=1 SV=1	1	9	9	9	8	7	7	7	7	6	9	9	8	8	5	6	8	7	7	5	6	8	7	7	7	7	6	9	9	8	8	5	6	8	7	7	5	6	8	7	7	7
Q9Z0U5	Q9Z0U5	9	9	9	Aldehyde oxidase 1	Aox1	sp|Q9Z0U5|AOXA_RAT Aldehyde oxidase 1 OS=Rattus norvegicus OX=10116 GN=Aox1 PE=1 SV=1	1	9	9	9	8	5	5	5	5	4	8	5	4	5	4	4	7	7	5	3	5	8	5	5	5	5	4	8	5	4	5	4	4	7	7	5	3	5	8	5	5	5
Q9Z0V6	Q9Z0V6	9	9	9	Thioredoxin-dependent peroxide reductase, mitochondrial	Prdx3	sp|Q9Z0V6|PRDX3_RAT Thioredoxin-dependent peroxide reductase, mitochondrial OS=Rattus norvegicus OX=10116 GN=Prdx3 PE=1 SV=2	1	9	9	9	9	7	8	8	8	8	8	7	8	8	7	8	8	9	8	8	6	9	7	8	8	8	8	8	7	8	8	7	8	8	9	8	8	6	9	7	8	8
Q9Z118	Q9Z118	9	7	7	Polypyrimidine tract-binding protein 3	Ptbp3	sp|Q9Z118|PTBP3_RAT Polypyrimidine tract-binding protein 3 OS=Rattus norvegicus OX=10116 GN=Ptbp3 PE=2 SV=1	1	9	7	7	7	7	8	9	8	8	7	8	8	8	8	7	8	7	6	8	8	5	5	6	7	6	6	6	6	6	6	6	5	6	5	4	6	6	5	5	6	7
Q9Z270	Q9Z270	9	9	8	Vesicle-associated membrane protein-associated protein A	Vapa	sp|Q9Z270|VAPA_RAT Vesicle-associated membrane protein-associated protein A OS=Rattus norvegicus OX=10116 GN=Vapa PE=1 SV=3	1	9	9	8	9	9	9	9	9	8	9	9	9	9	9	9	9	9	8	9	8	9	9	9	9	9	8	9	9	9	9	9	9	9	9	8	9	8	8	8	8	8
Q9Z272	Q9Z272	9	9	9	ARF GTPase-activating protein GIT1	Git1	sp|Q9Z272|GIT1_RAT ARF GTPase-activating protein GIT1 OS=Rattus norvegicus OX=10116 GN=Git1 PE=1 SV=1	1	9	9	9	7	5	9	9	7	6	9	7	9	8	5	9	9	6	7	7	9	7	5	9	9	7	6	9	7	9	8	5	9	9	6	7	7	9	7	5	9	9
A0A0G2JUG7	A0A0G2JUG7	8	8	8			sp|A0A0G2JUG7|IQEC1_RAT IQ motif and SEC7 domain-containing protein 1 OS=Rattus norvegicus OX=10116 GN=Iqsec1 PE=1 SV=1	1	8	8	8	7	7	6	8	6	7	7	7	5	7	4	5	7	6	6	8	6	7	7	6	8	6	7	7	7	5	7	4	5	7	6	6	8	6	7	7	6	8
A0A0G2K0D3	A0A0G2K0D3	8	8	8			sp|A0A0G2K0D3|LMOD1_RAT Leiomodin-1 OS=Rattus norvegicus OX=10116 GN=Lmod1 PE=1 SV=1	1	8	8	8	6	8	6	6	8	7	5	8	7	6	8	7	8	7	6	8	7	6	8	6	6	8	7	5	8	7	6	8	7	8	7	6	8	7	6	8	6	6
A0JPQ9	A0JPQ9	8	8	8	Chitinase domain-containing protein 1	Chid1	sp|A0JPQ9|CHID1_RAT Chitinase domain-containing protein 1 OS=Rattus norvegicus OX=10116 GN=Chid1 PE=2 SV=2	1	8	8	8	7	6	7	7	7	7	7	7	8	6	8	6	6	7	7	6	4	7	6	7	7	7	7	7	7	8	6	8	6	6	7	7	6	4	7	6	7	7
B0BNA5	B0BNA5	8	8	8	Coactosin-like protein	Cotl1	sp|B0BNA5|COTL1_RAT Coactosin-like protein OS=Rattus norvegicus OX=10116 GN=Cotl1 PE=1 SV=1	1	8	8	8	8	8	8	8	8	8	8	8	8	8	8	8	8	7	8	8	8	8	8	8	8	8	8	8	8	8	8	8	8	8	7	8	8	8	8	8	8	8
B0BNE5	B0BNE5	8	8	8	S-formylglutathione hydrolase	Esd	sp|B0BNE5|ESTD_RAT S-formylglutathione hydrolase OS=Rattus norvegicus OX=10116 GN=Esd PE=2 SV=1	1	8	8	8	7	7	8	8	8	7	8	8	8	8	8	8	8	7	7	7	8	7	7	8	8	8	7	8	8	8	8	8	8	8	7	7	7	8	7	7	8	8
B0BNG0	B0BNG0	8	8	8	ER membrane protein complex subunit 2	Emc2	sp|B0BNG0|EMC2_RAT ER membrane protein complex subunit 2 OS=Rattus norvegicus OX=10116 GN=Emc2 PE=2 SV=1	1	8	8	8	7	8	7	7	8	7	8	7	7	7	7	7	8	6	7	6	7	7	8	7	7	8	7	8	7	7	7	7	7	8	6	7	6	7	7	8	7	7
B1WBW4	B1WBW4	8	8	8	Armadillo repeat-containing protein 10	Armc10	sp|B1WBW4|ARM10_RAT Armadillo repeat-containing protein 10 OS=Rattus norvegicus OX=10116 GN=Armc10 PE=1 SV=1	1	8	8	8	8	8	7	8	8	8	7	8	8	7	7	7	7	7	8	7	7	8	8	7	8	8	8	7	8	8	7	7	7	7	7	8	7	7	8	8	7	8
CON__P04258	CON__P04258	8	1	1				1	8	1	1	8	4	8	8	5	6	6	7	6	6	5	6	8	8	7	5	7	1	0	1	1	0	1	1	0	1	1	1	0	1	1	1	0	0	1	0	1	1
CON__P13647	CON__P13647	8	2	2				1	8	2	2	7	3	5	4	3	4	4	4	5	5	5	4	7	2	5	5	3	2	1	1	0	0	0	0	1	1	1	1	1	1	0	0	2	0	2	1	1	0
D2XV59	D2XV59	8	8	8	GTP-binding protein 1	Gtpbp1	sp|D2XV59|GTPB1_RAT GTP-binding protein 1 OS=Rattus norvegicus OX=10116 GN=Gtpbp1 PE=1 SV=1	1	8	8	8	8	5	6	7	8	5	6	7	6	7	5	5	6	7	5	6	6	8	5	6	7	8	5	6	7	6	7	5	5	6	7	5	6	6	8	5	6	7
D3ZUQ0	D3ZUQ0	8	8	8	RILP-like protein 1	Rilpl1	sp|D3ZUQ0|RIPL1_RAT RILP-like protein 1 OS=Rattus norvegicus OX=10116 GN=Rilpl1 PE=1 SV=1	1	8	8	8	8	7	8	8	8	7	8	7	7	6	6	7	6	5	6	7	7	8	7	8	8	8	7	8	7	7	6	6	7	6	5	6	7	7	8	7	8	8
G3V9D0	G3V9D0	8	8	8	Protein O-glucosyltransferase 1	Poglut1	sp|G3V9D0|PGLT1_RAT Protein O-glucosyltransferase 1 OS=Rattus norvegicus OX=10116 GN=Poglut1 PE=3 SV=1	1	8	8	8	7	6	7	7	6	7	7	4	8	8	6	7	6	6	8	5	6	7	6	7	7	6	7	7	4	8	8	6	7	6	6	8	5	6	7	6	7	7
O08618	O08618	8	7	7	Phosphoribosyl pyrophosphate synthase-associated protein 2	Prpsap2	sp|O08618|KPRB_RAT Phosphoribosyl pyrophosphate synthase-associated protein 2 OS=Rattus norvegicus OX=10116 GN=Prpsap2 PE=1 SV=1	1	8	7	7	7	7	5	7	7	7	7	6	7	7	6	7	6	6	7	6	6	6	6	4	6	6	6	6	5	6	6	5	6	5	5	6	5	5	6	6	4	6
O08816	O08816	8	8	8	Neural Wiskott-Aldrich syndrome protein	Wasl	sp|O08816|WASL_RAT Neural Wiskott-Aldrich syndrome protein OS=Rattus norvegicus OX=10116 GN=Wasl PE=1 SV=2	1	8	8	8	8	8	7	8	8	8	8	8	7	7	7	8	7	5	8	7	5	8	8	7	8	8	8	8	8	7	7	7	8	7	5	8	7	5	8	8	7	8
O08874	O08874	8	8	8	Serine/threonine-protein kinase N2	Pkn2	sp|O08874|PKN2_RAT Serine/threonine-protein kinase N2 OS=Rattus norvegicus OX=10116 GN=Pkn2 PE=1 SV=2	1	8	8	8	7	3	6	4	3	4	7	4	5	4	4	6	4	5	5	3	6	7	3	6	4	3	4	7	4	5	4	4	6	4	5	5	3	6	7	3	6	4
O09175	O09175	8	8	8	Aminopeptidase B	Rnpep	sp|O09175|AMPB_RAT Aminopeptidase B OS=Rattus norvegicus OX=10116 GN=Rnpep PE=1 SV=2	1	8	8	8	7	6	5	5	5	7	8	5	5	6	6	5	8	7	8	6	7	7	6	5	5	5	7	8	5	5	6	6	5	8	7	8	6	7	7	6	5	5
O35760	O35760	8	8	8	Isopentenyl-diphosphate Delta-isomerase 1	Idi1	sp|O35760|IDI1_RAT Isopentenyl-diphosphate Delta-isomerase 1 OS=Rattus norvegicus OX=10116 GN=Idi1 PE=2 SV=2	1	8	8	8	7	6	6	8	6	7	8	6	8	8	4	6	8	6	7	5	7	7	6	6	8	6	7	8	6	8	8	4	6	8	6	7	5	7	7	6	6	8
O54921	O54921	8	8	8	Exocyst complex component 2	Exoc2	sp|O54921|EXOC2_RAT Exocyst complex component 2 OS=Rattus norvegicus OX=10116 GN=Exoc2 PE=1 SV=1	1	8	8	8	6	7	7	8	6	7	6	7	6	6	5	5	7	5	6	4	5	6	7	7	8	6	7	6	7	6	6	5	5	7	5	6	4	5	6	7	7	8
O54924	O54924	8	8	8	Exocyst complex component 8	Exoc8	sp|O54924|EXOC8_RAT Exocyst complex component 8 OS=Rattus norvegicus OX=10116 GN=Exoc8 PE=1 SV=1	1	8	8	8	5	4	4	8	6	6	5	6	5	5	8	4	6	4	4	5	6	5	4	4	8	6	6	5	6	5	5	8	4	6	4	4	5	6	5	4	4	8
O55005	O55005	8	8	8	Roundabout homolog 1	Robo1	sp|O55005|ROBO1_RAT Roundabout homolog 1 OS=Rattus norvegicus OX=10116 GN=Robo1 PE=1 SV=1	1	8	8	8	8	7	6	8	6	7	8	7	6	8	4	7	8	7	8	3	7	8	7	6	8	6	7	8	7	6	8	4	7	8	7	8	3	7	8	7	6	8
O55166	O55166	8	8	8	Vacuolar protein sorting-associated protein 52 homolog	Vps52	sp|O55166|VPS52_RAT Vacuolar protein sorting-associated protein 52 homolog OS=Rattus norvegicus OX=10116 GN=Vps52 PE=1 SV=2	1	8	8	8	6	6	4	6	4	4	4	4	7	4	2	5	6	4	4	5	4	6	6	4	6	4	4	4	4	7	4	2	5	6	4	4	5	4	6	6	4	6
O70531	O70531	8	8	8	Sulfate transporter	Slc26a2	sp|O70531|S26A2_RAT Sulfate transporter OS=Rattus norvegicus OX=10116 GN=Slc26a2 PE=2 SV=1	1	8	8	8	8	5	6	8	4	7	7	4	8	8	3	5	8	6	8	5	8	8	5	6	8	4	7	7	4	8	8	3	5	8	6	8	5	8	8	5	6	8
O88202	O88202	8	8	8	60 kDa lysophospholipase;L-asparaginase;Platelet-activating factor acetylhydrolase	Aspg	sp|O88202|LPP60_RAT 60 kDa lysophospholipase OS=Rattus norvegicus OX=10116 GN=Aspg PE=1 SV=1	1	8	8	8	7	0	0	6	0	0	6	0	6	8	1	1	6	6	5	1	0	7	0	0	6	0	0	6	0	6	8	1	1	6	6	5	1	0	7	0	0	6
O88496	O88496	8	8	8	Vitamin K-dependent gamma-carboxylase	Ggcx	sp|O88496|VKGC_RAT Vitamin K-dependent gamma-carboxylase OS=Rattus norvegicus OX=10116 GN=Ggcx PE=1 SV=1	1	8	8	8	7	8	8	8	7	6	6	7	8	7	7	8	8	8	8	7	7	7	8	8	8	7	6	6	7	8	7	7	8	8	8	8	7	7	7	8	8	8
O88658	O88658	8	8	3	Kinesin-like protein KIF1B	Kif1b	sp|O88658|KIF1B_RAT Kinesin-like protein KIF1B OS=Rattus norvegicus OX=10116 GN=Kif1b PE=1 SV=2	1	8	8	3	7	5	4	5	4	5	7	4	6	6	2	6	5	7	4	6	3	7	5	4	5	4	5	7	4	6	6	2	6	5	7	4	6	3	3	2	2	2
O88994	O88994	8	8	8	Mitochondrial amidoxime reducing component 2	2020-03-02	sp|O88994|MARC2_RAT Mitochondrial amidoxime reducing component 2 OS=Rattus norvegicus OX=10116 GN=Mtarc2 PE=2 SV=1	1	8	8	8	7	8	8	8	6	8	8	6	8	7	5	8	7	8	7	7	8	7	8	8	8	6	8	8	6	8	7	5	8	7	8	7	7	8	7	8	8	8
P04157	P04157	8	8	8	Receptor-type tyrosine-protein phosphatase C	Ptprc	sp|P04157|PTPRC_RAT Receptor-type tyrosine-protein phosphatase C OS=Rattus norvegicus OX=10116 GN=Ptprc PE=1 SV=2	1	8	8	8	6	5	4	5	3	1	5	7	4	7	2	3	6	5	6	4	2	6	5	4	5	3	1	5	7	4	7	2	3	6	5	6	4	2	6	5	4	5
P05964	P05964	8	8	8	Protein S100-A6	S100a6	sp|P05964|S10A6_RAT Protein S100-A6 OS=Rattus norvegicus OX=10116 GN=S100a6 PE=1 SV=3	1	8	8	8	6	7	8	7	7	8	7	7	7	7	7	7	6	7	7	6	7	6	7	8	7	7	8	7	7	7	7	7	7	6	7	7	6	7	6	7	8	7
P07154	P07154	8	8	8	Cathepsin L1;Procathepsin L;Cathepsin L1 heavy chain;Cathepsin L1 light chain	Ctsl	sp|P07154|CATL1_RAT Cathepsin L1 OS=Rattus norvegicus OX=10116 GN=Ctsl PE=1 SV=2	1	8	8	8	8	8	7	8	7	7	8	6	7	8	7	7	8	8	7	8	7	8	8	7	8	7	7	8	6	7	8	7	7	8	8	7	8	7	8	8	7	8
P09330	P09330	8	3	3	Ribose-phosphate pyrophosphokinase 2	Prps2	sp|P09330|PRPS2_RAT Ribose-phosphate pyrophosphokinase 2 OS=Rattus norvegicus OX=10116 GN=Prps2 PE=1 SV=3	1	8	3	3	7	7	8	7	7	7	8	6	7	7	6	7	8	8	7	6	7	2	2	3	3	2	2	3	1	2	2	1	2	3	3	2	2	2	2	2	3	3
P0CE43	P0CE43	8	8	8	Growth factor receptor-bound protein 10	Grb10	sp|P0CE43|GRB10_RAT Growth factor receptor-bound protein 10 OS=Rattus norvegicus OX=10116 GN=Grb10 PE=3 SV=1	1	8	8	8	7	6	6	7	6	3	7	6	5	5	6	5	6	5	5	6	5	7	6	6	7	6	3	7	6	5	5	6	5	6	5	5	6	5	7	6	6	7
P10888	P10888	8	8	8	Cytochrome c oxidase subunit 4 isoform 1, mitochondrial	Cox4i1	sp|P10888|COX41_RAT Cytochrome c oxidase subunit 4 isoform 1, mitochondrial OS=Rattus norvegicus OX=10116 GN=Cox4i1 PE=1 SV=1	1	8	8	8	8	8	7	7	7	8	8	8	8	8	7	8	8	8	8	7	8	8	8	7	7	7	8	8	8	8	8	7	8	8	8	8	7	8	8	8	7	7
P11348	P11348	8	8	8	Dihydropteridine reductase	Qdpr	sp|P11348|DHPR_RAT Dihydropteridine reductase OS=Rattus norvegicus OX=10116 GN=Qdpr PE=1 SV=1	1	8	8	8	8	6	7	7	5	5	7	6	6	7	5	5	7	6	6	4	5	8	6	7	7	5	5	7	6	6	7	5	5	7	6	6	4	5	8	6	7	7
P12001	P12001	8	8	8	60S ribosomal protein L18	Rpl18	sp|P12001|RL18_RAT 60S ribosomal protein L18 OS=Rattus norvegicus OX=10116 GN=Rpl18 PE=1 SV=2	1	8	8	8	7	8	7	8	7	7	8	8	7	7	8	7	7	7	8	7	7	7	8	7	8	7	7	8	8	7	7	8	7	7	7	8	7	7	7	8	7	8
P13832	P13832	8	8	2	Myosin regulatory light chain RLC-A	Rlc-a	sp|P13832|MRLCA_RAT Myosin regulatory light chain RLC-A OS=Rattus norvegicus OX=10116 GN=Rlc-a PE=2 SV=2	1	8	8	2	7	8	7	7	8	7	7	7	7	7	8	7	7	7	7	8	7	7	8	7	7	8	7	7	7	7	7	8	7	7	7	7	8	7	2	2	2	2
P14562	P14562	8	8	8	Lysosome-associated membrane glycoprotein 1	Lamp1	sp|P14562|LAMP1_RAT Lysosome-associated membrane glycoprotein 1 OS=Rattus norvegicus OX=10116 GN=Lamp1 PE=1 SV=1	1	8	8	8	7	6	7	6	6	6	8	7	8	7	7	7	7	7	7	7	7	7	6	7	6	6	6	8	7	8	7	7	7	7	7	7	7	7	7	6	7	6
P17074	P17074	8	8	8	40S ribosomal protein S19	Rps19	sp|P17074|RS19_RAT 40S ribosomal protein S19 OS=Rattus norvegicus OX=10116 GN=Rps19 PE=2 SV=3	1	8	8	8	8	8	8	8	8	8	8	8	8	8	8	8	8	8	8	8	8	8	8	8	8	8	8	8	8	8	8	8	8	8	8	8	8	8	8	8	8	8
P18666	P18666	8	2	1	Myosin regulatory light chain 12B	Myl12b	sp|P18666|ML12B_RAT Myosin regulatory light chain 12B OS=Rattus norvegicus OX=10116 GN=Myl12b PE=1 SV=3	1	8	2	1	7	8	7	7	7	6	7	6	7	7	7	6	7	7	6	8	6	2	2	2	2	1	1	2	1	2	2	1	1	2	2	1	2	1	1	1	1	1
P21588	P21588	8	8	8	5-nucleotidase	Nt5e	sp|P21588|5NTD_RAT 5-nucleotidase OS=Rattus norvegicus OX=10116 GN=Nt5e PE=1 SV=1	1	8	8	8	8	6	7	8	6	7	8	6	8	8	7	7	8	8	7	8	7	8	6	7	8	6	7	8	6	8	8	7	7	8	8	7	8	7	8	6	7	8
P24049	P24049	8	8	8	60S ribosomal protein L17	Rpl17	sp|P24049|RL17_RAT 60S ribosomal protein L17 OS=Rattus norvegicus OX=10116 GN=Rpl17 PE=2 SV=3	1	8	8	8	8	6	7	6	6	7	8	6	7	8	7	6	8	7	8	6	6	8	6	7	6	6	7	8	6	7	8	7	6	8	7	8	6	6	8	6	7	6
P25977	P25977	8	8	8	Nucleolar transcription factor 1	Ubtf	sp|P25977|UBF1_RAT Nucleolar transcription factor 1 OS=Rattus norvegicus OX=10116 GN=Ubtf PE=1 SV=1	1	8	8	8	7	8	8	6	6	8	7	6	7	7	5	6	7	7	5	7	6	7	8	8	6	6	8	7	6	7	7	5	6	7	7	5	7	6	7	8	8	6
P26772	P26772	8	8	8	10 kDa heat shock protein, mitochondrial	Hspe1	sp|P26772|CH10_RAT 10 kDa heat shock protein, mitochondrial OS=Rattus norvegicus OX=10116 GN=Hspe1 PE=1 SV=3	1	8	8	8	8	7	8	8	7	8	8	8	8	8	7	8	8	8	8	7	8	8	7	8	8	7	8	8	8	8	8	7	8	8	8	8	7	8	8	7	8	8
P27791	P27791	8	2	2	cAMP-dependent protein kinase catalytic subunit alpha	Prkaca	sp|P27791|KAPCA_RAT cAMP-dependent protein kinase catalytic subunit alpha OS=Rattus norvegicus OX=10116 GN=Prkaca PE=1 SV=2	1	8	2	2	8	8	8	8	8	8	8	7	8	8	7	8	8	6	8	8	8	2	2	2	2	2	2	2	2	2	2	2	2	2	2	2	2	2	2	2	2	2
P27867	P27867	8	8	8	Sorbitol dehydrogenase	Sord	sp|P27867|DHSO_RAT Sorbitol dehydrogenase OS=Rattus norvegicus OX=10116 GN=Sord PE=1 SV=4	1	8	8	8	7	7	6	8	7	7	7	6	7	7	7	7	8	7	7	7	7	7	7	6	8	7	7	7	6	7	7	7	7	8	7	7	7	7	7	7	6	8
P35281	P35281	8	7	6	Ras-related protein Rab-10	Rab10	sp|P35281|RAB10_RAT Ras-related protein Rab-10 OS=Rattus norvegicus OX=10116 GN=Rab10 PE=1 SV=1	1	8	7	6	6	6	4	6	6	7	7	6	8	6	5	5	6	6	6	5	6	5	5	3	5	5	6	6	5	7	5	4	4	5	5	5	4	5	5	5	3	4
P35284	P35284	8	8	8	Ras-related protein Rab-12	Rab12	sp|P35284|RAB12_RAT Ras-related protein Rab-12 OS=Rattus norvegicus OX=10116 GN=Rab12 PE=1 SV=2	1	8	8	8	5	6	7	5	6	5	5	6	6	6	4	5	6	5	6	5	5	5	6	7	5	6	5	5	6	6	6	4	5	6	5	6	5	5	5	6	7	5
P35427	P35427	8	8	8	60S ribosomal protein L13a	Rpl13a	sp|P35427|RL13A_RAT 60S ribosomal protein L13a OS=Rattus norvegicus OX=10116 GN=Rpl13a PE=1 SV=2	1	8	8	8	7	8	8	8	8	7	8	8	8	8	7	7	8	8	7	8	8	7	8	8	8	8	7	8	8	8	8	7	7	8	8	7	8	8	7	8	8	8
P35465	P35465	8	6	6	Serine/threonine-protein kinase PAK 1	Pak1	sp|P35465|PAK1_RAT Serine/threonine-protein kinase PAK 1 OS=Rattus norvegicus OX=10116 GN=Pak1 PE=1 SV=3	1	8	6	6	6	6	6	4	7	5	4	7	6	2	6	5	6	4	4	7	8	5	4	5	2	6	4	3	6	5	1	5	4	5	2	3	5	6	5	4	5	2
P41516	P41516	8	8	8	DNA topoisomerase 2-alpha	Top2a	sp|P41516|TOP2A_RAT DNA topoisomerase 2-alpha OS=Rattus norvegicus OX=10116 GN=Top2a PE=1 SV=1	1	8	8	8	7	6	7	7	7	6	6	7	7	6	5	7	6	5	7	6	6	7	6	7	7	7	6	6	7	7	6	5	7	6	5	7	6	6	7	6	7	7
P50408	P50408	8	8	8	V-type proton ATPase subunit F	Atp6v1f	sp|P50408|VATF_RAT V-type proton ATPase subunit F OS=Rattus norvegicus OX=10116 GN=Atp6v1f PE=1 SV=1	1	8	8	8	7	6	7	6	7	7	8	7	7	7	5	6	7	5	7	4	6	7	6	7	6	7	7	8	7	7	7	5	6	7	5	7	4	6	7	6	7	6
P52925	P52925	8	7	7	High mobility group protein B2	Hmgb2	sp|P52925|HMGB2_RAT High mobility group protein B2 OS=Rattus norvegicus OX=10116 GN=Hmgb2 PE=2 SV=2	1	8	7	7	8	7	7	7	7	7	8	7	7	7	6	6	7	4	5	5	5	7	6	6	6	6	6	7	6	6	6	5	5	6	3	4	4	4	7	6	6	6
P53565	P53565	8	8	8	Homeobox protein cut-like 1	Cux1	sp|P53565|CUX1_RAT Homeobox protein cut-like 1 OS=Rattus norvegicus OX=10116 GN=Cux1 PE=1 SV=2	1	8	8	8	7	6	7	6	5	5	5	7	6	6	7	7	5	5	6	5	7	7	6	7	6	5	5	5	7	6	6	7	7	5	5	6	5	7	7	6	7	6
P54690	P54690	8	8	8	Branched-chain-amino-acid aminotransferase, cytosolic	Bcat1	sp|P54690|BCAT1_RAT Branched-chain-amino-acid aminotransferase, cytosolic OS=Rattus norvegicus OX=10116 GN=Bcat1 PE=1 SV=1	1	8	8	8	5	7	5	6	7	6	6	7	5	5	8	5	6	5	4	8	6	5	7	5	6	7	6	6	7	5	5	8	5	6	5	4	8	6	5	7	5	6
P58200	P58200	8	8	8	Vesicle transport through interaction with t-SNAREs homolog 1B	Vti1b	sp|P58200|VTI1B_RAT Vesicle transport through interaction with t-SNAREs homolog 1B OS=Rattus norvegicus OX=10116 GN=Vti1b PE=1 SV=2	1	8	8	8	6	6	7	7	7	6	6	6	7	7	6	6	7	7	6	6	6	6	6	7	7	7	6	6	6	7	7	6	6	7	7	6	6	6	6	6	7	7
P61212	P61212	8	8	8	ADP-ribosylation factor-like protein 1	Arl1	sp|P61212|ARL1_RAT ADP-ribosylation factor-like protein 1 OS=Rattus norvegicus OX=10116 GN=Arl1 PE=1 SV=1	1	8	8	8	8	7	7	8	8	8	8	8	8	8	7	8	8	6	8	8	8	8	7	7	8	8	8	8	8	8	8	7	8	8	6	8	8	8	8	7	7	8
P62832	P62832	8	8	8	60S ribosomal protein L23	Rpl23	sp|P62832|RL23_RAT 60S ribosomal protein L23 OS=Rattus norvegicus OX=10116 GN=Rpl23 PE=2 SV=1	1	8	8	8	6	6	6	6	7	7	7	7	8	7	6	6	8	5	8	7	6	6	6	6	6	7	7	7	7	8	7	6	6	8	5	8	7	6	6	6	6	6
P62870	P62870	8	8	8	Transcription elongation factor B polypeptide 2	Tceb2	sp|P62870|ELOB_RAT Elongin-B OS=Rattus norvegicus OX=10116 GN=Elob PE=1 SV=1	1	8	8	8	8	8	8	7	7	7	7	7	7	8	6	7	8	8	7	7	8	8	8	8	7	7	7	7	7	7	8	6	7	8	8	7	7	8	8	8	8	7
P63281	P63281	8	8	8	SUMO-conjugating enzyme UBC9	Ube2i	sp|P63281|UBC9_RAT SUMO-conjugating enzyme UBC9 OS=Rattus norvegicus OX=10116 GN=Ube2i PE=1 SV=1	1	8	8	8	7	7	6	6	7	7	7	7	7	6	6	7	6	7	5	6	6	7	7	6	6	7	7	7	7	7	6	6	7	6	7	5	6	6	7	7	6	6
P69735	P69735	8	8	8	Rab3 GTPase-activating protein catalytic subunit	Rab3gap1	sp|P69735|RB3GP_RAT Rab3 GTPase-activating protein catalytic subunit (Fragments) OS=Rattus norvegicus OX=10116 GN=Rab3gap1 PE=1 SV=2	1	8	8	8	5	4	6	5	7	6	4	5	5	6	4	4	4	7	6	6	6	5	4	6	5	7	6	4	5	5	6	4	4	4	7	6	6	6	5	4	6	5
P70582	P70582	8	8	8	Nuclear pore complex protein Nup54	Nup54	sp|P70582|NUP54_RAT Nuclear pore complex protein Nup54 OS=Rattus norvegicus OX=10116 GN=Nup54 PE=1 SV=1	1	8	8	8	8	7	6	7	7	7	8	7	8	7	6	8	8	8	7	7	8	8	7	6	7	7	7	8	7	8	7	6	8	8	8	7	7	8	8	7	6	7
P80067	P80067	8	8	8	Dipeptidyl peptidase 1;Dipeptidyl peptidase 1 exclusion domain chain;Dipeptidyl peptidase 1 heavy chain;Dipeptidyl peptidase 1 light chain	Ctsc	sp|P80067|CATC_RAT Dipeptidyl peptidase 1 OS=Rattus norvegicus OX=10116 GN=Ctsc PE=1 SV=3	1	8	8	8	6	6	5	4	7	6	6	7	4	6	6	7	7	5	6	8	6	6	6	5	4	7	6	6	7	4	6	6	7	7	5	6	8	6	6	6	5	4
P81718	P81718	8	8	8	Tyrosine-protein phosphatase non-receptor type 6	Ptpn6	sp|P81718|PTN6_RAT Tyrosine-protein phosphatase non-receptor type 6 OS=Rattus norvegicus OX=10116 GN=Ptpn6 PE=1 SV=1	1	8	8	8	7	5	3	6	4	4	4	5	5	8	6	3	6	6	7	4	3	7	5	3	6	4	4	4	5	5	8	6	3	6	6	7	4	3	7	5	3	6
P83888	P83888	8	8	8	Tubulin gamma-1 chain	Tubg1	sp|P83888|TBG1_RAT Tubulin gamma-1 chain OS=Rattus norvegicus OX=10116 GN=Tubg1 PE=2 SV=1	1	8	8	8	6	5	8	5	4	6	6	6	6	6	3	7	7	6	5	6	7	6	5	8	5	4	6	6	6	6	6	3	7	7	6	5	6	7	6	5	8	5
P84060	P84060	8	8	8	Dystrobrevin beta	Dtnb	sp|P84060|DTNB_RAT Dystrobrevin beta OS=Rattus norvegicus OX=10116 GN=Dtnb PE=1 SV=2	1	8	8	8	8	5	6	8	5	5	7	6	6	7	5	7	8	6	7	3	7	8	5	6	8	5	5	7	6	6	7	5	7	8	6	7	3	7	8	5	6	8
P84850	P84850	8	8	8	D-2-hydroxyglutarate dehydrogenase, mitochondrial	D2hgdh	sp|P84850|D2HDH_RAT D-2-hydroxyglutarate dehydrogenase, mitochondrial OS=Rattus norvegicus OX=10116 GN=D2hgdh PE=3 SV=1	1	8	8	8	5	3	4	6	3	5	8	3	5	7	0	4	4	5	7	2	5	5	3	4	6	3	5	8	3	5	7	0	4	4	5	7	2	5	5	3	4	6
P84903	P84903	8	8	8	Stromal interaction molecule 1	Stim1	sp|P84903|STIM1_RAT Stromal interaction molecule 1 OS=Rattus norvegicus OX=10116 GN=Stim1 PE=1 SV=1	1	8	8	8	6	7	6	6	6	4	5	7	5	5	4	5	6	6	6	7	6	6	7	6	6	6	4	5	7	5	5	4	5	6	6	6	7	6	6	7	6	6
P86252	P86252	8	8	8	Transcriptional activator protein Pur-alpha	Pura	sp|P86252|PURA_RAT Transcriptional activator protein Pur-alpha (Fragments) OS=Rattus norvegicus OX=10116 GN=Pura PE=1 SV=1	1	8	8	8	5	3	4	6	6	7	6	3	8	6	5	5	7	7	6	5	5	5	3	4	6	6	7	6	3	8	6	5	5	7	7	6	5	5	5	3	4	6
P97526	P97526	8	8	8	Neurofibromin	Nf1	sp|P97526|NF1_RAT Neurofibromin OS=Rattus norvegicus OX=10116 GN=Nf1 PE=1 SV=1	1	8	8	8	5	5	6	5	5	5	5	5	6	5	4	5	5	5	5	6	6	5	5	6	5	5	5	5	5	6	5	4	5	5	5	5	6	6	5	5	6	5
P97603	P97603	8	8	8	Neogenin	Neo1	sp|P97603|NEO1_RAT Neogenin (Fragment) OS=Rattus norvegicus OX=10116 GN=Neo1 PE=1 SV=1	1	8	8	8	7	4	6	7	6	6	6	4	6	5	2	6	6	5	8	3	6	7	4	6	7	6	6	6	4	6	5	2	6	6	5	8	3	6	7	4	6	7
P97697	P97697	8	8	8	Inositol monophosphatase 1	Impa1	sp|P97697|IMPA1_RAT Inositol monophosphatase 1 OS=Rattus norvegicus OX=10116 GN=Impa1 PE=1 SV=2	1	8	8	8	8	6	6	7	7	8	7	8	8	7	3	7	8	7	7	6	6	8	6	6	7	7	8	7	8	8	7	3	7	8	7	7	6	6	8	6	6	7
Q00238	Q00238	8	8	8	Intercellular adhesion molecule 1	Icam1	sp|Q00238|ICAM1_RAT Intercellular adhesion molecule 1 OS=Rattus norvegicus OX=10116 GN=Icam1 PE=2 SV=1	1	8	8	8	8	8	8	8	8	8	8	8	8	8	8	8	8	7	7	8	8	8	8	8	8	8	8	8	8	8	8	8	8	8	7	7	8	8	8	8	8	8
Q03346	Q03346	8	8	8	Mitochondrial-processing peptidase subunit beta	Pmpcb	sp|Q03346|MPPB_RAT Mitochondrial-processing peptidase subunit beta OS=Rattus norvegicus OX=10116 GN=Pmpcb PE=1 SV=3	1	8	8	8	6	6	6	8	6	7	7	5	7	7	5	6	7	7	8	6	6	6	6	6	8	6	7	7	5	7	7	5	6	7	7	8	6	6	6	6	6	8
Q04631	Q04631	8	8	8	Protein farnesyltransferase/geranylgeranyltransferase type-1 subunit alpha	Fnta	sp|Q04631|FNTA_RAT Protein farnesyltransferase/geranylgeranyltransferase type-1 subunit alpha OS=Rattus norvegicus OX=10116 GN=Fnta PE=1 SV=1	1	8	8	8	6	6	5	6	6	7	7	6	8	6	4	5	6	6	5	5	7	6	6	5	6	6	7	7	6	8	6	4	5	6	6	5	5	7	6	6	5	6
Q07205	Q07205	8	8	8	Eukaryotic translation initiation factor 5	Eif5	sp|Q07205|IF5_RAT Eukaryotic translation initiation factor 5 OS=Rattus norvegicus OX=10116 GN=Eif5 PE=1 SV=1	1	8	8	8	8	7	8	8	8	8	8	8	7	8	7	8	7	4	8	7	7	8	7	8	8	8	8	8	8	7	8	7	8	7	4	8	7	7	8	7	8	8
Q08850	Q08850	8	8	8	Syntaxin-4	Stx4	sp|Q08850|STX4_RAT Syntaxin-4 OS=Rattus norvegicus OX=10116 GN=Stx4 PE=1 SV=1	1	8	8	8	8	5	6	7	6	6	6	7	6	7	6	6	8	6	5	6	6	8	5	6	7	6	6	6	7	6	7	6	6	8	6	5	6	6	8	5	6	7
Q09326	Q09326	8	8	8	Alpha-1,6-mannosyl-glycoprotein 2-beta-N-acetylglucosaminyltransferase	Mgat2	sp|Q09326|MGAT2_RAT Alpha-1,6-mannosyl-glycoprotein 2-beta-N-acetylglucosaminyltransferase OS=Rattus norvegicus OX=10116 GN=Mgat2 PE=1 SV=1	1	8	8	8	5	6	7	5	5	5	7	7	6	6	7	7	6	6	7	5	6	5	6	7	5	5	5	7	7	6	6	7	7	6	6	7	5	6	5	6	7	5
Q1AAU6	Q1AAU6	8	8	8	Arf-GAP with SH3 domain, ANK repeat and PH domain-containing protein 1	Asap1	sp|Q1AAU6|ASAP1_RAT Arf-GAP with SH3 domain, ANK repeat and PH domain-containing protein 1 OS=Rattus norvegicus OX=10116 GN=Asap1 PE=1 SV=2	1	8	8	8	6	6	7	6	6	6	6	6	6	5	6	7	5	4	5	6	4	6	6	7	6	6	6	6	6	6	5	6	7	5	4	5	6	4	6	6	7	6
Q3KR59	Q3KR59	8	8	8	Ubiquitin carboxyl-terminal hydrolase 10	Usp10	sp|Q3KR59|UBP10_RAT Ubiquitin carboxyl-terminal hydrolase 10 OS=Rattus norvegicus OX=10116 GN=Usp10 PE=1 SV=1	1	8	8	8	8	7	8	7	7	8	6	8	6	8	7	7	8	6	6	8	7	8	7	8	7	7	8	6	8	6	8	7	7	8	6	6	8	7	8	7	8	7
Q3KRD8	Q3KRD8	8	8	8	Eukaryotic translation initiation factor 6	Eif6	sp|Q3KRD8|IF6_RAT Eukaryotic translation initiation factor 6 OS=Rattus norvegicus OX=10116 GN=Eif6 PE=1 SV=1	1	8	8	8	8	6	7	8	8	7	8	7	7	8	8	6	8	8	8	7	7	8	6	7	8	8	7	8	7	7	8	8	6	8	8	8	7	7	8	6	7	8
Q3MIB4	Q3MIB4	8	8	8	Lon protease homolog 2, peroxisomal	Lonp2	sp|Q3MIB4|LONP2_RAT Lon protease homolog 2, peroxisomal OS=Rattus norvegicus OX=10116 GN=Lonp2 PE=1 SV=2	1	8	8	8	7	8	7	6	5	6	6	5	7	8	5	7	8	8	6	5	7	7	8	7	6	5	6	6	5	7	8	5	7	8	8	6	5	7	7	8	7	6
Q3MID3	Q3MID3	8	8	7	ADP-ribosylation factor GTPase-activating protein 2	Arfgap2	sp|Q3MID3|ARFG2_RAT ADP-ribosylation factor GTPase-activating protein 2 OS=Rattus norvegicus OX=10116 GN=Arfgap2 PE=1 SV=1	1	8	8	7	6	6	6	7	6	6	7	6	6	6	5	5	6	5	5	6	4	6	6	6	7	6	6	7	6	6	6	5	5	6	5	5	6	4	5	5	5	6
Q496Z0	Q496Z0	8	8	8	Elongator complex protein 2	Elp2	sp|Q496Z0|ELP2_RAT Elongator complex protein 2 OS=Rattus norvegicus OX=10116 GN=Elp2 PE=2 SV=1	1	8	8	8	8	5	6	8	6	7	7	6	7	7	5	8	8	8	6	3	7	8	5	6	8	6	7	7	6	7	7	5	8	8	8	6	3	7	8	5	6	8
Q499N6	Q499N6	8	8	8	UBX domain-containing protein 1	Ubxn1	sp|Q499N6|UBXN1_RAT UBX domain-containing protein 1 OS=Rattus norvegicus OX=10116 GN=Ubxn1 PE=3 SV=2	1	8	8	8	8	7	8	7	7	7	8	6	7	7	7	7	8	7	7	8	8	8	7	8	7	7	7	8	6	7	7	7	7	8	7	7	8	8	8	7	8	7
Q4FZT8	Q4FZT8	8	8	8	SPRY domain-containing protein 4	Spryd4	sp|Q4FZT8|SPRY4_RAT SPRY domain-containing protein 4 OS=Rattus norvegicus OX=10116 GN=Spryd4 PE=2 SV=1	1	8	8	8	8	7	7	8	7	7	7	5	6	6	5	6	7	6	7	7	5	8	7	7	8	7	7	7	5	6	6	5	6	7	6	7	7	5	8	7	7	8
Q4FZV0	Q4FZV0	8	8	8	Beta-mannosidase	Manba	sp|Q4FZV0|MANBA_RAT Beta-mannosidase OS=Rattus norvegicus OX=10116 GN=Manba PE=2 SV=1	1	8	8	8	8	6	4	8	7	6	8	6	6	7	4	7	7	5	7	5	7	8	6	4	8	7	6	8	6	6	7	4	7	7	5	7	5	7	8	6	4	8
Q4KM73	Q4KM73	8	8	8	UMP-CMP kinase	Cmpk1	sp|Q4KM73|KCY_RAT UMP-CMP kinase OS=Rattus norvegicus OX=10116 GN=Cmpk1 PE=1 SV=2	1	8	8	8	6	6	6	6	7	6	6	7	7	6	4	7	6	7	6	6	6	6	6	6	6	7	6	6	7	7	6	4	7	6	7	6	6	6	6	6	6	6
Q4QQR9	Q4QQR9	8	8	8	Protein MEMO1	Memo1	sp|Q4QQR9|MEMO1_RAT Protein MEMO1 OS=Rattus norvegicus OX=10116 GN=Memo1 PE=1 SV=1	1	8	8	8	8	7	8	5	7	7	8	8	7	7	5	7	7	5	7	6	4	8	7	8	5	7	7	8	8	7	7	5	7	7	5	7	6	4	8	7	8	5
Q4V8C7	Q4V8C7	8	8	8	Interferon-inducible double-stranded RNA-dependent protein kinase activator A	Prkra	sp|Q4V8C7|PRKRA_RAT Interferon-inducible double-stranded RNA-dependent protein kinase activator A OS=Rattus norvegicus OX=10116 GN=Prkra PE=1 SV=1	1	8	8	8	8	7	8	8	7	8	8	8	8	8	6	8	8	8	7	8	8	8	7	8	8	7	8	8	8	8	8	6	8	8	8	7	8	8	8	7	8	8
Q4V8K1	Q4V8K1	8	8	8	Metalloreductase STEAP4	Steap4	sp|Q4V8K1|STEA4_RAT Metalloreductase STEAP4 OS=Rattus norvegicus OX=10116 GN=Steap4 PE=1 SV=1	1	8	8	8	5	1	3	7	2	3	7	3	6	8	7	5	6	6	5	1	3	5	1	3	7	2	3	7	3	6	8	7	5	6	6	5	1	3	5	1	3	7
Q568Z6	Q568Z6	8	8	8	IST1 homolog	Ist1	sp|Q568Z6|IST1_RAT IST1 homolog OS=Rattus norvegicus OX=10116 GN=Ist1 PE=2 SV=1	1	8	8	8	7	4	5	5	5	8	5	7	7	6	5	5	6	5	5	5	5	7	4	5	5	5	8	5	7	7	6	5	5	6	5	5	5	5	7	4	5	5
Q56A27	Q56A27	8	8	8	Nuclear cap-binding protein subunit 1	Ncbp1	sp|Q56A27|NCBP1_RAT Nuclear cap-binding protein subunit 1 OS=Rattus norvegicus OX=10116 GN=Ncbp1 PE=1 SV=1	1	8	8	8	7	4	6	6	6	4	6	5	4	6	4	7	6	5	3	4	6	7	4	6	6	6	4	6	5	4	6	4	7	6	5	3	4	6	7	4	6	6
Q5BJ92	Q5BJ92	8	7	7	Serine/threonine-protein phosphatase 4 catalytic subunit	Ppp4c	sp|Q5BJ92|PP4C_RAT Serine/threonine-protein phosphatase 4 catalytic subunit OS=Rattus norvegicus OX=10116 GN=Ppp4c PE=2 SV=1	1	8	7	7	7	7	6	7	8	6	7	6	6	6	6	6	8	6	7	4	6	6	6	5	6	7	5	6	5	5	5	5	5	7	5	6	3	5	6	6	5	6
Q5BK56	Q5BK56	8	1	1		Gstm4	sp|Q5BK56|GSTM4_RAT Glutathione S-transferase Mu 4 OS=Rattus norvegicus OX=10116 GN=Gstm4 PE=2 SV=1	1	8	1	1	8	6	7	8	5	7	8	6	7	7	5	5	7	8	7	6	5	1	1	1	1	0	0	1	0	0	0	0	0	1	1	0	0	0	1	1	1	1
Q5PQM2	Q5PQM2	8	6	6	Kinesin light chain 4	Klc4	sp|Q5PQM2|KLC4_RAT Kinesin light chain 4 OS=Rattus norvegicus OX=10116 GN=Klc4 PE=1 SV=1	1	8	6	6	7	6	5	6	6	6	7	7	6	4	4	7	6	5	3	5	4	5	4	3	4	4	4	5	5	4	2	2	5	4	3	1	3	2	5	4	3	4
Q5PQN7	Q5PQN7	8	8	8	Protein LZIC	Lzic	sp|Q5PQN7|LZIC_RAT Protein LZIC OS=Rattus norvegicus OX=10116 GN=Lzic PE=2 SV=1	1	8	8	8	7	6	6	7	6	6	6	6	6	6	5	6	7	6	4	8	6	7	6	6	7	6	6	6	6	6	6	5	6	7	6	4	8	6	7	6	6	7
Q5RK30	Q5RK30	8	8	8	Ribosome maturation protein SBDS	Sbds	sp|Q5RK30|SBDS_RAT Ribosome maturation protein SBDS OS=Rattus norvegicus OX=10116 GN=Sbds PE=2 SV=1	1	8	8	8	7	8	6	6	7	6	7	7	7	6	5	8	7	7	5	7	7	7	8	6	6	7	6	7	7	7	6	5	8	7	7	5	7	7	7	8	6	6
Q5U204	Q5U204	8	8	8	Ragulator complex protein LAMTOR3	Lamtor3	sp|Q5U204|LTOR3_RAT Ragulator complex protein LAMTOR3 OS=Rattus norvegicus OX=10116 GN=Lamtor3 PE=2 SV=1	1	8	8	8	8	7	5	7	7	7	7	7	6	7	6	5	7	6	6	6	7	8	7	5	7	7	7	7	7	6	7	6	5	7	6	6	6	7	8	7	5	7
Q5U2X0	Q5U2X0	8	8	8	CDKN2A-interacting protein	Cdkn2aip	sp|Q5U2X0|CARF_RAT CDKN2A-interacting protein OS=Rattus norvegicus OX=10116 GN=Cdkn2aip PE=1 SV=1	1	8	8	8	4	4	5	6	5	5	5	3	4	4	4	5	5	3	5	5	5	4	4	5	6	5	5	5	3	4	4	4	5	5	3	5	5	5	4	4	5	6
Q5XFW8	Q5XFW8	8	8	8	Protein SEC13 homolog	Sec13	sp|Q5XFW8|SEC13_RAT Protein SEC13 homolog OS=Rattus norvegicus OX=10116 GN=Sec13 PE=1 SV=1	1	8	8	8	6	8	7	8	6	7	8	7	7	8	7	8	7	7	8	8	6	6	8	7	8	6	7	8	7	7	8	7	8	7	7	8	8	6	6	8	7	8
Q5XI01	Q5XI01	8	8	8	La-related protein 7	Larp7	sp|Q5XI01|LARP7_RAT La-related protein 7 OS=Rattus norvegicus OX=10116 GN=Larp7 PE=1 SV=2	1	8	8	8	6	6	6	8	7	5	6	7	6	8	6	8	7	6	8	7	7	6	6	6	8	7	5	6	7	6	8	6	8	7	6	8	7	7	6	6	6	8
Q5XIE0	Q5XIE0	8	8	8	Acidic leucine-rich nuclear phosphoprotein 32 family member E	Anp32e	sp|Q5XIE0|AN32E_RAT Acidic leucine-rich nuclear phosphoprotein 32 family member E OS=Rattus norvegicus OX=10116 GN=Anp32e PE=2 SV=1	1	8	8	8	8	6	7	8	6	7	8	7	7	7	6	7	8	7	7	6	6	8	6	7	8	6	7	8	7	7	7	6	7	8	7	7	6	6	8	6	7	8
Q5XIG4	Q5XIG4	8	8	8	OCIA domain-containing protein 1	Ociad1	sp|Q5XIG4|OCAD1_RAT OCIA domain-containing protein 1 OS=Rattus norvegicus OX=10116 GN=Ociad1 PE=1 SV=1	1	8	8	8	8	7	6	8	8	8	8	8	8	8	7	8	8	7	8	7	6	8	7	6	8	8	8	8	8	8	8	7	8	8	7	8	7	6	8	7	6	8
Q62658	Q62658	8	8	8	Peptidyl-prolyl cis-trans isomerase FKBP1A	Fkbp1a	sp|Q62658|FKB1A_RAT Peptidyl-prolyl cis-trans isomerase FKBP1A OS=Rattus norvegicus OX=10116 GN=Fkbp1a PE=1 SV=3	1	8	8	8	7	8	7	8	8	7	7	7	7	7	8	7	8	7	7	7	7	7	8	7	8	8	7	7	7	7	7	8	7	8	7	7	7	7	7	8	7	8
Q62671	Q62671	8	8	8	E3 ubiquitin-protein ligase UBR5	Ubr5	sp|Q62671|UBR5_RAT E3 ubiquitin-protein ligase UBR5 OS=Rattus norvegicus OX=10116 GN=Ubr5 PE=1 SV=3	1	8	8	8	3	2	5	5	3	4	3	3	3	5	4	3	5	4	5	5	4	3	2	5	5	3	4	3	3	3	5	4	3	5	4	5	5	4	3	2	5	5
Q63468	Q63468	8	8	7	Phosphoribosyl pyrophosphate synthase-associated protein 1	Prpsap1	sp|Q63468|KPRA_RAT Phosphoribosyl pyrophosphate synthase-associated protein 1 OS=Rattus norvegicus OX=10116 GN=Prpsap1 PE=1 SV=1	1	8	8	7	8	7	6	6	8	7	7	7	7	8	7	7	7	5	7	7	7	8	7	6	6	8	7	7	7	7	8	7	7	7	5	7	7	7	7	6	5	5
Q63616	Q63616	8	8	8	Vacuolar protein sorting-associated protein 33B	Vps33b	sp|Q63616|VP33B_RAT Vacuolar protein sorting-associated protein 33B OS=Rattus norvegicus OX=10116 GN=Vps33b PE=2 SV=1	1	8	8	8	6	3	5	6	5	6	5	4	5	5	4	6	4	5	3	3	4	6	3	5	6	5	6	5	4	5	5	4	6	4	5	3	3	4	6	3	5	6
Q63688	Q63688	8	8	8	25-hydroxycholesterol 7-alpha-hydroxylase	Cyp7b1	sp|Q63688|CP7B1_RAT 25-hydroxycholesterol 7-alpha-hydroxylase (Fragment) OS=Rattus norvegicus OX=10116 GN=Cyp7b1 PE=1 SV=1	1	8	8	8	3	8	2	3	7	3	4	6	2	6	8	5	4	4	5	7	4	3	8	2	3	7	3	4	6	2	6	8	5	4	4	5	7	4	3	8	2	3
Q64119	Q64119	8	8	7	Myosin light polypeptide 6	Myl6	sp|Q64119|MYL6_RAT Myosin light polypeptide 6 OS=Rattus norvegicus OX=10116 GN=Myl6 PE=1 SV=3	1	8	8	7	8	8	8	8	8	8	8	8	8	8	7	8	8	8	8	8	8	8	8	8	8	8	8	8	8	8	8	7	8	8	8	8	8	8	7	7	7	7
Q642G4	Q642G4	8	8	8	Peroxisomal membrane protein PEX14	Pex14	sp|Q642G4|PEX14_RAT Peroxisomal membrane protein PEX14 OS=Rattus norvegicus OX=10116 GN=Pex14 PE=1 SV=1	1	8	8	8	4	5	6	6	6	4	8	6	6	7	7	5	2	6	6	7	7	4	5	6	6	6	4	8	6	6	7	7	5	2	6	6	7	7	4	5	6	6
Q64566	Q64566	8	8	8	Calcium-transporting ATPase type 2C member 1	Atp2c1	sp|Q64566|AT2C1_RAT Calcium-transporting ATPase type 2C member 1 OS=Rattus norvegicus OX=10116 GN=Atp2c1 PE=2 SV=1	1	8	8	8	8	6	5	7	4	4	7	4	4	7	4	7	6	6	7	4	5	8	6	5	7	4	4	7	4	4	7	4	7	6	6	7	4	5	8	6	5	7
Q64620	Q64620	8	8	8	Serine/threonine-protein phosphatase 6 catalytic subunit;Serine/threonine-protein phosphatase 6 catalytic subunit, N-terminally processed	Ppp6c	sp|Q64620|PPP6_RAT Serine/threonine-protein phosphatase 6 catalytic subunit OS=Rattus norvegicus OX=10116 GN=Ppp6c PE=2 SV=2	1	8	8	8	7	7	7	6	7	6	7	6	7	6	7	7	6	5	7	6	6	7	7	7	6	7	6	7	6	7	6	7	7	6	5	7	6	6	7	7	7	6
Q66H39	Q66H39	8	8	8	ATP-binding cassette sub-family F member 3	Abcf3	sp|Q66H39|ABCF3_RAT ATP-binding cassette sub-family F member 3 OS=Rattus norvegicus OX=10116 GN=Abcf3 PE=2 SV=1	1	8	8	8	6	6	6	7	5	5	6	3	6	6	3	5	7	7	5	3	6	6	6	6	7	5	5	6	3	6	6	3	5	7	7	5	3	6	6	6	6	7
Q66H50	Q66H50	8	8	8	Fatty acyl-CoA reductase 1	Far1	sp|Q66H50|FACR1_RAT Fatty acyl-CoA reductase 1 OS=Rattus norvegicus OX=10116 GN=Far1 PE=2 SV=1	1	8	8	8	5	4	4	4	3	4	6	5	5	4	5	4	4	5	4	4	4	5	4	4	4	3	4	6	5	5	4	5	4	4	5	4	4	4	5	4	4	4
Q66H59	Q66H59	8	8	8	N-acetylneuraminate lyase	Npl	sp|Q66H59|NPL_RAT N-acetylneuraminate lyase OS=Rattus norvegicus OX=10116 GN=Npl PE=2 SV=1	1	8	8	8	5	3	4	6	5	5	8	5	5	8	4	4	7	4	6	1	6	5	3	4	6	5	5	8	5	5	8	4	4	7	4	6	1	6	5	3	4	6
Q68FW9	Q68FW9	8	8	8	COP9 signalosome complex subunit 3	Cops3	sp|Q68FW9|CSN3_RAT COP9 signalosome complex subunit 3 OS=Rattus norvegicus OX=10116 GN=Cops3 PE=1 SV=1	1	8	8	8	8	8	8	7	8	8	8	8	8	8	7	8	8	5	7	8	7	8	8	8	7	8	8	8	8	8	8	7	8	8	5	7	8	7	8	8	8	7
Q68FX1	Q68FX1	8	8	8	Mannose-6-phosphate isomerase	Mpi	sp|Q68FX1|MPI_RAT Mannose-6-phosphate isomerase OS=Rattus norvegicus OX=10116 GN=Mpi PE=2 SV=1	1	8	8	8	7	7	6	8	5	5	7	6	8	8	6	6	8	6	7	5	7	7	7	6	8	5	5	7	6	8	8	6	6	8	6	7	5	7	7	7	6	8
Q6AY63	Q6AY63	8	8	8	ADP-sugar pyrophosphatase	Nudt5	sp|Q6AY63|NUDT5_RAT ADP-sugar pyrophosphatase OS=Rattus norvegicus OX=10116 GN=Nudt5 PE=2 SV=1	1	8	8	8	4	5	7	5	6	6	6	6	6	6	5	6	6	5	4	5	6	4	5	7	5	6	6	6	6	6	6	5	6	6	5	4	5	6	4	5	7	5
Q6AYI5	Q6AYI5	8	8	8	Leucine-rich repeat protein SHOC-2	Shoc2	sp|Q6AYI5|SHOC2_RAT Leucine-rich repeat protein SHOC-2 OS=Rattus norvegicus OX=10116 GN=Shoc2 PE=2 SV=1	1	8	8	8	6	7	7	8	8	8	8	7	8	8	6	7	7	6	7	8	8	6	7	7	8	8	8	8	7	8	8	6	7	7	6	7	8	8	6	7	7	8
Q6AYR2	Q6AYR2	8	8	8	Protein NDRG3	Ndrg3	sp|Q6AYR2|NDRG3_RAT Protein NDRG3 OS=Rattus norvegicus OX=10116 GN=Ndrg3 PE=1 SV=1	1	8	8	8	7	4	1	5	4	6	7	3	3	5	2	5	7	6	5	5	3	7	4	1	5	4	6	7	3	3	5	2	5	7	6	5	5	3	7	4	1	5
Q6IMF3	Q6IMF3	8	3	3	Keratin, type II cytoskeletal 1	Krt1	sp|Q6IMF3|K2C1_RAT Keratin, type II cytoskeletal 1 OS=Rattus norvegicus OX=10116 GN=Krt1 PE=2 SV=1	1	8	3	3	4	4	3	3	5	3	3	3	3	4	6	4	3	4	3	4	5	0	1	0	0	2	0	0	0	0	0	2	0	0	0	0	0	0	0	1	0	0
Q6IUR5	Q6IUR5	8	8	8	Neudesin	Nenf	sp|Q6IUR5|NENF_RAT Neudesin OS=Rattus norvegicus OX=10116 GN=Nenf PE=1 SV=1	1	8	8	8	8	8	6	6	5	8	7	7	6	8	7	6	8	7	8	7	7	8	8	6	6	5	8	7	7	6	8	7	6	8	7	8	7	7	8	8	6	6
Q6P4Z9	Q6P4Z9	8	8	8	COP9 signalosome complex subunit 8	Cops8	sp|Q6P4Z9|CSN8_RAT COP9 signalosome complex subunit 8 OS=Rattus norvegicus OX=10116 GN=Cops8 PE=2 SV=1	1	8	8	8	8	8	7	8	6	6	8	8	7	8	7	7	7	5	7	8	8	8	8	7	8	6	6	8	8	7	8	7	7	7	5	7	8	8	8	8	7	8
Q6P689	Q6P689	8	8	8	Protein wntless homolog	Wls	sp|Q6P689|WLS_RAT Protein wntless homolog OS=Rattus norvegicus OX=10116 GN=Wls PE=1 SV=1	1	8	8	8	6	7	6	6	5	6	6	6	5	5	4	5	6	4	5	6	4	6	7	6	6	5	6	6	6	5	5	4	5	6	4	5	6	4	6	7	6	6
Q6P6S4	Q6P6S4	8	8	8	Nucleotide exchange factor SIL1	Sil1	sp|Q6P6S4|SIL1_RAT Nucleotide exchange factor SIL1 OS=Rattus norvegicus OX=10116 GN=Sil1 PE=2 SV=1	1	8	8	8	7	4	4	8	7	6	7	7	6	7	8	6	6	8	7	6	5	7	4	4	8	7	6	7	7	6	7	8	6	6	8	7	6	5	7	4	4	8
Q6P752	Q6P752	8	7	7	Torsin-1A-interacting protein 2	Tor1aip2	sp|Q6P752|TOIP2_RAT Torsin-1A-interacting protein 2 OS=Rattus norvegicus OX=10116 GN=Tor1aip2 PE=2 SV=1	1	8	7	7	6	5	4	6	4	4	7	3	6	7	7	5	5	4	7	6	4	6	5	4	5	4	3	6	3	5	6	7	5	4	4	6	6	4	6	5	4	5
Q6P791	Q6P791	8	8	8	Ragulator complex protein LAMTOR1	Lamtor1	sp|Q6P791|LTOR1_RAT Ragulator complex protein LAMTOR1 OS=Rattus norvegicus OX=10116 GN=Lamtor1 PE=1 SV=1	1	8	8	8	7	7	7	7	8	8	8	8	8	7	7	8	8	6	8	6	8	7	7	7	7	8	8	8	8	8	7	7	8	8	6	8	6	8	7	7	7	7
Q6RUV5	Q6RUV5	8	8	8	Ras-related C3 botulinum toxin substrate 1	Rac1	sp|Q6RUV5|RAC1_RAT Ras-related C3 botulinum toxin substrate 1 OS=Rattus norvegicus OX=10116 GN=Rac1 PE=1 SV=1	1	8	8	8	8	8	8	7	8	7	8	8	7	8	8	8	7	8	8	7	8	8	8	8	7	8	7	8	8	7	8	8	8	7	8	8	7	8	8	8	8	7
Q6TXG9	Q6TXG9	8	8	8	Swi5-dependent recombination DNA repair protein 1 homolog	Sfr1	sp|Q6TXG9|SFR1_RAT Swi5-dependent recombination DNA repair protein 1 homolog OS=Rattus norvegicus OX=10116 GN=Sfr1 PE=2 SV=1	1	8	8	8	6	7	6	7	6	6	6	6	5	6	6	7	5	6	7	6	6	6	7	6	7	6	6	6	6	5	6	6	7	5	6	7	6	6	6	7	6	7
Q6U6G5	Q6U6G5	8	8	8	Zinc finger CCCH domain-containing protein 15	Zc3h15	sp|Q6U6G5|ZC3HF_RAT Zinc finger CCCH domain-containing protein 15 OS=Rattus norvegicus OX=10116 GN=Zc3h15 PE=1 SV=1	1	8	8	8	6	8	7	6	7	8	7	8	6	6	6	6	7	5	6	6	6	6	8	7	6	7	8	7	8	6	6	6	6	7	5	6	6	6	6	8	7	6
Q80WK7	Q80WK7	8	8	8	Equilibrative nucleoside transporter 3	Slc29a3	sp|Q80WK7|S29A3_RAT Equilibrative nucleoside transporter 3 OS=Rattus norvegicus OX=10116 GN=Slc29a3 PE=1 SV=2	1	8	8	8	4	5	5	7	6	6	6	4	7	6	4	5	7	5	7	5	4	4	5	5	7	6	6	6	4	7	6	4	5	7	5	7	5	4	4	5	5	7
Q8K3Y6	Q8K3Y6	8	8	8	Zinc finger CCCH-type antiviral protein 1	Zc3hav1	sp|Q8K3Y6|ZCCHV_RAT Zinc finger CCCH-type antiviral protein 1 OS=Rattus norvegicus OX=10116 GN=Zc3hav1 PE=1 SV=1	1	8	8	8	7	8	5	5	6	5	7	6	4	5	6	5	6	5	5	7	4	7	8	5	5	6	5	7	6	4	5	6	5	6	5	5	7	4	7	8	5	5
Q8R500	Q8R500	8	8	8	Mitofusin-2	Mfn2	sp|Q8R500|MFN2_RAT Mitofusin-2 OS=Rattus norvegicus OX=10116 GN=Mfn2 PE=1 SV=1	1	8	8	8	4	4	4	4	2	4	4	3	3	2	2	4	4	5	4	5	4	4	4	4	4	2	4	4	3	3	2	2	4	4	5	4	5	4	4	4	4	4
Q91XU1	Q91XU1	8	8	8	Protein quaking	Qki	sp|Q91XU1|QKI_RAT Protein quaking OS=Rattus norvegicus OX=10116 GN=Qki PE=1 SV=2	1	8	8	8	6	7	5	6	4	5	7	6	5	5	5	7	6	6	6	6	4	6	7	5	6	4	5	7	6	5	5	5	7	6	6	6	6	4	6	7	5	6
Q91ZW6	Q91ZW6	8	8	8	Trimethyllysine dioxygenase, mitochondrial	Tmlhe	sp|Q91ZW6|TMLH_RAT Trimethyllysine dioxygenase, mitochondrial OS=Rattus norvegicus OX=10116 GN=Tmlhe PE=1 SV=2	1	8	8	8	7	7	7	8	7	8	8	8	8	8	6	8	8	8	8	7	8	7	7	7	8	7	8	8	8	8	8	6	8	8	8	8	7	8	7	7	7	8
Q99372	Q99372	8	8	8	Elastin	Eln	sp|Q99372|ELN_RAT Elastin OS=Rattus norvegicus OX=10116 GN=Eln PE=1 SV=2	1	8	8	8	1	7	6	1	8	6	1	8	4	1	5	6	1	0	1	5	4	1	7	6	1	8	6	1	8	4	1	5	6	1	0	1	5	4	1	7	6	1
Q9EQV6	Q9EQV6	8	8	8	Tripeptidyl-peptidase 1	Tpp1	sp|Q9EQV6|TPP1_RAT Tripeptidyl-peptidase 1 OS=Rattus norvegicus OX=10116 GN=Tpp1 PE=1 SV=1	1	8	8	8	8	6	8	8	5	7	8	8	8	7	7	8	8	7	8	7	7	8	6	8	8	5	7	8	8	8	7	7	8	8	7	8	7	7	8	6	8	8
Q9ERR2	Q9ERR2	8	8	8	COMM domain-containing protein 5	Commd5	sp|Q9ERR2|COMD5_RAT COMM domain-containing protein 5 OS=Rattus norvegicus OX=10116 GN=Commd5 PE=2 SV=1	1	8	8	8	7	7	7	6	6	6	7	6	7	7	4	7	7	6	4	5	6	7	7	7	6	6	6	7	6	7	7	4	7	7	6	4	5	6	7	7	7	6
Q9JK25	Q9JK25	8	8	8		Clip1	sp|Q9JK25|CLIP1_RAT CAP-Gly domain-containing linker protein 1 OS=Rattus norvegicus OX=10116 GN=Clip1 PE=1 SV=2	1	8	8	8	6	7	5	6	6	7	6	5	6	3	4	6	6	6	3	7	5	6	7	5	6	6	7	6	5	6	3	4	6	6	6	3	7	5	6	7	5	6
Q9WVR7	Q9WVR7	8	8	8	Protein phosphatase 1F	Ppm1f	sp|Q9WVR7|PPM1F_RAT Protein phosphatase 1F OS=Rattus norvegicus OX=10116 GN=Ppm1f PE=2 SV=1	1	8	8	8	8	6	7	8	7	6	8	5	7	8	4	8	7	6	7	6	5	8	6	7	8	7	6	8	5	7	8	4	8	7	6	7	6	5	8	6	7	8
Q9Z269	Q9Z269	8	7	7	Vesicle-associated membrane protein-associated protein B	Vapb	sp|Q9Z269|VAPB_RAT Vesicle-associated membrane protein-associated protein B OS=Rattus norvegicus OX=10116 GN=Vapb PE=1 SV=3	1	8	7	7	6	8	8	8	8	8	8	8	8	6	7	8	6	8	7	8	8	5	7	7	7	7	7	7	7	7	5	6	7	5	7	7	7	7	5	7	7	7
Q9Z2G8	Q9Z2G8	8	7	7	Nucleosome assembly protein 1-like 1	Nap1l1	sp|Q9Z2G8|NP1L1_RAT Nucleosome assembly protein 1-like 1 OS=Rattus norvegicus OX=10116 GN=Nap1l1 PE=1 SV=1	1	8	7	7	8	8	7	8	7	8	8	8	8	8	8	8	8	7	7	7	7	7	7	6	7	6	7	7	7	7	7	7	7	7	6	6	6	6	7	7	6	7
B0BNM1	B0BNM1	7	7	7	NAD(P)H-hydrate epimerase	Apoa1bp	sp|B0BNM1|NNRE_RAT NAD(P)H-hydrate epimerase OS=Rattus norvegicus OX=10116 GN=Naxe PE=2 SV=1	1	7	7	7	7	6	7	7	6	7	7	7	6	6	5	7	7	6	7	5	7	7	6	7	7	6	7	7	7	6	6	5	7	7	6	7	5	7	7	6	7	7
B2GUY0	B2GUY0	7	7	7	Endoplasmic reticulum mannosyl-oligosaccharide 1,2-alpha-mannosidase	Man1b1	sp|B2GUY0|MA1B1_RAT Endoplasmic reticulum mannosyl-oligosaccharide 1,2-alpha-mannosidase OS=Rattus norvegicus OX=10116 GN=Man1b1 PE=2 SV=2	1	7	7	7	7	5	5	7	7	6	7	5	5	6	7	5	6	5	6	6	6	7	5	5	7	7	6	7	5	5	6	7	5	6	5	6	6	6	7	5	5	7
B2GV22	B2GV22	7	7	7	Phosphatidylserine synthase 2	Ptdss2	sp|B2GV22|PTSS2_RAT Phosphatidylserine synthase 2 OS=Rattus norvegicus OX=10116 GN=Ptdss2 PE=1 SV=1	1	7	7	7	6	5	4	6	5	6	4	5	6	6	5	6	7	6	6	6	5	6	5	4	6	5	6	4	5	6	6	5	6	7	6	6	6	5	6	5	4	6
B4F779	B4F779	7	7	7		Appl2	sp|B4F779|DP13B_RAT DCC-interacting protein 13-beta OS=Rattus norvegicus OX=10116 GN=Appl2 PE=2 SV=1	1	7	7	7	6	4	4	4	2	3	6	4	4	4	4	3	5	5	4	5	3	6	4	4	4	2	3	6	4	4	4	4	3	5	5	4	5	3	6	4	4	4
B5DF91	B5DF91	7	7	7	ELAV-like protein	Elavl1	sp|B5DF91|ELAV1_RAT ELAV-like protein 1 OS=Rattus norvegicus OX=10116 GN=Elavl1 PE=1 SV=1	1	7	7	7	7	7	7	5	6	5	6	6	5	6	6	6	7	6	6	6	4	7	7	7	5	6	5	6	6	5	6	6	6	7	6	6	6	4	7	7	7	5
CON__P00761	CON__P00761	7	7	7				1	7	7	7	7	7	7	7	7	7	7	7	7	7	6	7	7	7	7	7	7	7	7	7	7	7	7	7	7	7	7	6	7	7	7	7	7	7	7	7	7	7
D3ZF77	D3ZF77	7	7	7		Akr1cl	sp|D3ZF77|AK1CA_RAT Aldo-keto reductase family 1 member C15 OS=Rattus norvegicus OX=10116 GN=Akr1c15 PE=1 SV=1	1	7	7	7	6	2	0	7	2	0	6	1	4	5	0	2	4	4	3	0	0	6	2	0	7	2	0	6	1	4	5	0	2	4	4	3	0	0	6	2	0	7
D3ZTX0	D3ZTX0	7	7	7	Transmembrane emp24 domain-containing protein 7	Tmed7	sp|D3ZTX0|TMED7_RAT Transmembrane emp24 domain-containing protein 7 OS=Rattus norvegicus OX=10116 GN=Tmed7 PE=1 SV=1	1	7	7	7	7	7	7	6	7	7	7	7	7	7	7	7	7	7	7	7	7	7	7	7	6	7	7	7	7	7	7	7	7	7	7	7	7	7	7	7	7	6
D3ZW55	D3ZW55	7	7	7	Inosine triphosphate pyrophosphatase	Itpa	sp|D3ZW55|ITPA_RAT Inosine triphosphate pyrophosphatase OS=Rattus norvegicus OX=10116 GN=Itpa PE=3 SV=1	1	7	7	7	7	7	7	7	7	7	7	7	6	7	7	7	7	6	7	7	7	7	7	7	7	7	7	7	7	6	7	7	7	7	6	7	7	7	7	7	7	7
D3ZYR1	D3ZYR1	7	7	7	F-BAR domain only protein 2	Fcho2	sp|D3ZYR1|FCHO2_RAT F-BAR domain only protein 2 OS=Rattus norvegicus OX=10116 GN=Fcho2 PE=1 SV=1	1	7	7	7	5	5	5	7	6	6	6	4	6	6	7	3	7	6	7	4	4	5	5	5	7	6	6	6	4	6	6	7	3	7	6	7	4	4	5	5	5	7
D4A1R8	D4A1R8	7	7	7		Cpne1	sp|D4A1R8|CPNE1_RAT Copine-1 OS=Rattus norvegicus OX=10116 GN=Cpne1 PE=1 SV=1	1	7	7	7	7	7	7	7	6	5	7	7	7	7	6	7	7	6	7	7	6	7	7	7	7	6	5	7	7	7	7	6	7	7	6	7	7	6	7	7	7	7
D4AD37	D4AD37	7	7	7	Inositol monophosphatase 3	Impad1	sp|D4AD37|IMPA3_RAT Golgi-resident adenosine 3,5-bisphosphate 3-phosphatase OS=Rattus norvegicus OX=10116 GN=Bpnt2 PE=3 SV=1	1	7	7	7	7	6	6	5	5	5	6	5	5	6	5	5	5	4	4	4	6	7	6	6	5	5	5	6	5	5	6	5	5	5	4	4	4	6	7	6	6	5
F1M775	F1M775	7	7	7		Diaph1	sp|F1M775|DIAP1_RAT Protein diaphanous homolog 1 OS=Rattus norvegicus OX=10116 GN=Diaph1 PE=1 SV=3	1	7	7	7	5	6	5	6	5	4	7	4	5	4	3	6	7	5	5	4	6	5	6	5	6	5	4	7	4	5	4	3	6	7	5	5	4	6	5	6	5	6
O08623	O08623	7	7	7	Sequestosome-1	Sqstm1	sp|O08623|SQSTM_RAT Sequestosome-1 OS=Rattus norvegicus OX=10116 GN=Sqstm1 PE=1 SV=1	1	7	7	7	6	5	5	6	5	5	6	4	6	6	5	5	7	4	5	4	4	6	5	5	6	5	5	6	4	6	6	5	5	7	4	5	4	4	6	5	5	6
O08984	O08984	7	7	7	Lamin-B receptor	Lbr	sp|O08984|LBR_RAT Delta(14)-sterol reductase LBR OS=Rattus norvegicus OX=10116 GN=Lbr PE=1 SV=1	1	7	7	7	7	7	5	7	6	6	7	5	6	6	5	5	7	6	7	6	5	7	7	5	7	6	6	7	5	6	6	5	5	7	6	7	6	5	7	7	5	7
O35986	O35986	7	7	7	Zinc finger Ran-binding domain-containing protein 2	Zranb2	sp|O35986|ZRAB2_RAT Zinc finger Ran-binding domain-containing protein 2 OS=Rattus norvegicus OX=10116 GN=Zranb2 PE=1 SV=2	1	7	7	7	5	3	4	6	6	6	4	5	5	6	5	6	6	5	6	3	6	5	3	4	6	6	6	4	5	5	6	5	6	6	5	6	3	6	5	3	4	6
O70156	O70156	7	7	7	Oxidized low-density lipoprotein receptor 1;Oxidized low-density lipoprotein receptor 1, soluble form	Olr1	sp|O70156|OLR1_RAT Oxidized low-density lipoprotein receptor 1 OS=Rattus norvegicus OX=10116 GN=Olr1 PE=2 SV=1	1	7	7	7	0	7	2	0	7	0	0	6	0	0	5	0	0	0	0	6	2	0	7	2	0	7	0	0	6	0	0	5	0	0	0	0	6	2	0	7	2	0
O70257	O70257	7	7	7	Syntaxin-7	Stx7	sp|O70257|STX7_RAT Syntaxin-7 OS=Rattus norvegicus OX=10116 GN=Stx7 PE=1 SV=4	1	7	7	7	6	6	6	6	6	7	7	6	6	7	6	6	7	6	6	6	6	6	6	6	6	6	7	7	6	6	7	6	6	7	6	6	6	6	6	6	6	6
O70511	O70511	7	7	7	Ankyrin-3	Ank3	sp|O70511|ANK3_RAT Ankyrin-3 OS=Rattus norvegicus OX=10116 GN=Ank3 PE=1 SV=3	1	7	7	7	6	5	5	6	5	6	6	7	6	6	6	6	7	5	4	5	6	6	5	5	6	5	6	6	7	6	6	6	6	7	5	4	5	6	6	5	5	6
O88339	O88339	7	7	6	Epsin-1	Epn1	sp|O88339|EPN1_RAT Epsin-1 OS=Rattus norvegicus OX=10116 GN=Epn1 PE=1 SV=1	1	7	7	6	5	5	5	5	5	5	6	4	6	6	5	4	7	4	5	5	5	5	5	5	5	5	5	6	4	6	6	5	4	7	4	5	5	5	4	5	4	4
O88588	O88588	7	7	7	Phosphofurin acidic cluster sorting protein 1	Pacs1	sp|O88588|PACS1_RAT Phosphofurin acidic cluster sorting protein 1 OS=Rattus norvegicus OX=10116 GN=Pacs1 PE=1 SV=1	1	7	7	7	7	5	5	7	6	6	7	6	6	5	3	4	7	6	5	5	6	7	5	5	7	6	6	7	6	6	5	3	4	7	6	5	5	6	7	5	5	7
P04644	P04644	7	7	7	40S ribosomal protein S17	Rps17	sp|P04644|RS17_RAT 40S ribosomal protein S17 OS=Rattus norvegicus OX=10116 GN=Rps17 PE=1 SV=3	1	7	7	7	5	6	5	5	5	6	7	5	7	5	5	5	6	5	5	6	6	5	6	5	5	5	6	7	5	7	5	5	5	6	5	5	6	6	5	6	5	5
P05714	P05714	7	7	6	Ras-related protein Rab-4A	Rab4a	sp|P05714|RAB4A_RAT Ras-related protein Rab-4A OS=Rattus norvegicus OX=10116 GN=Rab4a PE=1 SV=3	1	7	7	6	6	6	6	7	7	5	5	4	7	7	5	6	6	7	6	5	7	6	6	6	7	7	5	5	4	7	7	5	6	6	7	6	5	7	5	5	5	6
P07861	P07861	7	7	7	Neprilysin	Mme	sp|P07861|NEP_RAT Neprilysin OS=Rattus norvegicus OX=10116 GN=Mme PE=1 SV=2	1	7	7	7	3	6	4	4	5	6	3	6	4	4	5	7	3	3	4	6	5	3	6	4	4	5	6	3	6	4	4	5	7	3	3	4	6	5	3	6	4	4
P08082	P08082	7	7	7	Clathrin light chain B	Cltb	sp|P08082|CLCB_RAT Clathrin light chain B OS=Rattus norvegicus OX=10116 GN=Cltb PE=1 SV=1	1	7	7	7	7	6	6	7	6	7	6	6	7	7	4	5	7	4	6	5	6	7	6	6	7	6	7	6	6	7	7	4	5	7	4	6	5	6	7	6	6	7
P08699	P08699	7	7	7	Galectin-3	Lgals3	sp|P08699|LEG3_RAT Galectin-3 OS=Rattus norvegicus OX=10116 GN=Lgals3 PE=1 SV=4	1	7	7	7	7	5	7	7	7	6	7	7	6	7	7	6	7	7	7	6	6	7	5	7	7	7	6	7	7	6	7	7	6	7	7	7	6	6	7	5	7	7
P09034	P09034	7	7	7	Argininosuccinate synthase	Ass1	sp|P09034|ASSY_RAT Argininosuccinate synthase OS=Rattus norvegicus OX=10116 GN=Ass1 PE=1 SV=1	1	7	7	7	6	2	0	5	1	0	5	0	2	4	7	1	5	5	3	3	1	6	2	0	5	1	0	5	0	2	4	7	1	5	5	3	3	1	6	2	0	5
[truncated: 1,589 more rows]
[truncated: 121 more columns]
